# Supplementary material for: Characterization of a transcriptome from a non-model organism, Cladonia rangiferina, the grey reindeer lichen, using high-throughput next generation sequencing and EST sequence data
Source: BMC Genomics. 2012 Oct 30;13:575. doi: 10.1186/1471-2164-13-575 (PMC3534622; doi:10.1186/1471-2164-13-575)
Supplement: Additional file 1 — Cladonia Rangiferina Contigs And Single tons.fasta.zip. The contig and singleton sequences from the de novo assembly in compressed fasta format. [file 1471-2164-13-575-S1.zip]

Archive with 1 entries (1 files):
- CladoniaRangiferinaContigsAndSingletons.fasta
