# Supplementary material for: Characterization of a transcriptome from a non-model organism, Cladonia rangiferina, the grey reindeer lichen, using high-throughput next generation sequencing and EST sequence data
Source: BMC Genomics. 2012 Oct 30;13:575. doi: 10.1186/1471-2164-13-575 (PMC3534622; doi:10.1186/1471-2164-13-575)
Supplement: Additional file 1 — Cladonia Rangiferina Contigs And Single tons.fasta.zip. The contig and singleton sequences from the de novo assembly in compressed fasta format. [file 1471-2164-13-575-S1.zip › CladoniaRangiferinaContigsAndSingletons.fasta]

>Combined_contig1
GCGAAGGGGCGCCAGATCACGGAGGACGTAAGCGTCGTCATCGAGGTAGATACCACCGTA
TTGCTCTAGCACGTCCGTTCTAACGAAATCAGATTGATCCGGGAGTTCATGGATTGTGTT
CCCCGTCGACGTCTCGGTTATGGCTTTGTGGTATTTGAATTGCACACCGGGTAGTTTGGC
GATAGCACGTGTGTACGAACTTTTTGTGTTTTTGATCTTATATTCGATAAGATCGTCTTC
GATATCTGTATGGATGAATATGTTCTCAGGCTTCAGGTAATACCAAGCAGAATATACA
>Combined_contig2
CCTCTTCAGCATCCTCAACTATCGAATCTACTATCGGCGAGCGCTTCCCCCTGCCACCAC
TAGGCAAGACCAAACGGTACGATTACGGCAAAGTCATATGCATCTTCATGGGCTGCGTCT
TCGCTTACGTGATCATTCTCGCTACTGTCGGCCCCGAGAACTTGGGCCGTCGTTTCGGCG
TCGCCCACGATAATGATATGGCTGATGCGGCGGGTAGAGATGCAGTGGCCGCTGTTGTGC
ACAGGGGGGAGGCTATGGGTCATGACAATTTGGATGAGGCGAGCAGTGACGGAGATGAGA
AGATAAGGGTGAAGCACGAGGTCTAGCTCGAGAACGGCCCAATTTTCTCTTTTGTTTCAT
AAAATTGCATTCTGAGTGCTCTGCAGGACAGGTAACGAATAATGCTTAAATTTGCCACCA
ATAGCTCAATACCAATCTATAGTCTAAGGTATTCCTCTCATAGAAGAGTACACTCGAGAT
AACGGGAACCTACCTTCAATAAGAAAAAAAAAAAA
>Combined_contig3
ATCTCATCCCACTAATCATCAACCAACAGGCGGCTTACTGTCGTGACCATGGCTTGGCGC
AATCAAGGTATCACAGGCTCAAACAATATCCCGCTTGGGTCTCGACGTCGCTTTGGAGGT
GACTCAGCTCCTTCAACTGACGACGGAGGGTACAATCCATCACAGCCTTCCACCGGCCTC
TCAGACGGGAACTACAAACGTGGAAGAAGCCCCGAGAGAGCTGAGGTGGCCGGAGATGGG
GAGAGGCGACGTAAGAAGAGGAATCGATGGGGAGATGCAGCAGAAAACAAAGCAGCCGGC
CTGATGGGCTTGCCTACTATGATTAAAGCCAATATGACCACTGAACAACTTGAAGCATAC
ACTCTGCATTTGCGTATTCAAGAGATTAGTGAAAAGCTAAGAATCAACGACGTGGTGCCA
GCAGATGGCGACAGGTCACCATCGCCTCCGCCTCAGTATGACAACTTTGGTCGCCGTGTC
AACACTCGCGAATACCGCTACCGCAAGCGCCTCGAAGACGAGCGTCACAAGCAGATTGAG
AAGGCTATGAAAATTATACCTAACTACCATCCACCTTCTGACTACAGACGTCCGACTAAG
ACACAGGAGAAGGTCTATGTGCCGGTCAATGATTACCCAGAGATTAACTTCA
>Combined_contig4
ACCTTCCATACTTCTTTCAATAAGAAGTCGCAGCCAAGTCCCGCCGGCAAATCCAAATGA
TGCCTTGGCGGTGTATGCGTGACTAGCACATCTGTTTCTGGAGGTATAGTACCTGACCAT
GCATCATCACTTCGACGATACTGAAAAGCAAAGTCTTCCCCTCCGCATTGGGGTATCTGC
GGGGCACCATAGAATTGCAAAGTGCGGTTTCCTTGTTTCGGAAAGGTGAGGGTGGTACTC
GAATGCTGGAGATAGTGTATATCTCTCCAATTCAACTGCTTCCCTGCATCCGATTTTGGT
CTTGAGCGCGGGTCACAAAAAGAATCATGATTGCCTGCTATTACGATCTTGTGCTCGTGG
GGTAAGGAGGAGAGCCAGTCGATCTGGTCTTGGATTTCAGTAACAGTACCGGCATTGGCT
AAGTCACCCGCATGTATT
>Combined_contig5
TTTCAAAGTGAAGCAAATTTTGTGTTCCATAATGGTCCATTCTCTAATCACTCCGCAGTC
TCACTGTATTACCACCAGAACCATTCGACTTTTATCTCTTAGGCACGGATCTTACCATTC
GTCTTTACGACTTTGACATACTACAGCCATTTGCCAGAGCCTTAGACGTGAACCTCTTTG
TCAAGGCAAACAAAGACGCGATCAATGAGCACAAAAAAGCAGACGTACCAATAGGTCTCG
ACCTTGTTTACACCGC
>Combined_contig6
CAAACAGAGAGCGAATATGACCTCACAATATCTCTCCGATTTGACAGAAGGCTTTATGGG
AGCCGCTGAAGGTTTCGATGCTCTCGGTAACAGCCACCCGGCTCAGGGACAAGATCCTGC
CACCTGTTCATATATTCCTCGTCGCAACCCTGGCCAGGATTGGCACTCCTGCACGTGCGG
CTGGACAGGCTATCCGGACGAAATAAGGTTCAGTCGAAATCATGTACTGGACCTGACAGG
AGTTTTGAGCTCGCACGTGAAAGGAAGCTCGAATTGTTATAAATGCAAGGTGTGCAATAT
ACAGAGCAATGGTCTTCAGCAATTTGGAGCATGCTTGGATAGCCATCGATTTTCCGCGGA
CTGTGTGTCAACAGTCAAGGATGCGTATGGAAGAGACCGAGTCTATATAGTATGATTGCA
GAGGAATTGGACAAGGCTGGTATGTTCCTTCTTGTTTACAGGATCAGTGCCGTTGTGAAG
CCGGACGTTAGGAGGGCAAGCAGAGCTGTTCAGGGTATAGAAATATAGACGATAGGAGGC
TATGCGGTTTAGAAATATCTAAGCAATACACTACTTTGAGCTGTGAAAAAAAA
>Combined_contig7
ACGACGGCAGTGGCAGCTGGACAAACGTAATATATCCTTCTGACGAGATCCATCCTTCCG
ATTCGGCGTCGCGACCTCGAACTTCAAATCACCAGCGTCCGCCTGCGCCCGAAGTGCCTC
GACAGGAAGAAGTGCGGCGTAGACCATCTCGCCGGCATATAGCACACGAACGTCCACACA
CCGTGCCTCACAGATCGTATCGAGCACCGCCTCCATCGGAGCCCGCTGAAAGTGTGGACT
CTCACGATGAATGGCCGGGCTATGCCGCCCGAGGCCCGCCCCAGCATTATA
>Combined_contig8
GGTTACTAATAGGAGTTGTGCTTCAAATTGACTAGGCGAGTTATCATTATGAGAGGAAGA
CATCCGGCCCTGGTAAGTCATAGTCTTGGTATCTTCTGATGTGGTATGGCACACTCTTTT
ACTTTAGCATATGCAAGCAATGGCACCTCTGGACAAGTAGGCTTGATTGGCCAAACCAAA
TTCTCTCGCTTTTGGGTGTTGTAGCTCTTGATCAAGTGCTGATAGGTCACTGCTCTACCT
CGAGCAACCAGGTCAGAACATGTACGCTTGACAGATCATCTTGGCTATTCAAGCGGGCTC
ATTCCCACAGACCAGCTGCGAGACCTCGTACTCGACAATGCCAGTTTTGCTATT
>Combined_contig9
TTTGCTGCCACCTTTCCATCTTAGTGTGGAATCTCTTCTTTGCCCGAAGCCTGGCCCCAT
TCGAGAGTGACGAGCCAGTTGAGGCACAGGTGAATGACCGAGGGCGGTGTCAGAGTCGTA
GGTTAAGTGCTTCGGCGCAAATAGCGTAGTCTTGATGAATCCCGCACCCCAGCGTGGCTT
CCAACATTAACGGGAGTCAGTGAGCATGCAGGCATGAGAGAGTGCGTAAGTGGTAGGATC
ATAGCCGTTTGACAGAGTGCTAATCTATAATAA
>Combined_contig10
TGAGCACATCGACCTGGGCATCAAGTATGACCCCTCCACAGGCATCTATGGCATGGACTT
CTATGTCGTGCTGGAGAGGCCAGGCTACCGGGTGGCCAAGAGGCGGAGATGCAAGACCGT
GGTGGGCACACAGCACAAGGTCACAAAGGATGACGCGATCAAGTGGTTCCAGACAAAGTT
CGAGGGTGTTGTCCTCAACAAGGCACACTACATTTGAGCGCGGCGAGCTGCTGCTCTGTC
CTTTGCCTAACAGACCTAAAATCTTGCAATTACTATGAATTAAAGGACTGTGTAAGCATG
CCAGACGCTTGCAAAAAAAAAAAAAAAAAAAAAA
>Combined_contig11
AGAAGGAGCGGTAAAATTGGGAATTTGAGAATGCGTGTGTGTGTTTGTGTGTGAGATACG
TTTCAGACTTTCGTTTCTTGGAGATACTTAACTTCATATTTAAATGGCTTGATTGGGCCT
GCTGGCTTTTCTTGTTTAATAAATATTTGGAGCGCCATTGTACATTCGTTCTACTCCATG
CCGATAAAATTTAGGTCTGTGAGGTTACTAGGTATGAATATATCACATTTCAAGATACAA
AAAAAAAAAAAA
>Combined_contig12
ACATTGAGATGTCCCTGATGGTCCGCGCCAGCAGGAATCTACCACTCATGCTGCTGACTA
AGGAGTATTCGCACATCCTCAAGCGCCGGCTCAAGGCTGTTGGGGGCGACCCCAAGGATG
CAGCCCTCCAGCAGATGCTAGACTCCTTTAAGCACGAGAGGATACCCAAAGACCTCCTGG
ACGGCGGCAGCGTCCGCAAGGGGACAGTTATGACTTTCACCAAGGACCAGCAGGGGGGCG
TCATCGCTAGGGCCAACGACCACGAATTGGCCACAGTGCAGAGCCCCAAGCTGGCAGCAG
CCATCTTTGACATCTACCTAGGAGAGCCCTGCGTCAGTAAGGAGTCACGCTTGGCAGCCG
GCAAAGGTG
>Combined_contig13
GTACTGACGCTGACAGCCCTTATTGCATAGATAGTTCGATTGATCAAAGTCCGGCCGGTT
TCGAAGTCTATTTGACTTGCGAAGAAGCTGTTCAGGAGCTTAAGGAGCGCGAATCCTGCG
GCGATGATCATTTGGAGGATATAGTTCGTAGAATATGCGAGAAGACCATTGGCCTCCAGG
TTGAAAGCACATTCAAGAAAAGAGATGGTTGCGAGCCACAAGCGGGAAAGGTCCATGAGA
TAGTCTTTCGAGGTCGGCGAGTCGAAGAAGGCTGAGAGTCGCAGGTGCAGCCCGGCCGCC
CGGAGGAAGATCAAGGAGATCGAGGATTCATCCGCCTTGAGCTTCACCTCCAAATCGTCG
TATTCTCTCTGAAGGAATGTTGTCAAAACAGATCGTTCGTTGTCGTTGGCCAAGCCCACT
GGATCTGAAGGATTACTGTACAGCGCCTTAGTGACATTATTGCTAAATCTCTCAATCAGT
AGCCGACCCTCAGCATC
>Combined_contig14
TTTTTGTCCTTGAATACTGTTACATGGCTGTTGGGCCTGAAGTGGCAGGTAGATCACTTG
GCCTTCCTCTGCTGCAATTTAAGGACACGCTTCACAATCTTCTGCTCCTCGATCAGGAAG
GCCCGCACGATCCTTTCCCTGACCACCTTGTGGTCCAGGCACCCGCCGTAGATCCTGTTC
ACAGACTTGTGCCTCTTGGTCAGCTTCTTACGGGTGAGGTTTGAGGGCCGGATTGCCTTG
ATCCCGTGAAGCCTGACACCTGATGCTCCGCACTTAGAGTGTGCAACAGGCTTCTTCTGA
TATTGGTATGTCAGCTTGCCACCTGGTGTCTTGACAATGCGGACCCTGTTAGACTTGGTT
GCATAGCAGTGCCTGCGCCTGTACGTGAGGCGCTCGCACCCATGGTGCCTTGCTACCTGT
AAGCCCCCTCTCCAACAGATCTCTAGTCTCAGCTCAACA
>Combined_contig15
CTGTTCAATTTGATGAAATTATAGACGATCACCGAGTGCCCTGGTGGGACCGGTGTCTAA
GAATAATACCAGCACTCCCAAAGACCGCGAGTTTGGGCATGCGCGTAGACGCCTCATTCA
GTATAAAGATACAACGAAGACTAGCCAGTACTGTACCTCCGAGGCCGATGGTTAACATCA
GCTTTGATGAAGCCTTTGAACAGCTCACTAGGTTATGTCAAAACGGCAAAGACGCTTACC
GGATTCTCGATTATCGTGGTGGAGCCAATTTGATGCGATTTATATGGGCGTACCAATCGC
GTACACCACAACCGTCCGTTTACATACGGTGCCTAATGCAAGCAATGGTCTTCAGTGAAA
T
>Combined_contig16
AACAACGCAAGGCCTCTACGAGACGACCTTGGTCCGGAGTTGTTCTCAGCAGAGAAACCT
CCTTCAGATCCGTTTCCGCTCCTTCTACCAGCCACTATCAATGGCTTCAATATGCGAAAT
AAGAAATGGGAGGAATTGGATGCAGACCGAATATGTGACGTATGTTGGAATACGGAGGCC
TTCGATAATCTCGTCATTGATAATACGACTAGAAAGCTCATCAAAGCATTAGTCATGCGA
CAATTGGAGGCTGATAAAGGAACGGATTTGATTGCGGGCAAGGGTCAGGGACTTATTATA
CTGCTTCACGGTGGCCCTGGGACTGGCAAAACCTTCACTGCTGAGAGTGTGGCAGAGATT
GCAAAGAAGCCCCTCTATCGTGTAAGTTGCGGAGACCTTGGAACAGACCCAACGAAGGTG
GAAGAGTACCTTGAATCCGTCCTGTACCTCGGAAAGATCTGGGACTGCGTCGTTTTACTT
GACGAGGCAGACGTATACCTCGAACAA
>Combined_contig17
ACTAAAAACAAAAAAACGGAAAAACAAAAAAAGAAAAATAAAGAAAGGTAAGTAAGGAAA
TAACAACAAGATGGTCAGGGCAACTCCGGCTGTCTATCATGCAAAGTCAGCCAGCATACC
GAAATAATTGCATGATTTAAGCATGACAAGCTGTAGTTGAGGGAATAATAGGATTATTCT
CAATCAAGGCTTCGCAAACTAGCGCATTCCACCGATCACAGTCTGCGGTTGCTGAATGAG
CAATCTCGCATTCCCCTCCGGAGGTCGCCGATGTCCCTGAGCCTCGAGACAGGTTTCTTA
AAGCAAGAGCTATTGTACATCAAACAAAAATCTTCTC
>Combined_contig18
TTTTTTTTTCTTTCAATACAAAGCTTTGATGGTGACTAACAACAACGCTTACTGACCTCC
CAAAGCCTAGCACTGGGAATGCCCAAAATCATTCGTATCTTCAGAATTAGAGTAGGTACA
CGGATTTTAAAGGCCCGAAGGGCTTAGGCAATCCACTCAATCCATCCTACACCACGCTCC
CTTGATATCCACCGCTTATCCCCGGTATGGTCCATATTTCCAAATCCTAGCTCGCATGTC
CCCACTGCCTGTTGCAAATAGATCGCCCATGGGGCTGGGAGCGACAGAAATGACCGAATT
TTTGTGACCTTGAAGCATCAATTGCGTATCGCCAGTACGTGGGTTCCAAAATTGCACTCC
CCGATCCTTTGATCCGCTCATAACCCACTCCGCATCCGGTGTCATGGCGACGCTGAGAAC
GAAGTCCTTATGGCCCTCAAACGTTCTTACTAACCTTCCACCTCGGACAAGCTGTCCCCC
CAACATTCCTCGCGTATCAGGAGATAATTGCCACATTTTGATGGTCTTGTCTAGACTCCC
GCTTACCAAAGTTTCGCCATCTGGTCCAAAGGCAACAGAGTATACGCTGTCTTTGTGACC
ATCGAGACCATCAAGTCTCGCAATAATATTACCAGAACTAATATCCCACACTCTGACGCT
CTTGTCAAGAGACCCAGCTGCAACATAGTGGCCTCCGGGGGAGATCGCTACCGTTGTTAC
GCCGTCTTCGATCTGAAGGTTTAGTATTTCTCGACTTTGTTCTATATCCCAGACGCGGAC
AGTGTGATCACCACTCCCTGAAGCGATATGTCTGCCATTGCTGGCAAAATCTAAGGAATA
GATATCCTGTTCGTGTCCGGCAAAAGTATTTCTAATTTGACGCCTTTGAATGTCCCACAC
TCTGATTTGCTTATCCTCAGCACCTGTCGCAAGGTACATCCCATCCGGGCTAAAGCATAC
GCTTCGGATATATAAATCCCCGTCCTTGTCCACGGAATCGTCTTGCAGTTTCGTTACCTG
ATTGCCACTCGACACTTCAAAGATTTGCGCCGAACGATTGCATCCTGTAGCTACGTATTG
CCCATCTCGACTAAATCTTACACAGCATACCACACTCTCGTGAATAAGGTTATGTACCAA
GTCGACATCAAGAACCCGGCGTACATTTGGGTTGAATACTGCGAACCAATCATTGCCTTC
ACGCTTTTGGTCAGGGCGCATCTGGTCAGGGTCCAAGTCTGCAAGCACATTGCCAACATT
GTTGTGAAATTGTGGAGGTGGGCTTGGCCTTGTCATCGAGGGTGAGGCATTCGGGTAGGG
CATGGATGAGGGCTGCTGTGGGGTGCTGGCATGCCCCACTGGCCTGCGATTATCACCTCG
TTTCCCG
>Combined_contig19
TCACCAGAGCAGATTTCTGGGCGTGGAATCGCACAAAGTTCGGATATCGCAGAAGAACGA
GAGCCATTGAATTACCCATCAGCAAAGAAAAACGAGGGGAAGATACTGAGGCCTCAGTAC
AAAGACATTTTGCGTGACCCTGTGAATTCCTTACACCTCATAAGCCATCCTCCAATGGCT
CCAAATGCAACTTCGAAAGAAATTGAAGCTCATTCCGCCCGCATATCACGTATCAACAAG
TTCAAGCGCATT
>Combined_contig20
CCAGAGCTCGTACTCATCAGAGCAAACGCCCCTTGTATAGCCAATACTACTGCGCGCAAA
GGCGACAAGATCCTTCGACGTACTTGGCGCCATGGCGATGTCTGAGAGCTTCTTCCTAGC
AAGTGGTATCACAAGCTTACCACGTGTGGCCGAGTAGCTGGTGTAAAGCTCATTCATTAA
GCTTTGATATTCTCCTTCGGCTCCAGGCTCAGCATCAACGGGAAGCAAAGCACGCTTGCG
GATTTCTTGCGCAACTTCCTTCAGTTCTGACGCACCATAGCGGAATTTCGCGTATAGTAG
CGCAGACATTGTAGTATCATTCAATTGCTTGTCAGCAATTCGCTTGGCTACATCTGAAGC
AATCTCGCGTAGCCCACCAACAAAATGGACCCGGATCAAAGTCAAGCCTCTCGTCATTAA
TGTCTGTAGCGGGACATGTAGGTAGCTGCTTCTCGGTGATGCGGATGAAGCGCCATATA
>Combined_contig21
TTCCTTCTGCCTCCTGACAAGGGACCTGCTTCTTGGTATTGCAGTGTATGAAAGAGATCT
TGCCAACTTGTCTTATCTGGCAGGATACAGCTGAGCTTCACCATTATGTCGTCACCGAAT
GACAATGCGGGCCGCATTCATAAACAGGCATTTGTTGTCTCTACCGCGGTTCTGTACGCC
TTCTGCTTGTTGACCACAGCAGCGCGCTTCTATATTCGCCTGCATCTACGACAAAAGCAC
TGGATCGACGATGGCTTCTTGATTTTTGCAATTTGCTGCTTGACAAATAGCGCTGGGCAT
AATGTATTCCCTCACTATCGACGAAATGTATTTGGTGGAAGCATTAATTACGAAACTTCC
GGATATAGAGCTTC
>Combined_contig22
TATTGATAATGATGATGATGGTGGTGGTGAGGGGAAGGGGGAGAAGAGGGTTAGATTTAG
TGAAGGCAAGGAGAGGACGAGGGGAGTGGGAAGAGCTTTGCGAGGGGGAGAGGGGGGATT
GCGAGGAGGGTTGATAGGAGGGCGTTGGGTAGTGGTCGTACTGGGGGATCGAAGATGGGG
GTCAGGGGAGGGAGGGTTGTTAAGGGTGGTGGTGGGGGGAGGAGATGAGTTATGTGTTGA
AGCTTAGATTCGTTTATTTGATGGAGGG
>Combined_contig23
AGAACAGCTCCCAGATGCCAAATCAATTCTCACACACCCCATCAAATCTTTCTTCCAAGC
CTTCGAAGTATGGAAGATGGATGTCGCCCGAACTACGGCCGAGACGCAAGAAAGGAGAAA
AAGAGACTTGGAAGATGTTCAGAAGAGGAGTACTTATAGAAGAGCACACGGCCTAGTAGA
AGAGAGCAGCCAAGGCATGGGCGGATGGAACTTTAAGGGTGATGTTGAGAGTGGCGCTCC
ACCACTCGGGCCGGATGGGGTTCCGAAGGGGCCAAGCAGTACGGAAGAAGCTGTTCTTAG
TGATGGTAGTGCTATCGAGACGAGTGGCAGCAGCAAAGAGCGGCCTCTTGAGGACTGGAG
AGGGCCCAAAAGACCGGTAAAGAAATGGTTGGGAATATGGTAAAAGTTGTGCGATTTACG
ATTCTGTCGCACATCCGAGACTCTTCATTTACACTTTTGGGGATTGATTCAGGTATCTTT
GAAGTCCCTTACTGTTCAGGGTCCTTGAGCGCAGAAGATATTGTTCCATTTTCAATTCGT
CGAGAGCCAGTGAGTTTCCAAA
>Combined_contig24
CATTCCGATATCCACCTGGGAGCCTCTCAATTGCTTCCTCCAATCTTGCCTTGCCCGCAA
ATATCAGCTTCCTCCAACAGAGCTGACAGATAGGCTGTTGCTGATGTTGAATATTGTCAG
GAGAGGTCCTGCCTCAACTGTGACATCGTTACTCTTCAGGTCAATTTCGTCAAGATGTAT
TAGAACAACCCAAACTCGGGATGTGCAGCAATGTATATCCCGGGCCGCATACGAAATATC
AGCCAGACCTTTCGGTACGTCAACAAAGTGGAGACAGGTTGCTGCTGCAGCCACCGCGCA
CGAGGACGAAGCTGTTCAATCAGAAGTCGAACAAGGGTTCAGCCTCAACGAGCCACCTTC
CAATGCCCAAACGAAGCGGCCAACAAACCATGGTCTAGTCACAAAGTTTAAAGAGCTTGC
AGAACGAGGAATGGTCAGTGGAACAGTGATCGATACTCTCACTCGACAAATGGGCCTTGA
GACTATGACACATGTCCAGACCCTAACCATAAATGAGATCCTGAAAGGGCATGACGTTAT
TGCACAAGCCAGAACTGGAACTGGAAAGACACTGGCTTTTCTACTACCTGTAATACAAAA
CATCATCAATTCTGACCCTAGACTTGAGACAAGAAGCCGCCTTGGCCGATCAGGGAGCTC
TGCAGATATCAGAGCTATTATCATTTCCCCTACGCGAGAGTTGGCAGAACAGATTGCAGT
GGAAGCAAAAAAAGCTACCAAAGATACTGCGATCATTGTGCAGACTGCCGTAGGCGGTTC
AGCGAAATCTTTTGGGCTTCGAAAAATCAAGATGGAGGGATGCCACATATTGGTCGGAAC
GCCGGGCAGACTTAAGGACGTTTTATCTGACCCTTACAGCCAAGTTCGGGCGCCCAATCT
CAGCGCGTTTGTCCTGGATGAAGCGGACAGACTGTTAGACCAAGGATTCGAACCTGAAAT
TCAAGCCATACAAGACTGCTTGCCCA
>Combined_contig25
CTCTTCGGCCACCCCCGAGCATCTTCACCTATAAGAACATCACCCGCCGTAGGGTATTTC
CTGGCAGGAGTACACCTAGCTTGAGCGCCGTCGTATGTAGTGTAAGGACGGAGACCTTCA
ATCATAAAATTAACGCCCTGAACAGGCCTCCAAGCTAAAAATTCTCCAAGAATAGACGGC
CAGCACTGTAATGAGGACTGCCAGCCTCAACGAATAGTAAGTATTGCAGCGTGATACGAC
ATACTCAGAAGCTAAGTGTCCAGTGTTGCATATTGTGATTATTGTTAATGAAATTTTCAT
ATTTTTCAATGGCTGGCCTATGAGGTTTGGTCAGGCATGGTGTGCCATATAATGTACAGA
CATTCGGCTTCTTTCCAAATATCAAAAGAACGTACACAATTTACCGTCGTCGTCAACGCC
CTGAAAAATGAGGCCAACGCTTATAGAATCCCGCTATTGATCTCCACAGGTTGCTCGACT
ATGACCAGTGGTCCAGCCTTCACAGTATCCATCGTCGGTGCACCAGGTGTGTCCGCTATC
ACAGCCAGGAACAGTCCCTTGGCTTCAAACTCTGGAGGTACGATCGACGCGTTGGTCTTT
GAGTCAAAGGGTACGGTGATGTTGAGCAGGCCGTGGAAGAAGACGGCATAGTAGGTGGTG
TCGGCGTCGAACGTGGGCTGGTTGGCTGGATTGGAAAATGCGAAAGTGATGGGAGATCCA
GGTAGTAGCGTCGTCGAATTCTCAGCATAGCTCAAAGATGGCAAACTCTGGCTTGGGACA
GGGTAAGTCGGATTACCTGCCGGACAAGAGCCAGGAATGATGAAGATTTTGGTGGTGTCC
AATATCTGGTTCGCATAGGGGAAGGCTGTGTCGACCGGCCCGCCAAATGGTGATTGTTGC
CAGATATCGATCAGACCCCAAGCCTCGTGGCGGGCCTCGGTTTCAGCGACCGCAACGAGA
GCAGCCTTGGAGGAGTCGAGTGTTGCTTGGAGGATCAGACCAGTGAGGAAGGCCATGCTT
GAGATTTCAACAATGGTATGGGCAGCAAG
>Combined_contig26
CCCCACAAGCGGAAGCTTTGCTGGGTATCTTGAGTTCATACAGGGGACCATTCGAGGATG
CCAATCTTGGGAATCCATTTGCCAGGCGTTGGGCGCATCGAGGTAGCTGCCTGAGTCGGA
AGACTCGACGCAGCTTCCCATTCCTGGGTTTCGGTAGAATGACTGTTCGCCCGACTCGGT
TAGACCAATTCTTGTCATGGCTTCATCCAGACTTTCTGGGGAACCTGATGAAGACCAATC
ATGTTCAGAGTATTCGCCAAAAACGAGCGGCTCGTAGGGTTCGAAGGGTTCAGGAAAAGG
ACAAACGGCTCCCATTATAATG
>Combined_contig27
CGTTTGCTGTCAGGATGGCAATCAACTACCTCATCCTCCTGTCACGACAGGGCAAAGTGC
GCCTTGCAAAATGGTTCACTACGCTCTCACCAAAAGACAAGGCAAAGATCATTAAAGATG
TCTCCCAGCTGGTTCTCTCACGGAGAACCCGCATGTGCAACTTTCTCGAATACAAAGACA
CGAAAGTAGTCTACCGCCGCTATGCCTCCCTCTTCTTCATTGCCGGCTGCTCATCGACCG
ACAATGAGCTCATCACGCTGGAAATAGTTCACCGCTATGTCGAGCAGATGGATAAATACT
ATGGCAATGTTTGCGAGCTGGATATCATTTTCAACTTCCAAAAGGCATACTTTATACTGG
ATGAGCTGCTGTTAGCAGGGGAGATGCAGGAGAGTAGCAAGAAGCACGTGCTCAGATGCA
TAAGTCAGCAGGATAGTCTGGAGGATATGGAGG
>Combined_contig28
ATAGAATTCGAGGTCGAAGAAGAAGCGAGAGGGGACGGCGTTGTAGTCAAAAGGTTCGCC
ATCTGCTTGATTGGCACTTTCCTTCTCCCACATGCCATTCTTTTCGGATACAGGCCACTC
CTTGATTGGATCCTCCTCATACCAATAATCCAAATGCTTCAACTTATTATGAGGATCGTA
CTCGAAGCCTATAGCAGCCGTAGGCGCCCACTTTGCATGCTCCTTGGCTATTCCCTTCTT
CGCAATACACTTCATGCGCACCTCTTGCCCTTTCCGCAACTTGCATATAACAGCGCCCAA
GCCAGCTTCGTCCGTGATGATAGGATTCCCAACCCATTCATTTGGTCTGGGCTCTGAGAC
CACTAAATCTCTCGCGTAGACCTTCATAATTTCGTCGCCCGTGCATTTCGCATGCATAGT
CAGGGTAACACTGCAGTTCTCACAGTACTGGTCGCAGTCACAATCCCGTGTGTAGAGCAC
ATCTTCAATCTGCTTCGAATTTAGAGGAATTAAACCAAGACGGTGTGCTATGAATTCATC
GGCAAGAACAGAGGTGTTCTCGTCTACTTCGACTAGATCAATAGCCATGGTGGGCACTTC
GGCAAGCATTGTACGGCGGAGAGAGTTAGCGAAGGCAAGATCAACATTCTCAAGGATGAA
GTCGGCACGGTCAGGGAAAGACTCTCTAATTATCACACGAGGGCCGACCTCGTCAACATC
CATAACACCATAGTCCATGGCGACGACCTGGGCCACTCAGCCTTTTTATGACAACAAAGG
TAACACATACACCGGGCGAATATCAGCTTCTTAGTTTGGGGCGAAGCACATATAGTGAAG
TTCTGGAAAAT
>Combined_contig29
AAAAAGAAAATTCGTGGCTCGTTTGTATTGTAAACTCAATGATCTAAGAAAATCATGTCA
ATTGAATCTCTCCAATGTATAAAACATTATAAACAATTAATTTCGACGTGTCTTTTGTTC
CTTGTTTATCATTAAATTTCAATCATTTGTTTGTTGTTATTTTCCTATTTCAGACATTCG
TATTTGTACTTGTTCGATTGTCACTTCTCACTCCAACTTCCTTTTTTACATTAACGAATA
AACTCATTTCATATCTTATTTTT
>Combined_contig30
CTATGGAAGACAAAAACGACGGATCTCCCACACAGGAACCGCCAATCTACAAACATCTCA
ACCCCAAGACAGCAGCTTACCTTCGTCAGAGTAACAAAGCTAGAGCAGAAAAAGAAAAAA
TTGAAGCCATGTCTAACGAACAGACATTCATTGCGATCAAGCCAGATGGCGTCCAGCGTG
GGCTCGTTGGAGAGATCATCTCCCGATTTGAGAAGCGAGGCTACAAGCTTGTTGCCATGA
AACTTGTCAGCCCATCGAAAGAGCATCTTGAGAAGCATTACGAGGATCTTTCCGACAAGC
CTTTCTACAAGGGTCTTGTTACCTATATGCTGAGCGGTCCCATCTGTGCTATGGTATGGC
AAGGGCGTGAGGCCGTCAAGACTGGTCGCACTCTTTTGGGAGCCACAAACCCATTGGCTT
CTGCTCCAGGCACAATTCGCGGAGACTTCGCCATCGACGTCGGCCGCAACGTTTGCCACG
GCTCCGATGCCGTCGAGAGTGCCAAGAAGGAGATCGCTTTGTGGTTCAAGCCGGAGGAGG
TCCTTGAATACAAGCAGGCTCAGCATGAATGGATCTACGAGAAGTAGAGGACACAGCGCA
TTCGCTCTTTGATATACATGATTACGATGAACAGAGATGACATAGACGCAGCATCAGCAA
AGCATAATAAAAGCTATACTTGACAACCTTAAAAAAAA
>Combined_contig31
CACCGGCATTGGGAGGACAACGACACAGACATCCAGCAACAGGTTGAAGATACCCAGATA
AAGGTCAAGTGACTTCTGATCCCCACACCTGCCACCTCGAATGGCTTTATCCCAATTGTA
TGCAAATGGCCGGCATATCAAAACGGTGCTAAGTATTGTGCTAATGAAGAAGGCGAAATT
GATCCCGTGTACCACGTAACATGTGATACGGAAGGATTTGGTGCGGAAAATCCGAATGTA
CAGGACTAGAATCGATGCTCTGATGAGGAAAACGGCGGCGGCCCAGATCAATATGCCGAT
CAGTAGTGCTTTCATCTGCATTACGACCATTGTCGAGATCGCGTTGGGATTGCCGTACTG
AGTCAAGTCTCCGCCCAGGTCCCAGTATATGTTTGAATACATCGTAAATATGCTCTCTGC
TAGAGTCCAGACCAAGGCCAGAATGATAAGGTAGTCGCTCAAGTCCC
>Combined_contig32
TATCTCTCGCCCACGCAAGACGAGTTGTGCGCAGACGGTGAAGGAAGGTACCAAAGCGAG
GTGAAGCGTCGGAGCGAGTATTTACGAGAAGCGAATGGAGAAACGAGAAAAGCAAGAATA
AGACGAGGAAAGAATAATGTTGAATGCGAGGTGTAAATAAACCCTCCCACGTTATCGCCT
CTAGCCATCATAGATCGTTCAGTCTGGGTTTTCGTGGTGCAGTGCGGTCGTTTGTCGTTG
TAAGCGTGATTATGA
>Combined_contig33
AATCTACGGGTCCCAAACCTCAACTCAGACTCCTCCCATGGTTCCTATTTGGCCAACTGG
GCCTCGATGCCCTTATGTTCGTCCTCTGGTTAGCAGCAGGATCTTCCTCCTCCTACAGCT
GCAATGACCTATGCAACGCGTGCAACTACGGCTACGACTACGTGGTCTACGACACCGAAG
CCTGCTTCTGTGTCGACCTCATTAAGCGCTCAACTTCGCCGAAGCCAAAGGGAATATTAG
AAGGCAGGACGCCAAGAG
>Combined_contig34
TCATCTCGAAGGTCTTTCGGAAATATTCGTCATAGAAGAGTAATGGAACTATAAGATCCC
GCTATCGGCTGATCAATATTGGGAACACGTTTCTATGGACGAAGATTTGCTCCACCTTGC
TAGGACTTGGGAGGAGACAATGAATGAAGGCATTGCTATGAGCAGTTTGATACCACTATA
AGACCTTCCGGCTATAGAGAAAAAGGGAGGTGGGATATGTGTAATACTACTCTGTAACAA
TACCTGAGTGTTATTTCTAAGACAGGAATCGGACCTGGCGATACATTAGTCCTTTCAATG
TACATTACAGTGTAGAGCCTTGGTGGGATCTAGATACTGTAATCTACCTTACAGGCAATC
ATAAGAGATTCAAAGCGCAAAAAAAAAAAAAAAAAAAC
>Combined_contig35
CCCCAACCATTGACGCCAGCGCCCCCACCAAGCCTGATGAAGCTGCTCCCCGGCTCTCCA
CCGACAAGGAGGCGGCACCAATGGAGGAGGACCACGAGGAGGATGCCTGGGTGGATGTGA
CCCCCAAGGATGACAAGGGCAAGGCCCCCATGGATCAGGCCACGGCCCGGGCCATTGCAG
CCAGCCTCCAGGAGTTTGACGCTGAGGGCCACGTCTCAGATGCTGAGTGATGCGCATAAG
CGTGTCAGCGCTGTACATTGAACAAAGGATTGAACGCAAGCTCCTGTACATTCTTTGCCC
CCCATTGAATTGTCCGTGAGAAGATATAGACAAATGTGTAACACAAAGTTCCCAACAAAA
AAAAAAAAAAAAAAACTCGGGGGGGGGCCCGGACCCC
>Combined_contig36
ACTCTTGCGAGGCACGAATCAAGGCAAGATACGCGCATGTCGCCAGCTGTTGCCCCGGTT
GGCAACACTCGCCCTGAAGCTAGGCATCAGTCTAGTCACAAGATTCAAGATCCAGATTCG
ATCAAACGTCGTGGAATTTCCACAGCGAACACTTTCTCGCCTAGTCTTCAATATCTCCAA
CGGCTCACGCTTTCCGAACTTCCACCCGTCGATCAGGGAAAGTTGGCCTGCCACATGGAT
CACTTGACCCCCAAAGCCTCGCTAATATCTTAAATGAGCCGGCTCGTATGGGTCATAGTT
ATACTTCTACTCCTGGATAACCCTCTCACGGTATGGCATCAATACATTTGCTAAGGGACT
CTAGAACTTCACTTATGCCTTTTCCTACTCATTCCGACCTCTAGCAAAGTAAGGCCAGGC
TACAACGCCAATTTCCAAGCGTCTAGCCTCGATACTCAAATCTTATTTAAGCTGATCTTG
CCCCCAACACTTGCTACGATCTTACCGCAACGATGTATTACGACAAAGAGACCAAAGCCC
CTAGTAATTATGCTAACGACCAAGAAGATCAAAGGGTCTTAGCATGGCAACGTGATGTCG
CCAAAAGTACAGCCTCTGAAGCCGTAAGGCTAGAAGTCCAGCCCACGCCTGTTGAACGAA
TCCCAACTCAGATCATCGTAAACCAAATCGTTCAACCCGCAGTTGTTGTCACCCGGGCGA
GACCAGAGGAACCGAAACCTACAGATGAGATCAGTACCAGGGCTATCATTGGAACCATTC
TCGGCGCCACGGCGGGTGCTGTCGTCGCTTATGCTATGACCAAGGGTGACTCCGAGAGTC
ACCAGCAACCACATATTCAGCGAAAAATCACCTACCGAACAATAGAAGCTCCTGCTGCCC
AAGACTTGGTGCGTCAAGATGCTCTTGCCAGGAATGGCTCTTTACCCAACAGCAATTCCG
TAGTTCGAACCATACCCGTTGACTCGTCCCCTCGTACACGAGTGAACACCCTCCCTCCCC
CTTCGGAACACTCGCGACGTTCGTCTCCCACAGTTGTAAGAAGCGCGGACGCTGGTCCAG
TCATCCAAACAAACAATGGGACCAGAATCTCCATCGGCAAACCACAAGGCTCCCGAGCCT
CGCCCACCTCGTCAAGCTCGAAAACAATCCGCCAGGCAGACCTCTCTCCCCAGCCACCAA
CAGTCATAACAGTGAAATCCGCCAAAGACATCCCCCTTCCAGCGAGCATGGTCAGCAGCC
GAGAAAGAGATGACCCAAAACTAGACGATCGCTCAGTCCACCCCAACGATAGCGTCAGTC
AAGTAAGCACACGAAGAGATGGTAAATCGAAGTATCATCACAGCAGCAGCAAAGCAGGGA
GTGAGAAAGATCACGGAAACAGGGGTGAGAAGTCGAGTAAAGCTGGTAGCAGGAAGGAGA
CTTCTAGCAAAATCAGTGCGGTCAGGAGCCCGGGGATGAAAGGTGCTCTTGGTTTCTAAA
AGGAAACGGAAGGTACACTTGTTGGTGCATGACTCACTCATTGCACGAAGTGTAGTCCGA
GGTACCTCTTCGCAATGGTTCCGGGCGTGGTCCAGACAGGGCATAATCTTATGCACTTGC
GATTCGAACGTGCCGGCATCGCATTATTACGGATTTTTGGGAAGCTTATACGGCTGCATT
ACTATGACTTCTGTTCTGCATGGTGCGTGGTCCAGGCATAGCACAATGTTGGTATTACGA
TAAGACATAGAGGAAGGCGATTCTTCTGGGCTTGGAACGATCTAGCTATACAGATGCATA
TCTTACGTACTTAATTCTCGCTAAAGTCAAACAATATTCTCCTCAACAAACCCTAAATGC
CATGCCTGCAGTTCACTGCCATGGTCTAGCCAAATATCCTTTAAACACACCCTCTAATTC
AATAATGTACAGTAGCACCCCCACCCTTCCGTCCACTTCCCCACTCCTTCAACCATTCCG
CTGGCTCCTCCTCAACCATCAGCCCACTATCCCTCTTACTACTACCCTCACTACTCGCTT
TCCCAGCACTAGAAGTCGGTCTAGAAGGCACCGTATACCTTCTCGTAAACGTAGACTCCG
GCACCGGTACTTCCAGCATACCGCCCGGAAGGTCGCCCGTTGCCGACGTCCTCATGAACT
GCACAGTAGTAGGCTGCGCATCATCTTTACGTTCAATTTCAAAGCTCGTTTGACTAGCCA
CTCCACCCTCCAGCGTAGTCGTCGACGAACCC
>Combined_contig37
GTAGCCTTTTCCTGTGATTCAACTAGGCTCGCGTCGGCGTCACATGATAATACGGTCAGA
ATATGGGATACAAGCAGCGGCGAGTGCCTCCAGACGCTTAAGGTTGGCAGGCAACTTTCA
CAGATATCGTTTGATCTCACTGGCTCGTACCTTCATACCGAAAATGGTACTATTGACATC
AGTTTTTTATCAAATTTGAACATGCTTTCAAGTACTTCAGAGCCTCAATATCAAGGTCTA
GCTTTGAGCTCAGATGGAGCATGGATAACATACAATTCAAGGAAGCTAGTGTGGCTACGC
TCAGAGTATCGTCCGTCACGATTAGGTAACGCAGCTGGATCAGCGGTGTCGGGGGACACG
ATTAGCATTGGCGTCGAATCTGGAGACGTATGGATATATAGAGTCAATGGGCACGACGCA
TTTTAAGAGCGTAGGAGGTTCCTGCATAACCTACTATCTTATCTATTAAAAAAAAA
>Combined_contig38
ACCAGAATCCTTTCAAAACTTGCCCTAAAGGGTCCAGAAGACTTAGCGGCATGGACTACG
TTAGGCCAGAAGTTCAAAGAGGCCAAAGCAGCCGATGACCAGGCCGAGCAAAACTTGGGC
GAGATTCCGGACGAGTTCTTAGATCCTTTGATGTACACGTTGATGGAAGATCCTGTCGTT
CTCCCCACGTCCAAGACTTCCATTGATCGTTCCACTATTCGCTCCCACCTCCTTAGTGAT
CCCACTGACCCGTTCAACCGCTCACCTCTGAAGATCGAGGATGTTATTCCTGATACCGAC
CTCTTCTGCCGCATTCAAGCTTTCAAGAAAGAACGCAAGGACAAGGCTCTAGCAGAGTCA
AGTTTTAGTGTCAATATCATGGATGAGAGTTCCGGTTAAATGAGTGATGGCACTCGGTAC
ACAAGCTACATGCAACTGACGACTTTGTTGCATTGACGATTTTTATGACGGGGCACTGGG
TATCAAACGCATATTCCACGGTGTTGTGGGCACTGGATTTCCCCGTGTAGACAGGGTCAA
TCAAGGTCCTACCCTCAAGATGGACCTCATAGGTGGCGTTATTTGTACATTATTTCTATG
CACGAAGACATATGAAGCCAATTAGGTGATATTATGGGAGAGGATGGTAATCTGGGTATA
GATACTTTCATTCAAAGAGATACCTGACCTGTAGAAAA
>Combined_contig39
CGTATACAATTCGTCATTGATGATCTGATCAAGAAGTGGGGTTGGAACGAACACAACTTC
GACCAGCAAGAACAGCAAATGCCCACTATCATGGCTCAACAACCTTCCATGGTCAGCCAA
CCGAACTATACTTCACAATTCCAGCAACAAACCCAGAGCATCTCAAGTTCGTTACCACCA
GCGCCGCCCATCAAATCCATGCCGCCTATGCCGAAGGCTGGCATGGTCAATCCCGTGCTT
GCTAAAGCCGACTTTTCCCAACCCATTCATCCGTATCAGAGCTACTATGTTGCGCCTAAT
CACCATCCTGCGGGTCAGAATCAATTCAATCACTACTAATTGCAACGACGTGACATGTCT
TGACAGCAGTTGTTTCCATTAAGAGAAGGATCCAGCTTTGATATTATTGATGCACGAAGA
CACGATCCGTTCAATCTTGCGGATATTTGCTTTCTAACACCGCAGACCACCCGACCACAA
AGTGATCGCTTTTGGACCTGTACACTTCATTTGCTCGCAACCTGTGAGAATTTAGGGTTT
TTGGGGATGTAGACTTACGAGTTGTTACACCAGCGAGGCGTTGACATGAGGGCAAGGAAA
AGTAGCGTGCTG
>Combined_contig40
CTGTGTCGTTAATAATAGTAATGTGACGATGGCGCAAGACCGGATAGACGATCATGCCCG
CTGCAGATGCTTGATGGGAACAGTGATGGCTGGATCCATAGCAATCAACCAATTTTATTT
TGTCCTACGAGGAGTCCACCCTGGAAATTTTCGAAAGCATCATTCGACAAGCTCAATGGC
ACGAGTCATGTGAGTCTGCGCTATAACATTATGGCATAAGGGTAGAATCTAAGCTGGCCG
GTGAGATCTCCGCCGGGAGGATGCGGGGAAAAGTGA
>Combined_contig41
TATTCGATGGGCGTCCAAGGATTCCCTACCCTGAAAATCGTCAAACCTTCAAAGAAATCA
GGAAAGCCAATAGTGGAAGACTACCAAGGTCCTCGGACAGCAAGTGGCATCATTGAGGCT
GTGAAGGCCGCAATACCAAACAATGTCAAAAAGATTACGGACAAGGGACTTTCCAACTTC
CTTAGCAGCAACAACGAGACCAGCAAAGCCATACTGTTTAGCGAAAAGGGAACGACAAGC
GCACTCATGAAGGTG
>Combined_contig42
TTAACAAGTCAGAAACACTCTTCACCCTCACCTCCGGCAGCACCCTCACAATCACCACTT
CTAACAATCGATACCCCAAATGCCTATTCAAATACGCGTCTCCCCAAACATCTAATTCCC
CCTCCACTTCCCTTACCCACTCCTCTCTCTCTTCAGACACCAAGAACCTTCTGCAGATAC
GAGGAGGGATTAAATCGAGAATTGCAATTGCACAATGGCGTTTAATATCTTTCTGTTCAG
CCTCCGAAGGGGTCGGGGCCGCTGGAGGAGGGAGAGTTGAGTTCGGGAATAGGGATTGGC
GAAGTTGTTGGAGGAGGGGAGGGAGGAGAGTTGGGGGTTGGAGGTTGGTGTGGATGAGGT
GGTGGAGGTACCTGTATTTGGTAATTTGTAAGTATCTTTTTTTCCTGGGTATGAAAAATA
CGATCGTGTATCAGAGGCGCCAAAATGTGTATTGACGAATGCATAATTATTGAGCAATCA
GAGTTTGGTCAGGGGTAAGACGTATGCCGATTTTTGATCAAGAAAAAAAAAGAGACAACC
AGGAATGAGGCAAGCGGATTGAGTTTTTGATTCATGCAGCAACGACGCAACGTAGCGCCG
CGGGCGCGCCTGAAACGGGCCAGGGCGGAGAGGGTCATCTTCGTTGTGGAAATTGAAATA
TTTGAGGGGCTGTGCATGGGATGTGGAAATACGAGACAGTGGAGATGATAACGCATATGA
GGTCAGGTAAAACGAGTGCTGTTGGGCAGCCTTGCTCGTCATTGGGCATCAGGCCCCCAA
ATCTAGAGCCTCATTTTTTTTATTCTTGATGATT
>Combined_contig43
TTCTAAGTTCTTGGTCGATCTGGGAGATCAACCAAGGGGACTGAAGGCTCTGGGGTTCAA
GCATGGAGACATCGACAGTCTTATTGAAGGAACTTTGCCACAGAAACGGGTATTAATGCT
CGCACCTGGGCTGAGTGAGGAAGTAAACGAAGAAAAGGAGCAGCTCAGAGGCTTGTATGA
TGAGGCCATGGACTATTAAATGCCTGAATCTAGGTCCGTCAAAGAAGCTATGCTTAAGGT
AGGAAGGCAATCTTCTTGTACAAATGGGTTTTACGTATATATTTGCATT
>Combined_contig44
TTTCAAGAAGCACCCGTGCGCTCGCGAGGCGCTCTAATCGGTGACGAGGAGTCTCTCGAG
TACGTCCCAAGACCATTAGGGCGTAGCAATACGGCCTACCGGCCTAAGCTCGCGAACAAG
CCGTTCCGTCACGTGGATCTCCATGATAGCAGATTCGATTATGCGCACGAGAAAGCAGAT
TTGCAGAGGCAGAGGGATCTTGAGCTCCACAGAGAAGAAGACAGGATCATTGCGCAACAG
GTCCAAGAATGCTTGGCACAAGAAGATGAGGAGATGATGCTTCAGCATCAGCGTCGAACT
GAAATGGCTAGGGAAGAATCGAAGAGAAGGATTGCAATCAAAGTTCGAGAAGAGTTCCAC
AGGGCTAGGCTAGGCAGAGAACGGCCGTATGATGAGTATGAGTTACCTCTGCGAGCGCGG
AGAGCGCCAGCTGCCTACGACTTTTGATTACTTCGCTTGCTTGATGGGGGCAACTCCTTG
ACTCGGAGATATATCTGATCGTTTCCCATCTTTCTTTCTTGCTTGCTGCTGAGTTGAGCG
TGGGTTGGGCTACGGCTTTGTGATTGGAGGTTCAA
>Combined_contig45
ACCGCAAACGCACGTGGGCCTCGTACACAAATTTCACTCCGGGCTTCGGAGCTTCGTTTC
ACGAACATTCTTATATAACATGGTCATACCTTTTCTCTCGGACGAAATTTCTGTTGCTAG
GCGTCGATGTACATGGAAACACTGGGACCTGGCGAAAAGGTGTACTATTCCGTAAGCGTA
CGGTGCGGATTACATACTACTTCGTTGCTGTGTTATCGTTCTAAATCACTTCCCGCATGC
TTTCTAAGAGATACCCCAACTCGCAGTGTGCTTCAGTACTTTAGCGGTAGGGTTGATGAT
GAGGGATGGATGGCAGATAGTACACAGCAATGAATAAGGACTTGCCAATCGGAAAAAAAA
AAAAAAA
>Combined_contig46
CAAAAGGNGGNGGATACACCTATTCAACCGCCAAAGCCAACGCGGAGGAAATCGAAATGG
GAGTCTGGCATGGGTCCTGGCGGACGAATCGAGCAGTCTGCTATTGCTCCTCTGCGTAGG
AAAGAAGTCACAAGTCCAGCGGACAGCATCTCCGATACCTTGAATGAGAAGACAAGTCCT
ACCAGCAGCAATGGAAGTGAAGAACCAGACCAGTTGGACATGGAAGTTGCTCAAGAGAAG
CGCGAGAAGGAAGAAGCAAGACAAAGCTCTAAACATATCAAGGAGCCGGAAGTGGAAGCA
TTCGAAGAAGGTGAGGATGAATTGGTGGTGGAAGACGAAGAAGGCGAGGTCTTAGGTGTT
CATCATGTAAGAGGCGAATCTGATGCTGAGAAGAGGCAACACATCTTGGACGATGAAGAG
GCTCTTCGAAGAGAGACAAGTGGCGAACATGCAATTATCCGTCGGCTATCATGGCGTCAA
CGCCAGAACTAGTTCTAGCCTCACTTCTCGACGAAGCAGATGCTGGGCCCACACGACGGA
GATCACAACACCCAGTCGATCTACG
>Combined_contig47
GAAAACCCTCAAGGATCTGCGCCTGGACTACATCGACCTGTTTCTGGTGCACTGGCCTTT
CACAGACCAGAACACAGAGGAGCTCACACCCCCCTACCAGAAGACATGGGAGGGCATGGA
GGAGGTGCAGAAGGAGGGCCTGGCCAAGAATGTGGGCGTCAGCAACATGAGCATCAAGAA
AATGCAGGATGTGCTGAAGTATGCAAAGGTGCGGCCGGCGGTGAACCAGGTGGAGGTGCA
CCCCTATTTTAGGAATCAGGCGCTCATTGACTACTGCGCGAAGGAGGGCGTGCATGTTAC
GGCCTACAGCTCCCTCGGGACTCCCAGCAGCGCTGGGCACCTGGTGAAAAAGAGCGCTCC
CAACCCGGCGCACGACCCTGTCATCCGGGAGATTTCCAAGAAGTACAACCGCATCACCCA
CGAGATCA
>Combined_contig48
TAGACGCGCTTGATGTGTTACTGGAATTGCTCACTTTGCGTGAATCCTCTAGCTCTTGCG
CATTGTCTGCCCCGCGCTTAGTTCTGGTTCCCTGTACTTTTGCTTTCTTTGTAGTGGTAG
CTTTCGGACCTGTGGCCGTTTTCGGGCGTCCGACATTGGGTTTCTCGTTGAGCATACTAG
CAAGGGCAGCAGTTGCGACAGCTGCAGCCGCTTTAGCAGGTGAAGTCGCCTTTACAGGCG
AGTAAGGCTTCAATGGTGAAGCAGGCCGGGACATGTAGGATTTCTGTGGCGAACCGAGCC
CAGGC
>Combined_contig49
TTGACTCTGGTTTCGTTCATGAAAAAGGTTGTGCTGCCTATGCCACAAGTTGCATGGGTT
GAGGTGCTGGGAGCAGCATCACAGGGCACTGTAATTTGGAGGAGGACACTCTTCATGCGT
GGGTGACCATTGACTGGGGCCTGCTGCGCGAAGGGAGGGAATGGGCTCAGACCAGGGTCT
TCATGCCATCCCCATGAATGAAGCGGGGGTTGTCAACAGTGTAGATGTGCCGCTCTTCCC
TGATTGCCTTGCGCACAATCTTGTTCAAGGTCATGACAGAGGTCAGAGTCTCGCCATCCA
GAAAC
>Combined_contig50
CAATATTCTTCAAGCCTGACAAAGAAAAACACTCCTTTATTGCATCCCTACCATTCTTAC
CATTCCGACGACTAATGTAACAATTGATTGACCTCTACCCATCCCACAGCAGCCCCTGCC
GCTGAGAAGCCCAACGCCAGATCCGCACACCTTCCCCTGTCAACACATCTGATAAGTATG
AGGATACGACAGCGACCATTATCGCTGATCCTCCTACTAATTCCATGCCTACACCTCACA
TCTGCTCTCTTATCATCTGAAGAGGTTGTTGCTTTAGCAGAAGGCAAGAAAATTGGCCCT
CCCCCAGAATTACCCGCCAAGTAC
>Combined_contig51
ATTTGGGTGTGCAAGGACGTAAGCTTACCAAAGCTAGGATCCCCAAGAAAACCAGAACAG
AGAACCCCTACGTAAAGCTTTTAATCAAGCTTTACAGCTACTTATCTCGTAGGGTTCCAT
CCTCGTTCAACAAAGTGGTGTTAAAGCGTCTTTTCCACAGTCGTTCCAACAAGATCCCTA
TCTCTCTCCAAACTCTCATCAAGAGAATGAAGAACCGCCCAGACAAGGTTGCCGTCGTTG
TTGGATCAATCA
>Combined_contig52
TTTGAACTCGTTTACGATGTCCGGAATCATGCGCGAGGTGAACATTATACGCAAGTCTGT
CTTGGCTTGCAGGTCTCGAAGTTTGGCTAGAAAGAGATTGCGAGTGCCATCGCTCTCTCG
ACACTCATCTACAGCATCAATTACGACGTGTACGGCAGAGAACTTTGCAAGTACGTCTAG
TAGAGCTGTAAAGATGTTTTCAACTGACGGTCTCGTCCCCTGATTGACATGCTGCATGTA
CAATCGATTCACAAGGTCCACAAGCGACGGTCGGGCCTGTACTAGCTGCTTGAGAATAGC
CGCAAGCAGATTGCTAGTACCCTGCTCTTCCTGAGCCTTGTAGTTGCAGTATACATAAGC
GATTCCAATGGAGCTGCTCTGTACCGTCTTCAGTAAGTGGTCAACGGCGATGGCTG
>Combined_contig53
GTAAGGTAGGCTGTATAACGGGAGCAGGGGTAGGCTGATATATATACATTTCGCACACGG
TACCTGCTTTTTCTCTTGCTCATCAGCAATTATAATCCAGGTAAAAGTCCTTTATTTCGA
CGATCTTCTCAACAGTTGTCAAGCAAAAGTCTTACATTATCGTCTTCATCCGTACACTTA
TCTCCTCGTATCTCAAATATACCAGACCATCGATCGATCAATCGGTTTTGACGTCGCCAC
CATTACCTTCTGACTCCTAACCGACATTCCCATCAATATAAACCACTACTCCGCACACAA
TCGCCTCAAAATCACCGTTCAACTTTTACCCAAATCCACATCAACATAAAACACCACAAC
TCCACACACCACAGCCTCATCATCTGACTCTTACCCAAAAATCACATCAATAAACCAACA
AACCACATCACAAAACACAACCCCACACAAACACAAAATGGCCTCACCATCCACATCCAC
CCTTCCAACCACCACGCTCACAAACGGTGCTCCCCAAGAATCCTTCATCTCAAACTTCGA
CCTCGACAACCCCGTCGAAGCCATCTCAACCTACTCCAAACTCCTCCACGCCCACACCAA
AGCCCAACTCGAGCTCTCCAACCGCCAAGCAAGCCGTCGCTCAGACCAATCAGGCCTGTC
AGCCATGTCACATATGTCGACTGAGGAATCGATCGATAGTGTGGATAGTCTTGAACAATC
ATGAGAGCATTATGAGGGGTAGCCATGAAGAATCATAAGAGCATCATGAGGATTTGAAGA
ATTAGCGACTGTGATATGATACGATCGAGAATAGTTTGATGTCGTGAGCGTTACAGCAGC
ATTGTTTATATGTTGGTGCGGGGATTGTGCATGGTCCAGGAGATGGGGAGGCGTTCGTAC
TGGTGGCGTTGGGTTGGGTTGGGGTTATTGTATATATAGTGACGGAAGTATTAAGTCATG
AGAATAGGAAAAGTTCATTGGAAAAAAAAAAAAA
>Combined_contig54
GTCTAAACGATGGTACGGTATTGGATGAGGTTGTCACCGAATTCCCGCTCGGCAGCCCAA
AGCGGGTAGAGACTCTGCCACTTTGCCATGAGAAGGCGAAGACCAACCTCGCTCTCGTGT
TGAGTGAAGCTGGAGTTCGGAACGTTCTTTCGTGCTGGGAGAGTGAGGACTTTTTGGAAA
AGGACGTGAGTTCGGTTCTCGATCTATTCGTGCCTGAATTGCCGAGTTAGGAAGAGCTAG
GAGTAATACCATTT
>Combined_contig55
TCGACAACAGGTTGAAAAGACTGCTAGGCAGCGGCTAAAGTCAGGGTCGGATGGCGATGT
CATTATGACAGATGTGTTGGACTCGACACCACCCATCGCCCAGCTTGCGATTGCAGAGCG
CAATAAGCCAAAAGGAAGAAAAAGTCGGTTCCAAAGGTGACCTTCTCGCCTACGCAAACG
CAAACGCAAACGCATACCAAGCCCGAAACGCCCCATAAACCCAGTCGCATAGAAGATCGA
CCAGTTATCGAGCCTGCCGACCCCGACCCCTTTATGAACGTTGACCTTGACAAGTCATTC
AACAGGTCACGGCGGAGCTCGCTGGCTCCTCCATTACCGGAAGGCGAAGAAGCACAAAAC
GCGGACCAGAGCGGCCAACGAGCTTCTCCGCCCATACCGCGAGCAACAACGCCAACCAAG
AAGAGCAGACATAGTGATACGCCGCTCGACATTCGCCAGAAGCCCAAGAGACCAAACAAC
CTGCAGCGTAGGCCCAGCGAGTTCAGCCAAGGC
>Combined_contig56
CCACCAGTACAGTTCTGACTCAGAGTGCTGCGCCTCTGAAACCATGGAAACCCCAGTTCA
GGATATGCAAGCCCAGGAAGTAGACACAGCTACCTCCTCCGCCATGGCCAAATACTGCTG
CTGCCAGGAGAGTGCCATGAAGCTGGCAGTTCAGCAATGGAGCCTGGTAGCAAGAACTGC
ACACAACTGGGCTGAGACGCCATGTTGGCCTCCCGCCAAGCCACACCCGTAACTCTACTC
AAGATGTAGCGGGCCCACAAGAGTTGAGCGCATATGTTTCTCATAATGCATGCCTGAGAG
TGATCTTGTTCCGACCTTATCCTTAAGTCTTTGCGGCTAGTTCAGTGCAGCTCTTGTACT
TTTGAGACTTCAGCAAACATGTGAGAGCCAGACACTTGGCACCACTAGAAGTGGTGCCAA
ACCTTGCTGTCTTGTAACACATCTACAAAATAAAAAAAANAAAAA
>Combined_contig57
TTTTTTTTTTTAGTCATTCATGATTCGATTAAGTGGCTATCTAGACTTTGAACGCTTTAG
CTCTGTCAATGCGTTCCTGTAACGTAGCCATTTGCACATTGCATTCGTCCGTCCCCTTGG
CAATCTTGCCTTCAGTACCTTGGAAGTCATTGAACTCCCGCCTACCCAACTGCAACAACG
CCCACCAGTCCTTGATCGCTTCCAGGTCCGCCACGCGGTACTTCAATACAAATTTGCCCG
AACGTGCCTCGTCTTTG
>Combined_contig58
GGCATATAATAGCACACCAAGAGCCCATGCATCAGTTGCCCGACCATCGTAGTCCTGGCC
AATAAGTACTTCAGGCGCAGCATAATCCTCGCTCCCGCACCTTCTGGTGAGCAGTGGGGA
CTCAGGAGTGATCCAGCGCCCAAGGCCAAGATCGGTTAACGTCAAGATGGGTTTTGGAAA
ATTTTGCCAGTCGCTCATAGCATGGAAAGCAGCTATTGGAAGGTTGACTAGAACATTTTC
AAGCTTGATATCACGATGCACAATGTATTGTAAATGCAGGTAGCGGACAGCTGCAACCAG
CTCGGCGAACATCCGACGTATCAGACTCGGAGTCAAAACGTCGAGGCTTAGGTTTGCCAA
TTCAAAAAGATCACCGCCAGCACAGTAGTTGAGAACTAGGAATGTTTGTCGTTCACACAT
GTTGACAGCCTTAAGATGCACTAAGGATGGATGGTTTATGGATTTCATGATTTCGACTTC
ACGCTTGATCGACGTCTCTATTTTCTGCTCATCCGCACCTCCTGCCGGTCCTAGTTCGCA
AATTTTGACAGCTACCAAAGACTTGGGATTTACTTGCTCTTCGTCTTTCGGCTCGAGGAG
AGACCCATCTGAGGTATTCACGCCTTCGCTTGTGGCGAGCATCA
>Combined_contig59
CGAGCATTGACGACGATTCGGACACGATAACAGCGGGGCTGCTCAGTCAATGTCACTACC
TACATGCAGTATGCCATGAAGTCCTCAGATTCTGGGCCATCGTTCCTCTTACTCTGCGAG
AAGCCGCACATGACACAACCATCCTAGGCCAATCTGTCCCTAAAGGTACCAAAATCATAA
TCCCACCATGGGCCGTCAACACCGCTGTGTCCATGTGGGGTCCTGATGCCGAAAAGTTCA
ATCCCGAACGGTGGATGGCGCCTGGTCAAGCAAACAGAGGAGGAGCTGAAAGCGCTTACG
CAAACCTGACATTCTTGG
>Combined_contig60
CGTGGGCTCCCATACGAGCTCGACCGTGCAATTCTATTACCCAGTGACTCGTTGCACAAA
AAGGAAGATGAAGATGCAGCGCGAAGAATACAGAGACGGGCTTCCAACCTCAGCAATATT
GAGCCAATCGGCCACCCTCTGGCAAGCCGGACACCAACTGCAGGAGCAACCTCAGCTGTA
GTATCAGCCAGCACTGCAACAGCCTCAGGTCAGGATCATGGAGACAAAGAAAGCGAAACA
AACAGCGTCTGGGAGAGAACTACTCGTCATTCGGGTCACGCTCGGCGAGGACTCGGGCGA
TTGATGGCTGGATTGGCTGACGGTCCAAGATTGAGGTCCCGCGAACGAACGATACAGAAC
GAGTGACGATCAAACGAACTGAAAGTTTGAAACCATTTTATTGAGTCAAACCTGGATGTT
GACTGGAGTACACGGCCCTGAACTTACTTTGCAAGTACCACATAGTAGGTGGTATCTGTC
TTAAGCGCAGCGGCAGCTTAGGTACAATAAGTAGACTTTTAGAAGGGTTAGTAAGGAA
>Combined_contig61
TTGGGAGACCGAGACAGTGAGATGGACGGTCTAGAAGACGGCGAGGAAGATGACGAGGCA
GATGAGGAGCCTCCGAAGCCAGCACGCTCAGGCCTCCGCCTCCCAAGTATCAACCGTCTC
CAAGTCCCCTCGCCTTCATCGGGCTCATCATCCTCTACCCCATCTTCCCTCTCCACCGCA
TCATCTCGCGCAGCGCTCGGTGACGCATCCAAATCCTCCTCCAACACCTCATTCTTCTCC
TTCGGCAGCCGCCGGTCCCAGCAACCTTCTCCCGCCGCACGACCGAGGGAAGAAGAATAT
CCCCTGTTCGTCACCTGGAACACCATCTCCCCACGCGGGAACAAATCCCTCCGCGGCTGC
ATCGGTACATTCGACCCCCAAGAGCTTTCCACCGGACTAA
>Combined_contig62
GGGCTCACGGTCCATACCTCAAAGATAATATGTCACTTTTCGCATCGGAGCTAAGAATTG
TGCAGAAAGCCATAACAAAGATTCAGTCAGACCTTGCGAGACTGGCTGATGATAACGTCT
ATTCGCTTGATTATCTGCTTTCACAACCAATGCCTAAGGTAGAGATCAATGGGAGCAAGG
AAATACCTCTGTTGGTCAATGGGAATGGCGCTGCACAAGATCAACTGGACGAGGAGATGG
AGGGTGAATGGATTGGTATTGGCGACGAGGACGGCGAGGCTAAATATTGACGTCAGGATT
GACTGACAGTGAAATGTTTGAAGAAGGCATGAATGCTCGCTTTCTTTAGGGCATACGAAC
CTCATGATGATCGTCATTTT
>Combined_contig63
GCACGAGGGCGGCTTTGCGCAACCTTTACACCTGAAGGTCCTCTCCCTTTAGCTGCCAGC
TGAGCAGGCACCATGGGGAAGACTAGGGGATTGGGAGCCGGAAGAAAGCTCAGGAATCAC
CGCAGGAAGCAACTGTGGGCAGACAAGGACTACAAGAAGAGTCACCTGGGCAATGAGTGG
AAGAAGCCTTTCGCAGGCGCTTCTCATGCCAAGGGCATTGTTCTGGAGAAGATCGGCATT
GAAGCCAAGCAGCCTAACTCTGCCATCAGGAAGTGCGCGCGGGTGCAGCTGATCAAGAAT
GGCAAGAAGATCGCAGCCTTTGTGCCCAACGATGGCTGCCTCAACTTCATCGAGGAGAAC
GACGAGGTTCTCATCGCAGGGTTCGGGCGGAAGGGCCACGCAGTGGGTGACATCCCCGGA
GTTCGGTTCAAGGTGACCAAGGTCGCCGGCGTCTCTCTGTGGGCCCTGTTCAGGGAGAAG
AAGGAGAAGCCCAGGAACTAGATGGACCGTGATGTTGTTCTGCTCAACGGTGTAACATAG
CATGCATGCCTGCTCAGCCTGATAGCAGCGCGCATCCTGAGCCCCACCATGCCCTGCTGA
GGTACTGTAAACGCAGAACACCCTACAAAAAAA
>Combined_contig64
GTCCAAAGCGACAAGCGTCCCGAGGGTACGGTAATGGGCACATTCCCAGTCCCATGGTTG
ATTCTAGAGCTAACGCTAAATGAGTCTTGTTCCTGCAGTCTCTTGTCTTGTTATCCAAAG
GAAAGAAGCCATCCTGAAGCCACGAGACTATCGAAGGTGCAGTAATGGGCCATTCCAGTT
GTTGTTTCAGCAGTCCCTGGCCACGTCAACTAGGAGGAGGAAGCCTTCCCAGAGCTACGA
GCACCCCGGGAGCACG
>Combined_contig65
TTTTTTTTTTTTGGTGGACGAATCTACCTCTTCATTTAATTAATATAAATCACCCTTTAT
CGGTAAGGCTATTCCGGTCTATCCCTATGTTCCGCGAGCCGGGTATTTGGTCCTCCTTCT
ACCTCTAATCCCAATAAGTCATATAACTTAAGATCATAATCTGGACGAAGCAAGTATCCA
GAACAATGCCCAAACATGATACCCAACATCGACACAACATATGCATCAGATTAGACATGA
CTACCATTTAAATCGCATCAAGCCCGGATTAAGCACAATGGGCAACACAAAATGCGAAAA
CAAAACTGTCGCCAGCGGCCAAATAGCCGTAAAGAATTTAATCCTCCAAAGAGCCGGTGC
TGCAACGGCCAAGTATACCATACCCCCAGCGCAAACGATGCAGCACATGAACATCTTCCA
AAACTTCTTAAGGACTTTGCCAATCTCCTCGGTAAATGGTATATCCACGATCTCTTTTGC
AGTTGCGCCCCACTCTATGTTGACGCCGAATAGATGACTCAAAATAGC
>Combined_contig66
TCACACATGATAAATAATTTTGCATAACCAACATCAACTATTGAGATCTTCCACATCCTC
TAGAGGGCATCCAGAGAGATGCAGTAGAGCCCAACAGATTCCAACTCGTGATGACCAACA
TCCCACCCCTATATCCACGATCTTCTCTCCTAGCCTTCACTCTTTATCCTGGCAGCGCTC
GTCCATGCGCTCTTAATCTTCCTTCGCTCCTTCAGGTTTCATCCATTCTCTTTCCTCCTT
CGCAGACGCTCCAGCAAAGCAAGATGATTAAAATACATGGATGACGCCGTTCGTTACGTC
TTGGATATGCTGGGATGCAGAACAACGTAGATGTGATTATCGCGATGCTTTTGAGGGGTC
GTGAACATAAGATGCCGGTAAAAGGTAAAAGACAAAGGCGCGCGAGAGAATGGAAGCGAT
TGTCGATTCATAATACAAAAAATAGAAATGCATCTTTGGTCGTTGACATATTCGAGGCAA
CAAGCTTAAGCAACAGCAGTCGTAGGCGCTGGCTGTACTGGGTCGACAGCCCCATCGACG
TTCATTTGACCGTTCGTCTCTGCTGCAGTGCAATCACGAGAGATGTGTCCTGCTTGGCCA
CACTTGTAACAAACTTTCCCTGCAGAATTAAGTGGCCCACCGTTAGGGGCGGTGCAGTCG
CGCGAGATGTGGCCCAGCTTCCCACAAGCGTAGCATTTCATTGCTTGGGCCTGGCAGTCA
CGGGCGTAATGATTGGGTCCTCCACACTTGTAGCATGTTGCAGGTCTTGGTCCACCTGCA
CCTCCTGCAAACCCTCCACGGAAACCTCCTGCGAACCCACCACGAGGTGCAATCGATCCA
CGACCTGCTCCAAAAGCCGGGCCGGGTTGAAATCCTCCGTTGGGACAAGATCGGGCAAGA
TGACCCGGTTGACCACACGAGTAACAACGTCCACCTCCAGTACCAGCTCCACTTATGCGC
AAGGTCGGGCAGTCAGCTTGTACATGGCCAAGGCCCTGGCAGTGATAACACTGCTTAGTA
TCTGTGGTGCGTGGATGGGGGCAGCCATTCGATTCATGTCCAGGCTGCTTGCAGTTATAG
CACAGACGTTCCGAAGACGAGCATACTTCAGCGTAATGCCCAACGTTTCCACACTTGTAG
CACGCCCGGCGCGATAACGAAGACATGTCCAGCGGAGATCCTTGCAACCCTCTGTTTCAA
ACCTGAACCTGTATCCCTTACAACCAGATATCACCAGACCAGCCCTCTACCTCACAGCGC
TTCCTTCCTCCCAAAGCACAACCAGCTGATCCGATCAA
>Combined_contig67
CCCGATATACGACATCCTAAATCCTGCACTCACGTAGACATGTTGGAGAATTGTTTTCTG
CAATTCCGTAATTCCAAATCAACAAGTCCGCAGGGAATCCCTCCTCAAAGTTTCACATGA
GGTCATCTCCGTCAAAACAATGTAAGCTGACTCAAGGCCTCCAATCTGATTTACTAATCA
ACCAAACAATGAAACATCAAGGCCGTTATCATACACTCCTTCCAGCCTCACTCTCCGTCC
CGCTCCCACGTATCCCGCCCCACACAAGCAGCAACACCACATGACCAATCATC
>Combined_contig68
AACACCTTCTCTCTCAATCTTCATTCACCAGCAATCAACTGGTTCGTGTTTCAAGACAGC
CTTGGACTTCATCAACCTCAACCACCTCAAACATGGCCGCTCTGCTCGAGGAGGTCCTGA
AAGAAAAGAAGGACATATTTGCCCTCGAAAACGGTCACTTGTCCCCTGACGAGTATCACC
AGCGTTGGGAGCAAGAAACGCAAAATCTAGCTACCCTTCTCAGAGCTCCACCTACACGTC
ACGCCAATGTTCAATCTAGCAACCATGAGCCTCAACATGCCGACTCAGCCGGCCTCGCAG
CAGGGAGCCATGACTGCGAAGATGTTATCTCATACAATGCACTTGGACAGGCCCAGCAAC
AGCAACAAGGGAGATTACAACAGGCTCAGTCGCCAGTCGATCGGTCC
>Combined_contig69
TAGCACTTGATTGGGAGTAACTCTAAGATCATTCTTGCTCTTCCCCACCCTATCCTAACA
TGCCAAGCCTAATATACATCATGTTGTCACTTTTTCCAACCTATCTCAGGTATATGTACA
GGCTAGATCACGTATGTGAGAGGTTGGTTACGCCTTTTTCCCTGAGCGACTGTGCACGGC
TGGTCGGCAGGCGAGCGTTGCTGGCAAGCTAGGGCATGGCGCAGGAGTGGCTTAAT
>Combined_contig70
AAAAGCCAGCAAAAAGCCGCCCAAACATCTCTGCATGGCTATACCACACCCATCAGGCCT
AAGCACCGGGTCTGTGGCTCTCCTTGGTCTAAGTCCTTGGAGAAGAGCAGGGTACTGATC
CAACCAAATCACCCTCATCCTCGTCATCTGTATGGAATGTGGAGAGTGCCACGCTTTCTT
CGCAAAGTGCTGTCAGCGACAGCTCGACCGACTCACCGGACTCAACCTTCTCCCCATTGT
TCCTTCCATCTCCGCTCTCAAGCATCGACACAACGTGTTGTGAAGTATGTGGTCAGGTGT
TCAGGGGCTTGATGCAGGATAGAATGTCCAACTTGAAGCGTCATATTCGGTCACGGCATG
AGAACGTTGACCACTTTGAATGCCCAGCAATCAAGTGCGATTCAACATTTAATCGTCAAG
ATAATGTGAACAAGCACATAAGGAAAACGCACCCCGGATTGGGATTGTTGGGACGGCGTC
GATTGACAAAGAGCAGGAGATCTTCAGCTAGAGGCTGAATTGCGAT
>Combined_contig71
GTAGTTCTACTTGTTCGAGGATAAATTCGGTTTTCTCTCTTCGATGCATAGATCCGAATG
TCTCCACTTGTAGCTCGCACAAAATATCAGCTGCCGCATTCAAGTCGCCGTGCTCTTTCT
TGATGTCTGATAGTATGCGAGTAACTCGTGCTCGTTCAACCTCGACGAAGATCTTGCCCT
CAGTAACCGTCCGTAACGTTTCAATCAACAAAAGCTTCTTTTCCTGAGTCGGCGCTTCAT
TTATAAACGACATCGCCACCTGCACCATTTTGGTCGTGGCCTGCTTGAGCTGGCCATGCT
TCTTGGATAGCAATAGAATCTGCTCGTTGAGCAGACCCCAATCACCTGAGTCTTTGGATA
TTGTTATGATGGCGACGAGGAGTCTTGAGGTCGACGCAAGATCTGAGGCCTGCCGTGT
>Combined_contig72
TACATTCAGACAACTTGCAGGATGAATAGCACATCCCAACCAGATATCAGAACACCGCTG
AGGAAGGGGGAACAGCATTGTGATTTCACAGGTCATGATGTCAGGACACTGCCAGCGATT
TTGCTTTGGCGGGCAGGCCAGCCAAGAACCTGTCTAGCTCCTCAAAGAAGTAGCCGACCT
GGGCAACATCGTTGTGCCTGTTGTTGCGGCTGAGCGGAAGAATCCTGACATTCCACTTGC
GGATGTCAGGGGGCACTTGCTCGTCACTGAGGTGCATGTACACACCCAGTATGTTTTTGA
ACAGCCCCACAGTGTCTCCACTGCGCACGCCCTTAGAAAGTAACCCCCTAACGTAACAAA
GGGTAAACTAAGAACTTAA
>Combined_contig73
GGTAGAGACGAGAGGTTGACCGACAACTACGCCCCAGATATTTGGACGGACTACTACTGA
AACTAGGTTCAATGAGCACAAATGCTTCCTACAACAACAGTGCTCCCCGAATTCTGCCTA
ACGCCAGCTGTGCCGGCTATATCTGACAGCATATTTTGCCATTTTGGTCAACTGCGTTCA
GAAACAGAAACGGGGCTGCCAACATATCGTGAATTGAACACTCAAAGTACAACTTCCCGT
GCACAATTTTCTGGGACAGCGCTTGCCGT
>Combined_contig74
AATCTAGAGACAAAAATTACTTGCTTCGTTACAACTGTGCAATGACGCTGTCAAGCAGGA
GAGCAACGTTCCGTCCAAACAAATCGCTGAAAAAGCCTCGCAACTGGCAATCACGCTCAT
CCAAAAGGCAGAATATGTGCATCGCCGGTCGAAGCGTCTTCGAAGGATTACACCAGCCCA
GTGTAAAGATGGCGCGTCTTGCTCAGGACGGGGTCATGCTCGATCAGGACACCTTGCCAT
TAGACTTTCCATTATTCACAGTGCCGTTACTTTGTCGTTTCGACTGTTGATATTTGGCGA
CCTCTATCTCGACGGCACTATCCACCCGTGACTTCAGCTCAGGGCGATAGCCGAATGAGA
ACAATATCTCCATCCACACAAAAAAAGGTGCCAGAAAGAGTGCTTGTACCAGATTGTCTA
GAAGTGCAGGTGCTCTTCCTTCAAACACGCCGTGGCCGACGAATTGAGCAATCCAGCTGA
AAACGAAGATGCCCAGCGCCCAATAATTTGCAGACGAGCCGTACGTAGTGGTAAGGTGAT
TGGAGTATGCCGTGCTGGCAAGCAGCAAGGGTGCCAGGATGCCTCCGGCTACGGGCTCCA
TGAGAATGTATAATGTTCCGTACAGTAAAGTCGCCATGGTTGCAAGGTTAGGCGGAAGGT
TCGGGATGATAAGCCAGTTTGGCATGGGCAAAAGAGACGGTGTATTGGTACCGAAAAGGA
ATGAGGTCAACAAGATCATTGGCACACACACTATGTGTATAGCTTTGTTGACGGGTGTAT
GATGATATGAGCCATAAAAGAGGAGCTGTTTCTCCAAGTTCAGCGACATATTGAATGCTC
CTCACAAGTCCAAAGGTAAAGAAGGAGCTAGCTTGATGATCGTAAAATCATGGTCTAAAT
GTTCTGTTAAG
>Combined_contig75
CTCGCACCAAGTCTGACGACGCACGCACATACCCACCTCCACCACCTCCAAACTTTCGCG
AACCTGTGAATAGCTCCTCTGGTAAAAACGATGCTCCTTACACTGAGGGAAGCCGTACGA
GGACTCCCTACTCGAACATGCACTCGTCCGACAATTTACATGGCAGCAACAGCGCAAGAG
ATGGTCAATTTACCGCTAAGACAACTCCTCCAAATTACCAAAGACCCAATGGAACAGCAC
GAAAGCCTTTTGTAGTCGAAGA
>Combined_contig76
TTTAGTTTTTTTTACGTTTTTTTGGGTTTTTTACTTTTTTATTTTTTCGTTTTTATTTTT
GTTTTCGTTATTTTGTTTACTATTCGTTCTGGTGAGCCTTGGTCAAGCAGTTTGTGGAAA
ATGGTAATCAGTTCATCATCTGTTGCGCTACCTTTTCGTTTCTTAGCGCTGGCGGATAGA
AAGGCATGCCATGCTGTCGCCCGCCATCGGTCTGGTATGCCTTTCCATGTCCGGTCAATG
AGTTTCGGGCTTTTGGTATCAAATTCGAAGACCATGCCCCCTCCCAGTTGGGTATTTTTG
ACGT
>Combined_contig77
ACATCCGGGTCTAGCGTCCAAGCTGCTGTCGAAGAGATAAAACAGCAGACCGGAGGAACA
CTTGACTATCTAGTAAATAATGCCGGTCAGACAATCATAATGCCAACATTGGATTTCGAT
ATAGACACGGCAAAGAGCATGTATGAAATAAATGTCTGGGGCATGGTCCGCGTCACGCAG
GCATTCACACCGCTCGTCATTGCTGCCAAAGGCACCATAATCAATATAAGCTCCATTGCT
CCTTGTGTCCATACTCCCTGGATGGGTCTCTACACGGGATCAAAAGCAGCTGTGACCG
>Combined_contig78
CATTCATTGTTGCAAGGAGCTTCGCGTCACCATCCCCTCTCATTCCCCCTCTTAATTCTC
AACCTATATTGCAATCATGCCCGACGTCAAGCGCCAAATAAAGCTCATTACTGAGCAGAA
AATCACCGGCGATCCTGCCGATGAGATGCCTCTGCGCTCATGGAACATAGAGATATATGT
GCTACATTCAACAAGTGGCGAAGAGATTCCCGCTACTTGCTTCGAGAAAGTAACCTATAA
ATTGCACGAGACCTTTGCAGATCGAGCGGTCCAAACCTTCAAACGCCCCCCCTTTCGTAT
ACAGGAGACTGGTTGGGGTGAATTCGATATGATTATTGCTCTCACAGCCGTCG
>Combined_contig79
TGAGAGCAAACACACAATAACCTTCAAGAACCCTAAGCCGGGGTTGCTCGCGATTCTGAA
AGAGTCTGGGCCAGTTCCAGGAGACGCAAACGGTATCAAAAATACGACTGACTCCGCGAA
GAAGAAGAAGAGGCCGGATAAAGGGATTGACATGGAAAAGCTTGCCGAGAATCTTCAGAA
AATGGGCGAGGATGATTTACTTGTGGTTGTACAGATGATCCATGACAATAAGTCGTCAGA
ATCGTGGACCAAAAACGACGTGGAACAAGGCGAGTTCCAAGTCGATCTCTATACCCTGCC
AGACAGCCTCATTCGCTCCCTCTGGGATTTCACCATTGAGAAACTTGGCCGGTAGGCATC
ATGAATGGCATGAGAAACAAGAGATACCTACGAAGCAAACGGAACATCAAGTTTCTGATC
CAGTGCCTCATCACCTCACCGCCTACTAGGATGGCGTCTGGGAGTCGGAGCAACTGTATA
ACAGAAGGAAAGCGGTAAGGTTTATATCGTGCAATTGAGCGGCAGGTACTTGGAAATGAT
ATTTAAGGAAGGAAGAATATCAATAGTCACAGAGGGATATCATGAGGCATGTATCAAAAG
CTTGAATGATAACGATCTTTAAACTCTAGTAAAAAAAAA
>Combined_contig80
CCCTTTCATATGGTCCTTCAGACCTCTTAATAAAACGCCCGACGTGCTTACCAATCTGAT
TGTGAACTCCCAATTCCTTCTTCAACTTCCCCGTTCCCCACGAGGCCAATCCTCCCTCTC
AACCACTTTCTTCTGGCTTCCCGTTTCCCTTCCTCTTTGGCTTCGCGCCGGCGTTCTAAC
TTGTCAGCCAACCCTCGAAATCCGATAAATTGCACTTGGTATCCCTGCCTCGGCACCCGA
TCTGCTTTGATAACCCCTTTTTCGTCGACATCTGAACGGTAGAACTCGTAGTTCGGCTGA
TCTATACTTTCACTTATAGAGGCCCGTCGCTGCCTCCGTGCAGGGTGCGTCAATCGTAAA
GATCCTGTCAGACGTCGTGTCAAAGACATGGTGCGGCGCGGGGTGGCATCTCTGCTGCTC
TGCGAATTGATCCGACTGCCCAAGACTCCCGTGTTACCAAATTCGCTCTCGCTATCACTC
CCATCTACGCCATCCCAGAAGCCTCGAGGTTTCCAGAAAGGGTGAAGTTTCATATCCTTG
TCATCAGCTGTATGAGGTCGCCTTCGAGGAGTTCCCGTCGTGCCGCGTAGAGAAAATGTT
CTTGTAAAGGGATCAACAAATGACTCTGAATGAGGCCGCCGAGCAGAGAAAGCACGCCTG
ATCGACGAGATGGGAGCGCTGAATCGATTTCTCCTGACAGGAGTTTTGAAGCTGGAACGC
ATATCTTCGGATGA
>Combined_contig81
CGGGTATCTCTCGCCATGATCGAGCCACCATTGTCCAATCGAAGTAAATTCCTGCTTGAA
CCAGCCGGACACGACATTCACAGCAACACGCCCTTTGCTGTAAACGTCGATGCTGGCAAT
CTGCTTAGCAGCTACTGCGGGGATCCAAGGGCCCGGTAGTAGGGCTGCCATAACTATGAG
TCTTTCCGTGTGATGAAGTAAAGCCTGGGAGAATGACACAGATTCATGTTGATATTCAGC
TCCGTATCCAGCCATGAAACGGATTTGGGTGAGGGCGTATTCGAAACCCC
>Combined_contig82
TTTTTTTTTTTTAAAGTATACTATCATTACTCATTGCCCATTAGTAGGTATTGTTATCGC
TAATCGCTAAATAGACAGCAATGCAACCATGGAAGTGCCGAAAGCCGATGTTTATGAAGG
CTGACAGTAATTTGCTGGAAAGCTTCCTTGAACCCCTTTCAGCTCTCCTTCCCACCAATC
GTCCCTGCTTTCAGTCTTCTTTACAACTCTTATTTTATCCCCTTCCCTGAATGATAAATC
GCCTTGGCCTTCACCAGCGAACTCATACAAAGCGGTCACCCAATCTCCTTGCGTTGAAGG
CATCCTCTTAGGCGGAGGAGGGGGGGGCTTCTTTTTTCCTGCTGCAATCGAGACCATGGA
TGAACCTGAAGCTAGCCTGTCTCGGGAGAAGTAGTCGGCACGAGGTCCAGCCGGTGCATG
GATCGCTGGATCTCCTGATGATGGACTCGTGACAGCGGACGAATTGTAATTGGGAGTCGC
TAAACCCAGTGCTGTTTGTGAAGGAACCGACGATATTCTTAGTCGACCCTCTCTGTTGTC
TGGCGAAGGTGGGTCTGACGAAGCGCTTATCGCTGGCGAAGGTGGTGGCTTCAATGCATT
CGGCTGGTTGCTTGGTCGGCGTTGGGTATGCGAGGAGATTCCATTGCGAATATTAAGGCC
TGTTAGCGACCCATGGGGCTTCTCCTCAAGGCGCATAGGTTGTCGCACCACCTTCCCACC
AGAAACGCAAGCCAGTCCAGTCTCAATTTCTTGCTTCACCGGCCGAAAGCTTTGATCCCA
CGTTGATATGATATTACCTGCAGAGGGAGGTGGATCTGGAAAGCCCTCTTCATCACAATA
ATCGTGAAGCAATGTATAGTATTGGGCAAGGAGGGTGTTTTGCGTCATTATCTGGGTTGC
AAGGAGATGAGGAAGGAGTGAGAACGCAGCGTTGATGACGGGCGGAAGACTGGATTTGAG
GTGGTCGTCTGCAGTTTCGTACTCCTCTTTGGCCCTCGTTAATTCCATCTCAGCTTTCTC
CAACGAAGCATTGTCCTTTTCTGACCTCTTCGTCTTCTGCCTCCCATTATCGACCCTCTT
TTGATATTTCTCAAAGTCAAGCTTTTTATCCCCTCGCTTCTTGATGACCTTTTTCATAGG
ATGTATGCAATCTTTGGCATCTTGGGCTGGCTTTATGATCCTACTGTCCACGAGGCTGAC
CTCCTCCAACAGATCGTTTCGCAGATC
>Combined_contig83
TTTTTTTTTTTTTTCCGGAAAGGTTTCAATTTCTCATGCGTCTTTACCAACATCTTATAA
GCCTGATCTTTCAGATACATTTGATACATATTCAGAGATAATCTGTCTGCTTGTGCTGGT
GATATCACAACACCCAGATGCCACCGAACGCCAGATCGTAATCACTGTTCCCATCGATCC
CCAAACTTTCAGAACCCTATTCGTTCTGAACCGATCTGACTGCCTCTCCATTGTCCATTA
CAGCATCAAGAGTACTTCACCGCGCCACGCTCCGCATCCTTGAAGGGATTCTCGTCCTCA
CTTGGACCTGCGTTATGTACAGGATCTTTGAAAGGATTTTCCTCCTGGCTGGCAGCTGAT
GACGGAGTGTAGGCCGGCGGCTGTTGCTCCATATGCTCTGCAGGGCTACGGTGGTATTGT
AGCTCGATATTGCGTCGCCCGGTTGCAGCACGCTTACTGGCTTTCCGCCACTTGTGGGTT
GCGATACAGGCGAAGACGAATAGTATAAAGTGAATGATGAGGATCAAGCCCAGGAATACA
TTGGCCGCAATCTCCATCTTTCCCAGGGTGTAAATGAGTGGATTGCACTGGTAGCTCCAG
AAGTTCCAATCGTCGCATGGCACGAAGCCATCGAAGTCGAGTAGGACAGGCTGCCAGTAC
CAGAACCATCCGTCGCCAATAGAGAATACAATCGCGGGAACGGCCAGGGCCCAGACGAAG
AGGTCCACACCAACGTGCCAACC
>Combined_contig84
CTGCAGGAATTCGGCACGAGGAGAAAAACCAGCAAACATCAATAGATCGATATAACTCGT
TCCCACCGTCCCAATCAGATAAATATGAAGTCCCCGCTACTATGTATAGACTAATCCTTG
GTGTTGCAGGTCTTCCACCGCCCCTTACACCCCTCTCACCCTTTGCGACACCTCCTTGCC
ATATATATGATGCCATACCGCCCAATCGACTCGGTTACTAAATCGAAAGCTGTGATTCTT
CTACATGGTGATTAGCGGCCTAACCCTATCGCTGAGAGATCACACTGCCACGAGTCGACG
GTCTACAGGTGGGAGCGAAAGATCCGGGCTTATGGCTCGCTAAATTTGCCTGGGGTCCCT
AGCAAAAATGGTCCACCGCGTCGAATACATACCGCTGCAAAGAAGAGTCTTCTCCTATAG
GTAGATAAGAGTCTACGGGTCTATCAGGACGAAATGGCGATGTTCCTCTTTGAAGAATGG
GACATAAGGGTTCACCGGAGTATTGTCTCCAGATTCCTCAAAGAGTATAGAATCAGCCAT
AAACAGGCCCAGCGCTTTAGCAACAATCAGAGTCAGATATCAAGGAACGCCTGGATTGCG
TTCGCCGCCGATGTAACCGCCGAGCAGCTTATTTTCCTGGATGAGAGTCTCTTTAAGGCG
CAAATATGCTGGAGATCTATGGCTTATGCACCAATTGGCGATCCAGCTCGGTGGAAAGAT
GATATACGACGAGGAGACACTTGGAGTTGGTGCTAGGGCTGCTGGTCGGCGGCGGCGGCG
GCGGCCGTGGGGGTGGAGAGCCTGGATGGAGAGGAATGGCGTCCAGACATTGCAACACTA
CCGTATTCATTACTAGGAGGCTTTAAGGCTTCAAATTTGACTACTATATCGATATATGAT
GTTTG
>Combined_contig85
TATCTTGAGAGAATCTTGCGGATCTTCTCAGCATCGGAGAAGACTTGTGAACGCTTCTCA
TTGAAAGATTTGGCGTTGCTGATCATACGTCTGAGGTCGCCCTCTAGGAAGGTCATAGTC
GGGTATTCGTGGGCGTTCAGCTTTCTCTCAATAACCTCTAAAGCCATGGGAAGGCCGATC
CTCTCATAGTAGTCAGGTAACTTCTTCCTGTCTGGTAAAGTCAAGAAATGCGTAGCAATT
GGCCAATTCTGCTTGTCG
>Combined_contig86
GAGGACAGGGTGAAGCGAGAGTACCCAGCTGTATACAAGAAGATGTTACGGCAGAGGTCA
TTGCAGCCATAGGATACCCTTTGTTCTGCATTACGGGACCTTGGATAACGAGGCAAAGCT
TGGTGTTGGGGTGCTTGTGAATATAACAATCACCGTTCTGTGTCTTGAAATAGTGGGTGT
ACATGAACAGGGTAACGCCAGAACTAAGGCGGGAGTCACGATACAGAGTACAGTATGAGC
TACGAGCAAATGTCAATT
>Combined_contig87
ACATTCCAAAACAGTCTCCAAATGCTTACTGATTTCTTAGTCGGTATCCGGTTATCGTTG
AAGACTCGTATCCGGTCATGGTACTGTCCCTTCCGTTCGTGATCAGCAACTGCAATATCA
TGACCAAGTATAGGCCCTGAGCCTGGCGGCTTCTTTTGTCTTGCATATTCCGTAGCTTCT
TGAAACCCAACTTGTCTTAATATAGACGTCTCATCGACGCTTAAACCGGCGACCAGGTCT
GTCTGCAGCCCTTTTTCTAACCCTCCAATTCCTCCCAGTGCTCTGTATGCCGCTAATGAT
TTTGGACCCAATAGCTTGTTTAGTTGACCACGAGAGAAAGCAAAAGGACTGTTTTCATCT
TTAAAATCCTTCTCATTATCTTTATTAGGCCTAAGGGCCTCCTCAGGGCTCACTTCATCG
CCTTCAAATCTTGACCTAAGAGTCTTCACATCTGAATTTGCCCGCGACCTAGCTGTCTCC
>Combined_contig88
ACGAGCATTATTCGTCCTTCGGCTGGCTAAAACCCTATGTCACGCTACAGAACCCTTTGG
GCTGGGGTTCGCTACCTCGTCTAATACCGACTCATAATTTTGATACAACCAAAAGGGGAT
TTTTTCGGCGTTCCTCTTGGCAGGCACCCTAACGACTTCGCATGCTTGTTCCTTTCAGTC
GTACTTCATTTCGCAGGATCATGAATCTTCTTTACATTCTGGCTGGGTGCTTTTATAGAC
TTGTACAAGGCGTTTACACGTTCCGGATTTCTACACAGACTACAAGGCGTTCTCTTTGGG
TGGCTGGCTTCTTACTACATTCGGAAGGGCAGGATTTATCCAACAAGAGTACTCCTTGCT
ATCCATCGGATGGCTACTCTGGCTGGAGCAAACCGCTTATTATGACGGTCGGAACAGGCA
GACTGGGCTTTACATCAGATCAGATCGGAATTTCTTCATTTCACATGGCATAGCATTCGT
TAGAGCCGGAGTGAGCTTAGGCTTACACATGATACCCTTTCATGGCACTCGTTAGAGCTG
TTTGCGAGAGCTCGATTTTATTTTTATTTTCCTTTTCCTTGGCTACTTCGCACATTATGG
CCACAAAGTGTAGTTAGGTCCTTTGGTGGTAGAAAAGTCTTATGTTTCGAGGGAAATAGG
CAAAGGGTACGGATGGGACTGTTTGAGGGAAGCGGATCAGAGTGCACATCACTTAGCGAG
CATCTAGATTGAACGACGATACTTCCCTGT
>Combined_contig89
TTTTGGTCGGACATTGACAGGTCATCATCATGGATGGCTTTTGATCTCCGCAAATCTCCT
GTCCGTTAAAATTCCAATAAACAACTCCCCACGCCTAGCGCCTCGCTAAATCGCCGCTGC
ACTAACCGTATGCAAGACTTAAACGGAGCGTCTACTATATACACTGAACCAAACTCGCCT
ACCCGGTATCATGCGAAGAGTAGGTCTAATGATCCCAGAATCGGGCAGTTGGAAAAGGAA
AGCTACCAGAATTAAAAGACATATTCTGGATGACGGATATATTGTCTGAGTTGCGCGACC
AGTCAGAGTACCACC
>Combined_contig90
TGGGGATGGCGGAGGGCTTGCCGCCCAGTGTAGAGGACGGCTGCGAGGCGGGCGTAGGTA
CTTGGACAGATGTAAAATAGTTCGGTGCGGCAGCTTGGTAGCCTGTGGGTCGCGGTACTT
GATTTGATTGATGTGTTTGCATAAGTGATGGAGATGCGAAGGCGCTTACTGGTGGTGATG
AGATGTTGTAGTTGCTGGCTGGGGGAGAAGCCATGCTGCTAGTAGCGCTGGGAGCTGGGG
ATATTGAATTGAATCCAACAAGGTCATTGAGATTGGCGCCTTGAGAGGGAGCCACAGGCT
TCGGAACAGCATATTGCGTGCCTGTAGCTGTACTGGTGGTGATGGGTGGTGGGAGATTAG
GTATCGAAGGATGTGAGGTCGTGGTAGCAGTAGGCGTTGCTGACTGAAAATCGTCAAATT
CGTCGTCATCTGCACCACTAGCTTGCATTGATCCCAGTCCATTTCCTAGAGAG
>Combined_contig91
TTTTTTTTTGTACAGTGGATAATTTATGTAGGTATCTCACAATGCATGCGTCTAATTTCC
TTGCTGTAGAACCTGTATGATGGGGTGCCACCACAGAAGACGGCGAAGCTTCCTACAAAG
TACTCAAATTAAGGTGATGTAGCCATGGTGTCTCCTATACTTTGTGCTGCCGTTGTTGCG
AAATATCTTACGTCAACGTCGTCGTCTTGCTGCAGCTTTTCCAGATTTGGTAAGATTTGT
TGTTGTATCAAATGTTGGCCGGCAGATGATGGCGGAGCTGTCTGGCCTGACTTCTCTAAA
TCTAATATGGTTCCCTCGGCGGGTAACCGTTTGAGAATGTCAATGAGAACGGCGTATGAT
TTGGCGACGTTGAAGCGAATATTTGGAATGTCATCCGAGACTAATTTGTCCATCATCGGA
AGAATTGACTTTTCAATCACTGCCAGATTGATGGCTGGAGCAAGTGTCGAAATTGCAAAA
CAAGTAGTCATTCGGTAGAGGTAGTTAGGGTGTTTCCCCATGGCTGTGACTTTAGGAATA
ATCGCATCGCTTGCCCACTCAACCCCAAAAACTTCAGTTAGCTTCTTGAGGTTCTTCGTG
GCTGCTTCGCGAATCGAGAAGACGGTATCACCAAGCCAGCTCATGCAAAGAGTGCTGAGT
TGATCGTCGAAGAACTTCACCCCGAGTTGACCTGCGAGCAATGGGATGTACTCGATGATG
GCTAATCGGACGCGCCATTGCTTGTCCTCAGCTAGCTGTACAATAGCGGGAAGGAGAGAT
TGCGAGAGGAGT
>Combined_contig92
CTCCTACTACGCTCTCAACGGGACCGTGCGAGGCAGGAAGAACGGCTGAAGCTCTCCATG
AGTAATGTAGATGGGACACAGGCGGACGGCCAACATCTACCTGGCCCAGAAAATGCCGAT
CCGTCGCAGGCGCACTTGGATACGGAAATACCAGAAGTAAGAGCTGTACCGTCGCCTGCC
TCAATGCACACTTCAACCACAGATCCCTCTGCCCACAAACCTCGGCCGCCAGACGATGAT
ACCATTTCTGCGGACATCAAACCACC
>Combined_contig93
CTGAATATGTACAGTTTCCGTTCGTGGCCAGGAAATTTCTCGGGAAGGTCTCCGTTCAAC
TGCAGTAACAGCGTCATCATGTTATTGCAGACTTTGCATTTGGCAAGCTCCGCTGAGGGA
GCGTCGGTCTTCGACGGCCATATTGGATATCCACCTAGTTGGCTGAAGTTATCATCCGTA
GGCTCTTTGGAAGCATAACCAAGCATGACATTTGTTGTAGTGAAGCTAACATCGTCATCG
TCAGAGGTATCA
>Combined_contig94
GTCATATGCTGGCCCGGAGCTATCCTGTGTGGATGCTGCTTGACTGACACTGGGAAGAGG
ATGCTAGCGGTCCCAGTGGATGTTAATGGCCAAGTCAGCAATGCAGTACCCTTCTAGTGA
ATAGGAAATACATACATGACGGCAGGCAACAGAGAGTGGATGTACATACATAACGAATGA
TGAGGACTCCTAATCCACCACCGATCTCAATGGTCAGGCTGGTTGGTCGTATATAAAGGC
ATCAATCCTAAGATTACCTCAGAAACAATA
>Combined_contig95
CAGTACTCAACAATATACGCTTCTTGAATACGCAAGTCTAAAGGAGACATGTCCGGAGGG
TATATATCTCAGTCTGAAGCCTGGAAGCCCGGCACAATGGTCTGGGGTTCTCTTTGTCCG
TAAAGGACCCTACGCTCCAGCTATACTACAATTCCAGATTTCTTTCCCTTCGGACTACCC
TACTTTACCTCCTTCTATCACTTTCATTAGTGACATATTTCACCCTCTGGTTGCACCATT
GACGACCTACACCTATACGACCGGTTCTTCGAACTCGGACACCGTCAGTGCTACGGATGA
CGAGCGCCTACCCCCAGGAGGCTTTAGTCTACGACATGGGTTCCCGCATTGGTTTGGACG
CGCACAGAAGAGCACTACGTCTTCCACAGATTCCTCAAGAAATGTAAGTGGTACCCATGA
CGACACTCAGAAACTTGGAGAAGACGCATATATGGTTCCTCCACCAGAGGATTTGTCCTC
AAGAGGATCGTCGCAAGGACTTCGCTCCCCTTTGGTGCGGCCTTCTCGATCTTTACCGCA
GACTCCTGGATCGCAGCTACAGCCCATTAGCATTGTTGGAGTTTTGCAGTATCTGAAACG
TTCATTTGATGACGAAGGTGCGCTGGACACACTACCATTGGAGGCTGCGGGCAATTCGGG
TGCTTGGAAAGCCTGGCGAGCTTACCGGAGGAGTAACAATCCAGACGCAAGTACAATTTT
CCTTGAACCTGGGATGAAACAGCAGGATGAATGGAGTTGGGACGGTGTCTGGGAAATGAG
GGTACGGAAGGGGATAGATGCAAGCATCGCTGAGTCTACCTTGTATGGTGGCGTGACAGG
TGGAGATCATCTGATACGCTTCGTTGACATGGATGATGACTTGCTTCGAGAAGTCAAGAA
GGGAATGGCTGCTTCCATCGGAACTATGTAGCTGGTAGAAGTGATTGCTCATCCAGAATA
ATACCTTCTAGAATTGATGGTTAGTCCTAGGAAAAAA
>Combined_contig96
ATTCGAGATCTACCTGCTTCAAAATGACAAAGGGTACCTCCTCCTTTGGCAAGCGCCACA
ACAAAACGCACACTCTCTGCAGACGCTGCGGCCGTCGCTCCCTCCACATCCAAAAACACA
CCTGTTCCTCATGCGGCTATCCCGCCGCCAAAATCCGTCAATATAACTGGGGCATGAAAG
CCAAGAGGAGAAAGACTACAGGGACGGGCCGTATGCGATCTATGAAAGATGTGCCGAGGA
AATTTAAGAATGG
>Combined_contig97
GACATCCACAACATCAGAGTGTTGCCTTGCAATCTTTCGGCATTCTCTCTAGTTGCTATG
CTTCTCAGTAACAGCCACAGTAATGTCCACTATCCAGCGCCCAGCGGGCCCTGTAGCCGT
CTCTACACCAAACCCACTTCATCGCCGCCCCACCTTGGTCCGCAAGCGAGACGATGACGA
GGGTGCACCTCCATCTAGCCCGACAAAGAAAGCGAAGGTCACGTTTGATAGAGATGTTGA
GGTTCATGTCATGGAGGAGTGGGAG
>Combined_contig98
TAATTTCCACTCATCTTTGAGTTCGAGGAACATTAAATATATCTCGTACCATACAGAATG
CAAAATACGTTCTTTTGAGAATCCAAATCTTTGGAGTGGCGCTATCCTCGCTCTATAACT
CCAACGCTGATGCTGCAAAAGCATGATTGTCATCCCGCTATGCCACTATACAAGTCGTTT
CGACTACCGATGCGCTTCTTGCTCTGCTCGCCAGGTATCCAATGCCTCCTCCCAGCCTAT
GCCCAAATCTCCACATCGCTCCGACACTAGTGACCAAGTCCTTGACCTTACAATGCCTTC
CACACTCCTTTCATTCCTAATGAGGTTGGCCAGGAGCTCCGTCCGAGCTTCTCTAGGAAG
GTAGCGCCCGCTGTAAGGGTCAAGGCGCTCGTCTATAACCCGGTCTCTTTCCTTAGCAGA
CTCGATTTCTTTGAGGGCAAGATCAGGGTCATTCAGATCCAAAGCCACACCAGCACAATA
GTTCAAAACATCAGATCGCGTTTGCCATGATTGAAAGAGGACATTATTCGTGAAGGTTCG
GCAAGCTTGTGGATCAATGGGCTGCTTAATGCCCGGTCTAACTTGCCGTTCGGCCGTAGA
GGCTGGATTCCATGGCATTTGCGCTGGCTTCATCAAAGCGTTAAGATTTTGTATAATGGA
GTCATCAATCGTGCCTCGCGATATTCGAAGGAAATCTCGTAATGCGGTCTGGTTAAAGCA
GAATTGGGGCGTGAGATTTGGCTGGTTTGAAGGCTCTGACATTCTCTGTCTTAGCCTACC
GGTCAACTCGGCCAACCTCTCGGTCTGATTCTCCTGTCTGCCCTTTGCCCAAAACAGTCC
CGCCACTTTGCCGAGGATCGCGGAGATTTACAACAAATCCGATTCGCTGGAGCTGATCAA
GCCCATGAAAATCCTACACTGTCGTCTACCCAAATATTCTGACCGAAATCCGAAGTTAGG
GTTATGTTA
>Combined_contig99
TTTTTTGTTTGGAGGAAGTATTAGAATCTAAGAATAAGAGCTTTCAAGCTACAGCAAAAC
GGATGCTTCTAGGGTATCATAAAAGAACACCACCCCAATGCAACAGTCTTTCAGCCATGC
CGTTCGTAATGCATCACGCCCAGAGCAACTCCCACCCCTAATTATCGCGTAAAACCTTCA
CTTCCTCCCAAAAGGCTTCTTCGCTGCCTTGATACTAGCCACAACCCCCGATTTGCCCGG
ACTCCTCCCAATCTCCACCACCAAGAATCTGACAAAGTCCTGCCTAATCCAGTAACTGCT
GTGTGCGCTCAGCATGTTCAGATACTGCCACTCCAAGCCGCCACCGGATTGTAGAGTGTA
GTCAATTTGTCCATTGTCATTCAGGAGGTGCATCCTCTTCTCCGCAACCTCCTCATTCGT
GAAGTTGTGCGTCTCCAACTCGACAGTCGTAGGCATTCGCGCAGGGCCGGGTCGCTTGGG
AAGACTGTCTAACCCGGTCATCGTTCGACCAGGCGTAACTGTTTTGGTCCGAAACAGGGA
GCCAATGTACTGGCCCCAGGAGTCAGTCGCACTAGGGACCAACGCAAGCTGAAGCGAAAG
AAACAAAA
>Combined_contig100
AACACCACGGGTAGGCGGCGGAAGAGTAGGATGAGGATACCCAAGAATATCAGTCGATAG
ATTGGTATGACATCGTTGCGGGCGAAGCTGGCCCATGGGCAGACAGCGCCGAACCACATG
AAGATGGAGAGATTGAGTAACATATCTATCGTCGGCTGTAAAGAGTCGTCTTTCGTCTTC
AAGCGGAACCAATCATCATGAGTGAAGGCATTTCCAGTAATGAAGCACGCTAAAACGTCA
TCGCTACCAATCATGCCACAAGTGCCAGTTATGAACAAAGCCAGAGTGATGGCAAACACA
AGAAAGCTCTCTCGATCCACGAATTTCTTTTCCTCGGCCCAGTGGAGCAGCTCTTTTGCA
ATGTAGCCGACCGTCGCCCCGTAAAGCACACTTAGGATTATGGTATATCCCCAGGTCTCT
CCAAACCAGTAAGCCATGGCTAGCCGGGCCCCCCCAGGCTGTCCAGCACCACCGGAACCG
ACGTATTTGATGAGATACAAAGCAAGGAAGAGAAAGGGGTACCCAAGGCCATCGTTTGCA
CCGGATTCGGCAATGATGATTTTCTGTAAATCCTTAGGAATGTTCTTATCCGCAAA
>Combined_contig101
GGGCAGCAGCCTGGGCCTCGATGTGTCGGTGGCGGAGACCTGAGTCCTCTTCTTGTGGCT
CTGCGGCTGTTGTGGTCGCGGATGTTTCTTCGGTCTTCAAGGCACCATCTTCATCTACAA
GATCGTCGAAGCTCTTAGCTTTGGGACTAGCTGGTTGCTTAGATCTTCGCCTTTCCTCTA
ATATTCTCCCTCGCTCTAGGATTTCTTGTCGTGCTCTTCGTCGGCGTTCGACGGCTTCAG
GGTCTTCTGATTCGCGAGTGGACGCATCGGGAGAGTCGTCTCTGGACTGAGAAGGCGGGG
CTACTTCGTCGCCCAGACTGTGTAAAGCCATGGCGACTTT
>Combined_contig102
TTTTTTTTTTGTTCACAGCAGGACGAGCATTTTGATGATATTCAATTACATAAAATTGTC
TGGACAGCTGCCGAACGACAGTGCCATATGTCGCTAAGATGAAAGTGCATCCTAGGGCTT
CTATCTCGGAAACAAAACCGCTTAATGCTAACTCCCAAGACGATCTAAGTTGGTATCGCT
TTATGAAAATGATAGATCCCTTTCATCAATGCTACTGTTCGTCTGACTGTCACCATGAGT
GATTGGTGGAGGTGCTTCTCAGGATATTGAAGTGTGCGTTTTGGAGGGGATGGAAGGATA
CCTCGGCGAGTCCCAACCAACAGGAAAGGATTGAGAATGTTGATGCAGCAAATCATCGGA
GTGTCGCCGTTCCATGTCGGGCTCGCTGCTGAACCGGAATCGGTCGATTGATGTATAGGT
CTGAAGCACTCATAGCACCTGATGCACGAATCATCCTCTCCGCTTCTTGCTGCTCGTACT
GTTCGGACAAATATTGCAAGTCTTCAATCTGGCTTTTGGTCAGAGGCGTGCCAGGATTGC
TGACGAGATATCCCTCGCGCTGCTGGTACGAAAATGGTCTAACGGAGGCATAAGGTCCCA
GATAGTAGTGAATATTGGTAAACATGACGTGGCGAGATATGCGGTAGCCAGGGACAAAAT
AGGAGGTGTATCCATTGCTTTGCATGGAAGACATGGCTAGAAGAATGCCGGAAGTAGACT
CTGAGACCAGGTAGATG
>Combined_contig103
GCGGTGGCCGAAGCCGCGGCGGAGGACGTGGAATATGGATTCGATGATGGCGTAATGGCT
CTCGACCTTGGCGACAAGAGCAGCTGGCCAGCTTGAGCGTGCTGAGAGCCAGATTGTAGG
GTGGGGAAGGTTGATGCCGGGGATGGGTGCGTGGCTCTTATGTTGTCGTTGTAATTAGAG
GAGTTAAGGATGGAAGAGAAAGATGATGTGAACGGTGAAGGAGAGGTGTTATTTGGACGC
CCCGATGTATCAAGTGAAGACGAAGGTAGATCAGTAGATAACGGTGTGAGCCCCCGACG
>Combined_contig104
CATTGCTCTCACCAAGAATGAAATACAGATTGTTCAGGCTTCCCTTCTGGGTTCGATACT
GGCCAATTTGCTGCTCATCCTTGGCATGTGCTTTCTGTTTGGCGGGCTTCGTTTCCGTGA
ACAGATATACAACAGTACAGTCACACAAATGAGCGCCTGCTTACTTAGCTTGAGTGTCAT
GAGTCTACTCTTACCGACTGCATTCCATGCTTCCTTCACGGACAACACAACTGCGGATAA
AGCGGTATTACAGATCAGTAGAGGCACCAGCATCATCCTGCTTTTAGTATACGTTCTGTA
TCTGCTTTTTCAGATGAAATCACATGCATACATGTATCAAAGTACACCGCAACATGTCAT
TGACGAAGAATCGCACCCGGGCGTCCTGGCGGACATGCTAAATTCATCGAGTTCCTCCGA
TGCTTCATCCACTTCCGGCGATAGCGACAGTGATGGTTCTTCAGGTTCCAACACAACCGC
AAAACGCATCAAGCGAGTTCTAAGAGGGCGCAAGCGCCGCAAATCGAGTGCAAGCTCCAA
GGACACCCCTTCAATGCCTTCAACAATGCGTACACCTTCAGCAAGCACATTTACCAGAAC
CGCTGACAATGGGGAGTTGACTGTAGGGGATTCTCGAAATGACCAAGCTTCACTAGCATC
ACCAACATTGGGGGCAATTGCCAGTGGTGATGAGGCAGACACCGACGGCGAGCGCGATAA
CCATTATTTCTCTAGAAGGGAGCTAACCGTAAATTTTCATGACGTGAACTCGCGCGACTT
TGAGAACGAGAAAACAGAATCGGGGAGCAAATCACCAGAAATTAAACGCAAAAAGAAGTC
AAAAAAGAA
>Combined_contig105
GCACCAACCCACGTCAGAATAGTCTAAACTTTTGATATATGGTATATGTTGATCCCATTG
CAGGAGCGGCATTACTACCAGCAATAGCGACGTCGGAGGACCGCTGCGTCGGATTCGTCG
CGAATTGTAGCCTCACTTCCTACTGACGGCCTGCAATTTCCCAGTTTCTCTACCGTTCCC
TCCCTACGGAGTACAACCCCGCGACTTCATCAACTCAAGCTTCCCCACTATCGCCACAAT
CAGAGCATTGTCTTCATCGCTATGGGTAGAAGGAAGATCGAAATCAAGGCCATTAAGGAT
GACAGAAACCGCTCTGTTACCTTCCTTAAGCGCAAAGGCGGACTGTTT
>Combined_contig106
GCTGCAAATCTCAACGCTCCTCAGATCAGCAGGTCTCTTGCCAGTCAGCCGCCGTCATGC
AGGCAGTGTGCTCAACCTCCGCATCCTGCGTCCGGCCTGTGGCTGTGGCCAAGGCCCGCA
CAGCGGCCAGGCCCGCGGTGTGTCACGCTCAGCAGGTCCGCAAGGTGGCTCAGGCAGCCA
AGGCAGCCGCAATCTCCCTGCCTGCCCTGGTGGCAGCACACCCAGCACTTGCCCTGGTTG
ATGACAGGCTTGGCGGTGAGGGCACAGGCAAGATCCTGGGCATTGGTGGCGCTGAGGGAT
GGGCCATTATTGGTGCCTTTGCCGCCACGTGGGCAATCTTCTATGCCTCAACACGGGAGC
TGGGTGGCGACGCTGGCGATGACTCTGGCATGACCTTGTAATTGCAGCCCCTGCACACCC
TAGAGCCTCTCCACCCTCCCCGCATGTATCCCCCCAATTTTGATGAGCCTTTTGTGGTTG
GACGAGGCCACTGTGAATCACGAACACACTTTAGAAAATATTGATCTGGT
>Combined_contig107
TGTGGCAGTCATGGTACTTAAGTACATTGTGCCGGGATATCCCGCGCACACGTTGTACTT
TGGAGTAGCTAATGTTATCGCTAATGGTTTGATCATGTTAAGTTCTGTCGTACTTTGGGT
TTCGCAGAATATGGAGGACGACTACACGTACAATTTGGCGCTATGATTGGAATTAGTGAA
TCTAGAGATATGTACAATATTCATGACGTGGGCGAATTCAGGAGCGGCGGCGTGAAGCAT
GTCAAGAAAACTTAGCCATTTTTCCAATCTACACATCTCGCAAGA
>Combined_contig108
GATGGATAACATTAAAGAGCTGGCGCAGAAGACGAATAATATCGTGGGAGCATCGCTAAA
GTCCATCTTGGATGGCCCGTCACTCATGGTCGTCACAGTGGAAGCTACGACTTCGAGAGG
TCGAGAGATGACAGAGGCAGAATTACAACGGGTATTAAGAGCATGCGAGATGACTTTGTC
ACTGGATCGAGCTAAGCGGATATTGACGGAATATGTTCAATCACGCATGAACCTCTTTGC
CCCGAACCTTACAGCTCTAATAGGGTCATTGACCGCTGCGCAACTCCTCAACTTCGCCGG
TGGTTTAACCGGCCTCGCGAAAACACCAGCCTGCAACTTACCACCGCTCGGTTCAAAGAA
GCAATCGCAAACAGGCTTTGCCACCAACGTTGGTGTCAGACAAC
>Combined_contig109
TTTCCCTTTATTTCGTCAGGAAACGATTTCTTCCGCTCGGCACTCGCGTGCGGGAGTATT
TTATTCGCGCGGCCGTTGTTTTTGAATGTGGGGATCCATAAGGGAGTCACGGTGTTGGCG
GGGTTGAGTACGATGGGGATTATTGGTATGTTTGTGTTGTATTACCAAGGGGCGAAGTTG
AGAGCTAGGAGTAAGTTCGCTACGGCTTAGATCAGGGGGAAGGATTGGGTAGTGGAAATG
GCTGGTATGATCTTTCTTAGGATGTTATCCAATTATTATTGAAGTGGTGGTTGGCATCCA
CCATGTTCTGGATAGAGACTGTACAGCGAGGCGTTTGGTGGATCTAGTCTTGATTCTGAC
AGACACTAATAGAATGTTGCTGCTGTGCACACTACACTACCAAAAAAAAAAAAAAAAAAA
AAAAAA
>Combined_contig110
TCATATGGCTCTGACGTCGTGGAAAGTTTACAATTTCTTCGACGTTTCGGAGGTTAAACT
GCCAGACGACGGAGAAAGCTCCTCCATCTTCGATAGTAATGACCTAAGTTGCGTATGCTC
AGGATCAGACAACCTCTTTGTAGGCAGCAACGATGGACATGTACGGATCTTGTCCCAGGC
ATTCAAGGTCGTTCGGACCTTCAAAGCATACGATACCGGCTCTATCACACACATGAAACA
AGTTGATGGCACGGCGTTGCTTGTTACCATCTCCGAAGATCTGTCGAATGAGCCCATACT
GAAA
>Combined_contig111
CAAGCGTCCCTAGCTTACATCTAGGCATGACCTCCCCTATCAGCTGATGCGGCCACATGA
TCCAAGGTTTTGGCAAAGGCCAATCCGAAAAATGAACAAGACTTGCTTCCTTCATAACCC
TCTCCGGATCCCACGTTTCCAAAGCGTTGCCCAAGTAATTCCTATGATCCGCATTCCTAA
ACTCCCCACTCAAAAGCCCATACTGCCGATGTGGCAGCACCATAGCCGAATCACCGTAAA
ATTTGTTCAGAATTTCCATATCATATTCATTCTTCGCCCTGTGATCAGGCCTCGCAGCAA
CCATCAACTGCTGAAACTCATCCTCCGACGGCTGCAACAGGATGAAGAGGCTCGTCAGCC
TCCTCTCCTCAGGCAATTTCCAATATGCCCTCAACATA
>Combined_contig112
ACTCCGAAAGAGCGGGTGTTAGCAGTGCCAGGATCGAGTCAGATCAAAGTGAAATTGGTG
CCGGTGTAGGGACTCAGCGCAGAGACATTCGCACCGCTATCAAAAACGTCACCGACCCTG
CCATAGAAATCGGTAGTGCAATATTAGCTGACAGCATGTAGATCCTCTGTTATCTGGTCT
TCAACAAGCTGGAAAGACAGCCAAACTCGAGAGCCTAGTATCTAGTAAGGCTGGTTTTCA
TTGCTAGCAGTAAGATAAGGAGCTAAGG
>Combined_contig113
GCTGATGATACTGATGACTGATGATTTTCTTACTAATCATCGTTGTAGTAATCGGGGTCC
GAGAGCCGAAGACAGGTTCCAGAGCTAGCTGAATTGGGCCAACCGAGCTTAGTAATGTGG
GTTACTTAAGGTACCCACCGATCACACAACGAAAAATTGTACGGATTTAATGCATGACGT
ACTCTGCTCTAATCTCTCATCGATAGCAATAAGAGTCGCTTACGTCGAGTCACGGAAGCA
TGAATGGCTCAGGTTCATAGTAAGCAGCTATGGGATAGTTCACAGAAGGACTTCATGGCC
AATTAATTGGGAATCGCCTTAACTGATAGTGCAGATATCCCCCAAAAGCAGCATTGAAGG
ACAGGGTGCTAACGTGAAATAAGCCATGATCGCCAATCCATTACAATACCCTTTGCGTAG
TCCCAAAGAAAATTCTCTATGATCCTGAGGGAATACTTGTATATGAAGAAATAGCATCAG
TACAATTCACTACTAGCTTGCGGGAAGGTCCAGAATATCTTTGGTGTGA
>Combined_contig114
CTAAAGTTAAATTACCGACACCATGGCTACAGGCACTGATATACCAATCGTCCCACCACC
AAACGCTGATCTACCCCTCATGCTGTCCTCCACTCCGCGTCCGGATACTCTGGTTACCGC
CCTGCACCCTCTATTTATCATCTTCATCCTCCTCTACCTCCTCCCCGGTCTCTTCTCCGA
TCCAACTGCGCAAGCACTGGTCGAGACCTGCCACCTCGAGGCCTACATCGACGCAGGCTT
CTGATCCGCTCTACTACCGGCTGTACCACGTAGCCGTATACATAGGCAGCCAACATCGGC
ATCCTACACCATGGGCTCCAGCTCTGATGTATCCAGATCACCTCCTGGCGAGAAGGCGGT
GGTTACCTCGCAAATCGAAAATGTGAAGACAAATGAACGCGTACCTGGACACCCAGGTTA
TTACGAGAAAGATGGTCTACGCACCTATGGCGACGACGAGGACCATGATCATGAACCTCC
CATGACCTTCAAAAGGATGATGTCGTTAATTGCCATGGCTTTCCTATGGACTGGCTCTCA
AATCCCGGTCTACATTTTCGGAGGCATTCCACCTTTAATCTACGGCGATATTGGTGGTAC
CGACAGATGGACTTGGTTCGTCCTCGCCAACCTCCTCGCGCTTGCTGCAGTCTGCCCCTT
CGTCGGCTCTCTCTCGGATCTAATGGGTCGCCGATATGTCGCTATAATGGGCGCAGTCTT
GATCATCGTTGGTGTGGCTGTAGCGTCTACTGCACATACCATGAACATCTTCATTGCTGG
CATGGCTATTGCTGGCGCCGGCGCCG
>Combined_contig115
ACGCTCCCTCTGCCTCCCCTGAGGATGTCGCAAAGTACACTGTCCGGACGATGCTGCGCA
CCATCCCTGGCGCCGTCCCAGGTATCCACTTCCTTTCTGGCGGCATGAGCGCAGAGGAGA
GCACCCTCAACCTGCAGGCCCTACAGGACGCCTGCCCAGATGCGCCATGGTCGCTCACCT
TCTCATATGGCAGGGCACTCCAGGACAAGACCCTGAAGACCTGGGGAGGCAAGCCTGAGA
ACAAGGCTGCAGCTCAGGATATT
>Combined_contig116
TTTTTTTTTTTTTTTTTTTTTGACACTGAGAGTAGTCAGAGACCCATTTCATGAGAGTGT
GAGAGACCAGAGGTCGAACACTGCTGTGATAATCACATGATTAAATGATACAAGCAAGTG
AAATCTTATTGTTGAAGGTGAAAGCCACCCATTACTTGTCTAGGTGTACACCTGGATTGG
TTCTGTCATTGTCTTTTGCCTTCTTCTTGAGTTTCTTTTTGTGGCTGACTGGTATGCCTC
TCTGAGCAGCTGCTGGCTGGCTGAATTTAGATGGAGTTTTGAAGGCTGCAGCTCTCCCTG
GCTCTTCATCGCTGCTGAGTGCCTCTGCTGTGGGCAAGGAGTGGTGTGATTGACTGCTCA
AGCGATTCTTGTGCGGGGAGGTTCCAATGTCTTCCTCC
>Combined_contig117
GAAACTAGTAAACATGTTATATATATTGGTTCGCCAGTAGATCTTTTCTATATACTGCCG
TCGCGAAGGTAGAAGATGCGCAGAAGCAGAATACACTACTCTAGGTAAGGTGGTGCACCA
ATCAAATCAAGGAACTATTTATTGTCAAAGGCGCTTTGTGCCAAGCATTCGCAATTGAGT
GCGGTTCACAAATTCTGGGCAAGCAAGAGCACCTGACCATCCCTCAGGTCTGCTTCTTCG
CAGCGCCATTCTGCCTCGCCTTTTTAGCCAGCGCCCTCCTTCTAATGTCCAGATGGAACC
ACCGATTGTACAACAACAGCAGCTTATTTCCCGGCCCCACAAAAACCGCCACAATCCACT
GCAACGCTGCATGGCTCCAGTATGGCGTACTGGTGTACATCCAGCCCTGTGCTCCTCCAG
TCCTCCCCACGCTACCCAGTACACTCTTGACAAATGCCCTTGGTGTTGGCACAACAAGTG
ATGGTTTGCGAATCTTGGACATGGCACTGGTGACGAGATGGGATTGAACGAGTTCGACTT
GGACGTTGGAAAGGGCTAATTCGGAGCCGAGAGCTGTGGACCATTGCTGTAAGAAAGCTT
TGCTACCGCTGTATGTTGCCAGGAGAGGAGTGGGGATTAGTCCGCCAAAGGATCCCATGG
TGATTATCAATCCACGTTTTCGCTGTATCATGCCGGCTGCGACGATCTGGGTTACTCGTA
GTGTAGCCACGCAGTTCACGGTGATGATGCTGTCTATCTCTTCCTTTGGTGTCTCCACGA
ATGGAACGGGTACTGAATGGCTGACGCCAACGTTATTGATCAAAATCGCGATATCTCGGC
TCTCCGCCAATTCCTTGAGCTTAGCGTAGTCCTCATCTTTGTTCGCTCCAAAATCCATCG
CAAGCGTCTTTGTAGGAGTATTGTATTTTGACTTGATATCCGCTGCAAGACTGTCTAACT
TGCTCTGCGTCCGTGAGACAAGCAGAGTCGAGTATCCAGCACGAGCGACTTGTAAAGCGA
ACTCTTTGCCAATGCCATCCGAAGCGCCCGTTATTAACGCCCATGTTTTGGAAGGTTGAC
CAAATGTACGAAGCGGCTTGCCAGGAAGGACGAAGAGACTGAACACCAGACGAGCGAGCT
GGAAGAGTGTGGAAAACGTTACATAGAAACCAATGGCAGTGAATACGGTAAGTAAAGAGT
AGATGATCTTGTGATCCAGTGGTTCAGACATTCCAGTAACCTGTTCTACCTTTCCTCTGT
AGAACCAGCCCAAGTTGTCCAAGGAGGGAGC
>Combined_contig118
CTACATCGATATCGGCGCTGTTCAAGGCGGTCTTGCCAAAGGTTTTTGCGATATATACCG
CCTCTATACCAGACATACGCAGCAAAGGTTCTGGCATGGACTTTGTCATTGGAATCCTAA
CTATTCTTTTCGCAATGGTCGACACCGACGGGCGTTTCCTAGTTTTGGCGGCTCCCTGCG
ACAGATGGAATAACAACGAAAGACTTGGCGTGATTGATAGCGACTTTTGCAAAATAAGTG
GCTTCCCATCA
>Combined_contig119
GCAAGGCCGACAAGAAGGACGCCCAGTTCAAGAAGAAGGAGTTCCTGGCCAAGGTGGATG
ACCTTGACTACGCAATTCGCAAGAAGGACCCCAGCAAGGCTGACGAGGCCCTGAAGGACG
CACTTGCAGCCCTGGACACCGTGCTGCAGTCTCTGTCTCTGGCATAAACTGCCCACATGT
TGTGTGACCCGACGTGATATGTTTCTCTGGCTCTGCACCTGTTTAGCTTGAGGATCTGGC
GCCGAAGGGGTCTGTTTTGGCACCCAAACATGTCGCGTGCCACTCTCACCCCTTCTGGCT
TGGACTTCTGCTAGAAAGCTGTGGCCATCAGCCCCTTTTGGCCTTCCCATTCCTGAGACG
CCTATTTAAGAAGTCACACCCTTGTGTAACACTGCTGCAATGTAGTAAAA
>Combined_contig120
TTCAACGAACGAGGCGTATGCGACCTGGTCGTCTTTCGCCAGTACCGAAAGCTTCTTATT
AAGGTGCAGTGGTCGTGGTCTGGGCAGCGGACGCTGATCGGCGTGGCGCGAAGCTGAAGG
ACTGTTGTTCGAAGAGTGTGACGGCGTGGAGCCGGGAAAATGGAAATCCCGCCCAGTATA
GGATGAGCTTGGAGAGAGGATGGTAGGGAGAGGAAAATCGCGGTGAGGAAGCGTAATTTC
GGCTGGAAGGCGGAGGGATAGGTAATGTGAGACTAAGTGGACGAGATGAGCAACGTTGGT
GTTCGAGGTGCTAACTTGTGTTGGAGAAAGGTTATTTAGATCTCTCAGATCAGCAATTGG
TACCCCTCCAATAACATAGACATCTCTGCCTAAACCACCCTTCTTGCGCTTACGCTGCTG
TAGGCCGTAAAGTAGAGCAGCCTCTCGACACAA
>Combined_contig121
GGGGCCCTAGCCATATGAACTTTCACTGAAAGGCAAGCGAACAATGACTGACTTGGACTT
TTGGATGGAATACCGATCTATACGCTTGACTGGTTTTCTTTTAATCGTTCTGTACACTAA
TAATAAGGAGATCACAGGCTCCTGGGTCATGGTTACGAGGAGATGATGTTGATGAAACAT
GTTGCAATTTCCTAGCTTGTCAATGCTCATTAGCGTGCGCGGATGTATGGGAACAAAATG
CATCGAACGGAGTATTGTGGTAGCCTAATTTTCAAGAGCATACAGGGTGTCTTTCTATGG
GATGGGATGTGCGACTCGACCATGTTCGCTGAGCGGTGTTTCGTTGAGCATGTTTGTCGA
ATGTTGAGCGATATGTTGTAGCGTTAATAGTAGTCTTAATGATCTATGGCTCTGAGAGTC
ATTGAATACCTACAATAGCTAAAAAAAAAAAAAAAAAACTCGG
>Combined_contig122
GCACGAGGCACAGCTTGACCGAGACATGCTTTAAGAAGTGTATCACTAGCTCAATAACGG
CCGGCAAGCTGGCGAGCAAGGAAGAGAGTTGCATGAGCAATTGCGTGGAAAGGTTCATGG
ATTCGAATTTGGCCGTGCTTAAACATCTCGAGACGTTGCGATCACATCAATAAATGCGAC
TACTAGATGCGACTACATCGGAGGCCCACGAACCACTCATTTCGACGGCGAGTAGAGAGC
AGGATTTACGGCTTCTGAGCAGAGTCCAGTCAGACAATGGCCTGCACGAGGGAGCACCTG
ACAGGATCCCAGAGCCCACTCTACTCTGTATAGCATTCCCACGGACAGCGGTAGACCGTG
CCATTGTAGGATAGAACAGACAGCTCCGGTTCGGACGGAAGTCATTGAGATGAAAAAAAA
AAAAAAA
>Combined_contig123
TTTCTAGATACGTCGTCATGCCTCAAGCTCAGCCTGAACTAAAGAAGTATCTAGACAAGC
GACTTTTCGTTCAACTAAACGGCAGCCGAAAAGTCATTGGAGTTCTGCGCGGTTACGATG
TCTTCCTAAACATTGTCCTCGATGAAGCGGTAGAAGAGAAGGCTGGAGGGGAGAAAGTTA
GAATCGGGATGGTGGTCATCAGAGGCAATTCGGTGGTTATGCTAGAGGCATTGGAGCGTA
TCGGAGGTGACAGGGATAGGGGATAATTAACATGGTCGGGAAAATCTTGAGAGGAGTATA
TGCCAGCGTTCACGAGTATCCGCCGGCAAGGAAAACATCACGAAAGTCATACGTCCCCAA
GGCGATTATTATCTTCAACGAGCGAAGAGCCCGGATGGAGGTTCCTACCGCTGAGACTAT
TGCTGGGGAACTATCTCACAAGGAGATGAACCTCGAGAGTTGCTAGGAGGCCTTAAGGGA
TGTAATCATAGACTTCGTCAAGGCGAAATAGGGCACGTCTTGTGACAGCCTTGGCTTTAT
GGTCATGTTTTCACTCTTCATCATGATTGCTTTTCAAAATCGATTAAGTGGTATCATAGT
CCTGCTAATGCAATTGCTGCAAGCGCCCTCAAAAAAAAAAAAAAAAAAAA
>Combined_contig124
GGGTACATGCCTGCCTCGCATGTAGCTGAAAGTGTGGGAGGGACTCATCCAATAGCAGGA
ATCATCACCGCAGCTGGCCGAGAAGGCACACAGATGTTTGGTTTTGTAGGCCAGGACGAT
GGCCAGAACGAAGCTTCCAAACGAGGCTACAAAACCAATCTGACAAATGATGGTGAACAG
CCACCTTCCACCATTGAAAAACACTTTGTCATGCCTGACCTCATGCCTGAAGGGTAGAAG
CGTGTACAGGATGAGCAGGAGAG
>Combined_contig125
GTATACGATCGAACTATTTCCTTCGCTTCGCCTTTGACATCTAGCATGGCTGCCAAAGAC
ATATGCTGGCCAATGGGGAGACCCAGTATTTGTGTTGGACTTTGTAGACCAAAGCGGTAA
ATTGCTACATTGTGAGAAATGACAGTCTTTTCTTTGAGTGGAAATTCTTGGAATTCATTG
GGATTGAGTGCTTTAGCCGGTATCACATCTGTAGGTGCCACTTTTGGTATGTCGGGTGCA
GTGGTGTAGACCTTCCACGTCCCTAGGACCAAGGAGATTGCTACTGCATATGGAAGCAAT
TGGATATTAATAAAGCACGCTCCAGCTAGCAACAAGGTCGAAGGAATATAAACTCCCGTG
ATGAATTGCGGTGATAGAAGAGATGTAGGCCGGACTTGGTGAGGAGAAGACATTCTCCTC
AAAATAGCAACTGCAAGTGATCAGAGGCGATTTCTCGAAA
>Combined_contig126
CAAATGAGAGTGCCAGTCCATACGTCTGACGAGGACAAGAGTGACGTTCTACAATTCGTG
CAACGCTCGAAGCCAGACAATGAGTCCTGATACAACACCGAGGGAACACTAACCAGGTCA
GCGAGTTCTTCCCCGTAGCTTTTGATAAGCAATACTGCATTCTTGTCTTCTTCCAGGTGG
TTGATGAGCTAATAATGCCCGCTTGCACAGTCATCAAACTAGAGCAATAGATCATGGTGA
AAGCATTCAGCATTGTTCTAGAGAAGAAAGCCACAAGCATCTTGACATACGCTCCGTAAG
GCGTTCGGCACCATTCACTGGAAATGAGCCACCAATATTGCCAAGACAAAGTGTTACACC
CGAGCATGGGCTGGGTGGGTGGAGTCGTTGAGAAGGTTTTCTAGCCATTGGATAGGAGTA
AGATGTTGTGAGATGATGGATTAGATCGAGTGCATTTGGCGGTGAGAGAAGGTAGTTCGG
AAGTTTCTATGCATCGATCAGACAATGCCGTCCCTATCGATATGAAAGCATTCAGCAGAG
GCAGGAGCGGCTGGTTCGGCACGCCCTTTGCATCGATCAGAGATTGTCGTTCGCATCCAT
CAGAGATCAATCGCACCACATCACTTGAGGCATACATGGTCGCGCTGCATCGTGCCAGCT
GATCGATCGAGGAAACCTAGAGGTAATAAGTGCTATATGACCGTTAGATCAGAATCTCTT
ACGAGAATCGGAGGCATGTCCGCGATGATATC
>Combined_contig127
GTGCCCATGGACTGAGCCACGTTGCACGGAACGGGCTGATCACCGCCTTCGCCGGGTTCC
TTGCCCTTTCTGTGGCCAACACCATCCTGCTGCTGGCTGTTGGCACTGACCACGGCAGGG
TTGCAGAGACATATGATGCTAAGAGGAGCGCAAACACTGGGCCTACAGGCACCGCTGCCA
CCACTGGGGCACCTGCCCCCTACCATGGTCAAACTGATGTCTAGGATCATCATCATCCCC
CTAACGAATCTGACCAAGCTTTTCCGTCTGTTGTGAACACTTCCTGCTGCAGAGCTGCAT
TGCTATTTCATCCCTGCCTCTGGTTGCCAGCTTGTTGGCAGGCCTGCAAGCCATGTTGCA
CTTATGCAACGTTGCTTCTGGTGACTAAATTTAAACTCAGTGTGAAATTCTGCTCGGTGT
AATCCAACATGGAGCAGGACCAAAAAAA
>Combined_contig128
CCCGGACAAATAATTCTAGACCCTGTCGGCGCTTGCTGCAGCCCTATCATGATGCCCCAG
ATAATCTTCCACTGGTCTGATTGATTGACATAGGAGGCCCCAAAATGGTCATCTGCTGCA
TGCATCCTCCTGCATGTTGCCTCTAGGCACAACGACGGTTGACATTTCGCTACCGAAGAA
GTGGTTTTGATTGCTGCATACTGTTCCGAGTCCATGTTTTGGCCTGCAGGATACCCCATA
AATACCATCCTCTAATGTTG
>Combined_contig129
CCTTGAGCACTATCATGGCCATTGCGTCCTTTCTGGCCGGCTCACTACCTCTGTCATTCT
CCATGTCGCCATCCCGGCTGCGATTGGTCTCAACAATTGGTATGGGAGTGCTGGTCGGCA
CATCTCTGATTGTGATAATACCAGAGGGTGTCGAGACTTTATACAGCGCCAGTGAATATG
TAGGGGACGCGCAAGTTAGGCGGGATATAATACCCAGGGCCCTTATCGCAGAGGAGCTGG
ATGCAGTGGTACCGCTCAACCTCCGCAAACGCTCTATAAGAGAAGCACTATGGGGACCAT
CAGAAAACAGCGAGCGCGCCGGAG
>Combined_contig130
CATGGCATTCACATCAGGCCCTCTTGCCGCGATCTCTGCTGCGCTACTCGTCCTCTCAGA
ATCGTCTACGCTCTTCACGATACTCTCCAAAACCTTCCTCATTGAAGATGCCCTGGTTGA
CACCTTCGATGGTGTGCTTGTTAGCAAAAATACTACAAATCTTGTCTCTGAAGGCAGGCA
GATTAAGGGCGGTAGCGGTATCATGGGGAAGCTGGGCAAGTTGACGAAGTCGCCGTTCCA
GAAATTCACACCGAATGCCTTGATCAGATACCTGATGTATCTGCCGCTTAACTTCATCCC
TGTAGTGGGCACTGTCATGTTTGTGATACTGCAGGGTAAGAGGGCGGGACCAGCGGCACA
CACGAGGTACTTCCAATTGAAGCAGTGGAATAGTACTCAGAAGCAAAAGCATATCGATGA
GTACAAGGCTGCCTATACAAGCTTTGGCGTAGCTGCTGTTCTCCTGGAGCTGGTGCCTCT
GGCGAGCATACTGTTCGCGTTTACAAACACGGTTGGGGCGGCTCTGTGGGCGGCAGATAT
GGAGAAAGGGAACGTTACTGCTGATGGGACGGCTCCACAACTACGAGAGAAGGCCAAGAA
GGCTGAGTAGGCGGTAGGGCAGCGTTGATTGAATAGGCACGAAGCAGATCAATAGGACTA
GTGCAGGTTCCTACGGGGCATGATCGAAACATGATCAAAGGCC
>Combined_contig131
CAACAATAACAAAATAGTCCTGGCAATCATACGTCGATGAACAATTAGTTGGAACTGGAA
ACATTTCCAAAGCCACCATCATTGGTCTTGACGGAAACCCCTGGGCATCCACCTCCGGAT
TCGCCCTCAAGGCCGGAGAGGGAGCTGCCATTGCCAACCTCTTCAAGACCCCCTCCAACG
CCTTCGCGTCTGGTATTATGGCTGCTGGTGACAAGTATCTCTGCATCAAGGCTGACGACA
GATCCATCTACGGAAAGAAGGGAGCCACCGGAGTCGTCACCGTCAAGACCACCCAAGCCA
TCATCGTTGGAGTCTACGCAGATACCATGCAACCCGGAGCTGCCGCCAACACCGTTGAGA
AACTCGCCGACTACTTAATCGGAGTCGGTTATTGAAGAGCTTGTGTTTGCAACTTGCCAA
AATCAAATTGTAATCTTTGTAACTACCTAAAATTCTAAACTACCAAAAAAAAAA
>Combined_contig132
TGGTATCGGAAACGTACAGAACGCTATATTACTAACGATAGATATCAGAAGTCGAGATCT
TGCAAGATATCTTGTAGGTCTTAGCAGTTGTGTTTCAGGAGCTGCGCGCTTTCATCTTGT
CTTCTCTCTCTTGTGCGATATTGCTCCGGCAAATAGGGTCTATATAGTCGTTTGTATGCT
GTCCAAGCATAGTCTCACTTGCTACAAGTGACACTTATATCTGTTGGTACAATATTCTCT
TCGTCATAGCTACCACAGGACCGTAATTTATGCTTCGAAGTAATCAAGCCGATGTATTGG
GATTGCTAAAGTAATCAAAGTCCGTACTGGATCGTCTCAAAGCAAAAAAAAAAAAAAAAA
AAAAA
>Combined_contig133
ACGAGGAACACNTCGATCTTGGTATCAAGTACGATCCCTCCATCGGTATCTACGGTATGG
ACTTCTTCTGTGTCATGGGTCGCCCTGGCAACCGTGTCTCTCGCAGACGTCACGCCAAGA
AGGCCATTGGTATCCAACACAAGGTTAAGACTGATGAGACTATCGAATGGTACAAGTCTA
CCTTCGATGGCCTTGTCTTGAACAAGCAACACTAAGCTCATTGCTTACTTTTGTTTATTT
CTTAAATACAATGTCTGGATATCCTTGGGTTCGTTAATATCCAAGCAATAAAACACATTT
TACATCTGAAAAAAAAAAAAA
>Combined_contig134
TTGATTCTAGCTACCGGGTATTTATTGATTAAATATATATTAAGTAAATGAAAACACAAA
AGCGGATAGAAAACGAATACTATAAAAGCGAGAATAGTAATGATTTATTTTGACATTGTG
GATGGAATGGGAATTTGAAGGATATCAACGAATAATTGTTTGAATTGCTCAAGTTGAAAT
GTTAAATTTTCCATTTCAAATTTTAATTCTTGATTTTGGTTTTTTAAATTCGTATGTCGA
GCGACCAACTCATTGCGTTCTAATCTTTTCTTTAAACGATATTTT
>Combined_contig135
TTGGGGGGCTCGTCTTTCTTGAGCTTCTTCTTCTTGGGCTCCTTGTCGGCTTCGGTGTCT
GCTTTGCGCTTCTTAGACTCAGGACCTTTGTCTTTGGAGTTCTTAGAGGCGCTCTTTTTG
GGTTGTATCTTTGTGGATCCTCCGGCGTGGTCCTCAGTGGTACCCTCGGCTGCTGGACCA
GTTGTCTGGGTATTGTCACCCATGACGGAGTCGCCGTCTTTTTCTTTCTCTTCGGCCAAC
TCTCGCGCTTTCGCCTCTCGCGCTTTAGCTTCCTTGGCCTCTTTCTTCTTACGAGCCTTT
TCCTTCTTCTTTTCTAAGCAAGCTGGAAGGTGAGCATCATGTTCATGGGTTGTGAACTGT
TTTTTGCAGTGTCTGCATTGGATCGTTCCAGTGTTATCTCCGGATTTGGAATTGGTCCCA
GCCGCATTTACAGCTGGCGAATCGGGTGACGGGCTTCGAGTTGTACCGGCTGTCTTAGTA
CCATTAC
>Combined_contig136
ATCTTAGTATTTGCAGACCTGCTTGAGCTCAGCACCAGAGACCATCTTGCCAATACATAA
TGTGCATTGCAAAACATGACATCCTCGCCATTCCGTCGTTTACCATCACCAAAAAAAACC
CAAAAGGCGATGACGATTTGGTCGTCGAACAGATACGGAAGCATCACAAACCAAGCCACA
GCCCACATCTCCATCCCCCTTACTCCACGCCCAACAACACCTCCACAAAATCGTCCAACT
CCACGATTCCAAACTTCTCCCCCACTTTCCCTAAATTCCTTCCTCTTATATGCCCAACTA
GTGTTATGGCGAAAGCTCGCCAACTCAACCCTCCAACCCTTCGCCAACGCCCTCTCCACC
ATCTTCAAAAACCCACCAGAGTATTCAGCTTCGGCTGCGTCTCCAGTCGCAAGCACCATA
GTAGCAGGCTCGCTAGCATCAACGATACTCTCCATCATTTT
>Combined_contig137
GCGGCAAAGAGAATAGGAAGAATGCGCCGTGGACCGCCCAACACGAGGAAGACGTTTCAC
ATGCGTATTTCCACTACTATACCAGTCACTTTGATCAGCCGTATTTGCGAGAGGCTTTTG
CACAGATACCACATATTCTGCAGATTGATGATCATGATATATTTGACGGCTTCGGTTCAT
ACCCTGAGTACATGCAATTTTCCAATATGTTCAAGAATATAGGCCGCGTCGGTATAGAAA
TGTATTTGCTTTTCCAGCACCACACCACCCTCGAGATTCTTCGCAATGTAAGCACCGACA
CGGACATCTTCACCATCACCGGCACCGGCTGGCATTTCGTGAA
>Combined_contig138
ACCCCTCCGTTCAAGACAACGATGGAACGAAGCTCCCCACCTGAAGGATTAGACCTTCAG
CCACCACCACTGTTGAAACGGAAATCAAGCATGTCTAGTGACCGACTAGTTCCACCCTCA
GTCAGGCCAGACCCAGCCTACATTGCTGCGTCGGCAGCTTCCCAGATCGTCAACTCGGAC
CGTGAGGATCGGGGCGATGACACCTTTGACATAGGGGACACCGATGATACTGCTGTAGTC
TCGCCCGGATCCCTCATC
>Combined_contig139
TTCGCTTTCTTAATCGTATTCAGATGAGCGTTCTCAACAAGCCCAAGCTCGAAAGGATTA
AGAAACGGTTCGTGGGTCGAGTAGATCTTCTTGGTATGATCGAAGAGGGATTTCAGCGTG
GCATAAGCTTGTCCAGGATCTGAATCGGGTTCTGTGGCGATTGTGAGTATCTCGCGATAC
GTTGACTTCGCAAGGGTGTTGAGAATTTGAGTTGCCAGATTGTCAAGAATTGGAAGGCTC
TGGGTCTTAAGGTGAAAGCTCGCTCCCATATGGTGAAAGCTCTCAGTGTCGACTATGCCC
ATCACATCATAAATCTGAGGATCTTGACGACTGTCCACTATCTCCCCATGATCGCTCTTG
CCAGTAGTAACTCC
>Combined_contig140
CAGCACGGACAAACACAAGAGCAAGAACTGACTGACTTGAGAGGAGAGCTTGCAGCCCTG
CAGTTGGAAAATGAGGACTTAAAGAAGGAGCTCAATGCCTTTGAGCCAGCATTTTTTGAA
GAAATTGAAGACCTCAAGTTTCAGCACCTCCAGCTACAGAAGCATTGCGCAGCGCTGGAG
AGCCAACTCAGTGGCACATAATGACGAAGACCTTGAAGCACTCATGATGTCAGCAATGGA
CTACATGCTCGTCCACTGTGCGCCGGGACACATACATGATTGTGACATTGAACTACATGC
ATG
>Combined_contig141
GGTCCTACATCGCCTGGCGGGCATTGCACGATTCTTTGAATCGTCTGTCAACCAGGACAC
CATTATGGTCGAGGAGGACTACGGAACAGAGACAGACAGGGACAATAGAATCCAAAGACT
TAGGTGGATGTGAAGACACTGGACGAGCGATTGAAGAACCCCCTACACGAAATCAAAGAA
CTCAAGGCTGGACAAAGAGCATGTAGCCAGGAAGTGATGAGCCACGAAGTCTTTGAAAGT
AACACGGTCTCAGCGTATTACGGCTCTGGAACTTGGCTTCACGAGCTGAAAGACTCTCAA
TATTGCTCACGCATGAGTGATGCGAGGGAGGCTTTTGCAAGCTCGGACCTCTGAAGCTGG
ACCTGTTGTTAGGCG
>Combined_contig142
CTTCCCGGTCGTGAACAATTTAAGCATGTACTATTCGCACCGCAAGCTTGGAGCGGCTAT
GACGAGGCATTCATTCCCGGCGTTCGGGATGCTATCGACGGAAGGAATTTCTCCCTCGCG
CAGGAACAGGTGGAAAAAGTGGCGGGGATTCTGTCATATGCGAGCCGGAAGCTCAATCAT
TAGCATGGACTGTATATATGGGAAACATCGAGGATCTCGGGGAAATCGCCCTTGCATGGG
GCTCGTTCGGCAAATGCATAGCTAGGAGTCTCGGATGATATGGGAAAGATGAGTCAATCG
ATTGTTCCATCCTGTTGTATGCCGAGGGTAAGGCGAGGAAGTGTTGTCATAGCTTAGGTT
CTTAATGTAATCTATGGATGTGTTCTGCTGATCTGCCGTGGTTTGATGCAT
>Combined_contig143
ACGACGGTACAGCTTGTTCCTAGCGCCTTGTGACAGCCTGCGGATCAGGCTAGGCGACTT
GGACGCTTGAATAGCCTCACTCATCGCGCTATGAAACTGTGTAGATGGGGAGCTTAGGGT
AGGTTCCGGTAACTCGAAGGGGGTGGGCGAAAAGTCGGAAGGAAGGTTGCGGCCCCGAGG
ACCTTCGGGAGATGACTGTATTGAGAGAGTGGACGGGCTGGCAGTGGAGGATGTGCCATT
AGGTGTGTTGTTGAAAGCCGATGTAACGGTCAAGGGAACCGAGGTATTGCTCTGGTGCTT
AACGGCAATGGTAGTGGCAGTAGAGATGGAAGAGGAAGAGCGGGCAGGAGATGGCCAGCA
TCTTCTGCCATTTA
>Combined_contig144
TTATTGCTTTCAAAAAAGCAGGAAAATTATATCGGCGGCATGCGCCAATCTCTCAGCAGC
TTTCCTCTCCCCTACCTGCAGACATGTCTCCAGCTCTCTGACTTTGCACGTACCCTGAAA
AATAACCACATCTTGAACACTTGGATTTCATCTGCTACCTGATTGAGATGCGCCTGATCC
AAGCCTCGTCACATGAGATATTGCTGTACAATGTCGAACTTCCAATTACCGACGCGTACT
TATCGTACACGAGCGACGAAGCCAGTCTACTAATTCTTAAGTGATACAATGAAATCCATC
CAACCAAAGCAGGAGAAAGATGAGAAAAATCCAGTATCTCTA
>Combined_contig145
CAAATGAACCCAGTGTGTCGCAAAATACAACACCTGCAGACAAGCAAGCACTGGAGCCGT
CTCAACACGGGCCTGAAACGCCGAAGACATTGACTCCGGTCAGCGCTGCCTATCCGAAAC
AAGCCGACATCATCAGAACTCAACTCGTACCTCTGAAGGTCAGACTTGATGCCGTGAAGG
CAGATTATGAGGCGCTAAGGCAACGATGGCTCACAGAGACCCGTAGGGAGAGAGCTAAGA
AAAAGGCCAAT
>Combined_contig146
GACATTCGTCTCCAGTCCCCAGACGGGACCTTCTTGTAAGGACTCTCGTCGACTGATGAT
GGGTCCAAGGAAGTATTGGAATCCCGTGCCGAGGACAATTCCGATGATAGAGAACGCGAG
GATGGTAATTGTCCCCCATCCTTTAGTTCGTTCACCCTCGCGTCCTCTAAAAAAGATGTT
GGCCTAGTTGAAGCTGGGGATACAATACTGCCTGCTTCAGCCGGATGACGGGCTTCGTCG
ACCGCATCTTGCAGTTCAGCAAGAGTACGTAGAGCTTCATGATACTTTGCGTTAAGCATG
TCAAATTCGCTGATGGTAGATTCGTGTTGGATTCGAAGGTCAAAGAGTTCTTGCGTGACA
TCTTCAAGCTTGTCGGCTACCACCTTGGACTGCTCAGGACTATGTTGCTCAATGGCTCCA
GCTACTGCTGCTGGACTCGCTCTTGCAGTGCTGACATCACGTTGATCGATAGTCTCTTCT
TGATCCTCAGTTGCACCACTTGTCACCTGTGGCACCAGTATCGTGTCGTCCTCATCGTCT
GACTCC
>Combined_contig147
GGGCACTCCATGTGGATAGGATACCAGGCTCTGTTTGGACTTGGAATCGGTATGGGAATG
CAACAGCCTCTCATTGCTGCGCAAACGGTTTGCGACATCCAGGATGTTCCAACAGCAACG
GCTGTCACCAATTTCTGTCTAACGCTTGGAGGCGCCTTATTCATCTCCGTTGGCCAGAAC
ATCTTTTCAAATAAGCTACTTACCAATCTGGCGGCCAATGTGCCTGATATCGACCCATCT
GTGATCCTCAACATAGGAGCGACAAGTCTGCGGACGGCTATTGACCCAGGCAACCTTGCA
GGCGTCTTGGAAGCTTACAATGGCGCTATTGTAAACACCTTCTATGTTTCCGTCGCCATG
GCGGCGTTCTCCATTGTTGGGTCCCTGGGTATGGAGTGGAAGTCTGTCAAAGGTAAGAAG
CTTGAGGTTGGCGCTGCTTAGACACGTTGCTTGGGAAATACATTGTTAGATGAGGTCTGG
TTAGAGGTCCTGATAGACACATTTCGCATAGCCGCGGCGTTCTTCAGGTGGTTTTCTAGT
TTTCGATCGAACAATATTTCTTGTTCTCCTGTAAGCTGGTATTGGTCACTATGTAGACAG
CGATTGAAAGCAGTCCATACCATCTCATCTCATGAAGAGATTTATATAGCAATGAGTATC
TGTAATAATTAAAAAAAAAAAA
>Combined_contig148
ACTGACCAATACCTCTACTTTGTCAGAAGAGATACAAAGCTTAACGTCATCCGCATCCCC
CTCTTCCGTCCTACTGAAGCTGGAGAGAAGACCACGGTTTGCTACCCTTGTAATGACATC
TACCTCCCCCGAACCGCTGAATTGAGGGACGTGTACTACTTTCCTCCACAAGAGCATACA
AAAAAGGGGAAAGAAGGAATAGGAACGATCATCATCGGCTCACACTCGTCCATCCCGGCG
CAGAGAAAACTCGTCCCGCCAAATGCCGTCAA
>Combined_contig149
CTGACTCTGCGGGGTCCATGCACGCCGCTGACTGCTCCCCCCTGGACCTGGCCGACCCAC
TGGCTGTGTACAGGTCCCCCAAGCACAGCAAGCCGGTGGTGGCAATCACCCACTGTGGGG
ACAGCGGCTACTGGCTGGTCACCATCACGTGCAAGGACCGCAGCAAGCTGCTCTTTGACA
CTGTGTGCACCCTGGCGGACCTGGACTATGACGTCTACCACGCGACCATCGACAGCAACG
ACGGCGTGGCTCAACAGGAGTACTACGTCAAGCCCCGTCTGGGCCGCACAGAACTGGATC
AGGCCAAGGCAGCCAAGCTGGCGGCAATGTTGGAGGCCTCCATCCAGCGCCGCTTTCCCA
AGGGCCTCAAGGTGCACGTGCACTCAGTGG
>Combined_contig150
TTTTTATAACTGAATTGATAGTGTATTGTTCCACCAGTAATAAAGAGCAATCAAGCCAGC
TGTCCGTCTATTTGACATGCACCTCTAACCCCATGCACAACGCCAAAACGGACGTATCAT
CTCTCAACGCCCGAAAGCACGCCCGCTAAACCGACTGCAAAGCAATACGCTAGTATGTAC
GAGCCATTAAGGATATCAAGACCACTGGATTACTCCGAACCAGAGTACCGAAACCCTTCC
CGCATCCTCGTTCAGAAGGCGAACCTGTACAGGTCTACGCCTCAATAACGTTGCGGCTTA
GCCTTCCTCGCCATCTCCGCCAACCTCTTTTTCCTCTCCTCCTTCTCCGTCTTCAACTTC
GCCTCCAACTTCGCTTCCTCTTCATCCTC
>Combined_contig151
ACCNCCTTAACACAGCNGAAACCAAGTACTCGATCGCCTGCTCTGCCACTCCCGAAGCGA
GCCTCGCCTGATTTCAGTTCGACTTCTTAATTTCTAGTAATAGGGGCCGCCCTGTGACTC
AGAGTACACGTCTGGCTCTTCCTTAGAGGAATCTGATTCTTTATCATCAGCAGACGAAGT
CAAAGTTCAAAACAGCAACGAATCCCAAGATAGCACTAAAGGTGCCCGTGAAGCCGTCAG
CGTGGAGATTAGGTCTCCCAGCAACACGTCCAGGAGTCAAAATTCGCAGATCTCGTTCAT
CTCGTCGAACAAATCTCGTGATCTGGCTCAGAATGACGACAGTTCGAGACTTGTTGACCA
AGCTGCGAAGCAGCAATTGCGCTCCGAACTCAATCAGTCCCTACCTACACCTAAATCGAG
CAATAAAGCGACTGGCGAAGTTTCAGCTCAAGGAAAGCCAATGTTAAACCCAGATCAGAA
GCTCAACCGGCACGGTCGCTTAC
>Combined_contig152
ATAAGGAGGAGTCTTATGAGGAGGCTTATGAGAGGGAGAGGGTAGGGAGGTGGTGAGGGG
AAGATGAAGCGCTAGGAATGTCTGAGAAATGAGTAATTCGATGTATGTATGGTTGTGGAT
ATCTGTTTTCCGATAAGATTCTTCAACGTCCAGTCATTTACGCCGGATATTCTTGCTGGT
GACTTCTTTATCTAATAGGTCGCCTCTTCCCATCAGCTTAGTGATATCAGGTTACAGTTA
AAAAAAAAAAAA
>Combined_contig153
CTTACACACCCAGCTCGACAAATACACGAGGCGACATCGTTAAGATGCCTTTCACCAAGC
TGGTCAAAAACAGCGCTTACTATAGCCGCTACCAAACCAAATACAAGCGTCGCCGGGCAG
GCAAGACGGACTACTATGCCCGCAAGCGCCTCATTACCCAAGCCAAGAACAAATACAATG
CCCCCAAATACCGCCTCGTTGTCCGCTTTACCAACAAGGATATCATCTGCCAAATAGTCT
CCTCGGAGATTACTGGGGACAAGGTATTCTGCGCAGCCTACGGTCACGAGCTTAAGCGCT
ATGGAATAAAGCACGGTCTCA
>Combined_contig154
TTTTTGGTTCGAGTGAGAGAATGCCTTCTAGCATATGCGGATTATCGTCCATAATTTGAT
AGGATCAAACCAGCAAAGAAATGTCCGGTATGAAGGGAAATCTTGATGATCCTACCATAA
TGTTCAGAAGCCTTCGCAAACCTTAGCTCCATTTTTTCTTGTTGCCAGCTTCAAGACTCG
GCTCGTCGTGACTTATTCATTTTCTCCAGTTTATCAAGCACCATCCCACGTTTGGCATCA
GAAGCCAACTCTGCCATTGTCTTGCCATTTCCATTCTTACTCTCCATATCCGCTCCTTTA
TCTAACAACAAACAAATCAACTCCTCATT
>Combined_contig155
TTTTTGTCTGACCCAATCAAATCCATTTATATCATTCCTCTCAGATGATACATCTATCCC
TATCTCTCCATTGCAGGTAGCCTCAAATGCCAGCAATTCGAAGCCTTACACTCACACTTT
ATCAACACGTCTCCCCTCCCTCCCTGCCCTCGCCCCCCTACCCCCTCGCGAAACACTCCC
TTCACCCCTTGGCCCTAAGCCTTCCCAATTAAATTGCACGCATCCTTCCCCCTATCAAAT
CCCCCTCATCGCCCTCCCATCTCCGCCCGATAAGACAACAACTCCGCCGTATCCTTTTCA
AAAGCCGCATCCGCCTCCGCCCCCTCTTTCCTCCCTAGCCTGCGATGCTTAATGCAGCAG
ATCGCCCAAGATCCAATGATAGCGGCTATGAGACCACCGATACCGGC
>Combined_contig156
CCGGGCGCGGGGAAACCCACGCCCCTCCAGCGGGAGCAACAGTTCGGGGGCTGACGCCTC
CCTATGCTGCGGCTATACGCACGCCTCGCTCGTGTCGTTGATCGAAAAACCCCCGCCGGC
TGGGCCGAAAGGCTTGGTCGGCGGGCGGGGGGCGCCAGTCAATCGATTGAAAGGGGTGTT
CGGGGCTGCGGAATCGTGGGGCGAGGGGTGAAATCCGTTGACCCTCGTGAGTCTCCCAAA
TGCGAAAGCAGCAGCCAAGGGCATGCCCTTTGATCAAGAACGAAAGATGAGGGTTCGAAA
ACGATCAGATACCGTTGTAGTCTCATCTATAAATGATTCCGGCCAGGGATAGGATAACCG
TCCATCTCGACTCCTCCCGTCCCACCGTGAAAGCAGTAAGTTTTTGGGATCCGGGGGGAG
TATGGTC
>Combined_contig157
CCAAATTTGGCTTGGGCATGTCAGCAGATGTGCTAGGAGCCATTGAGCAAGATAACTCAG
TAGGTGCAACCAATGTTGGACCTGTGGCCCAGGATAAACCTGGATTTGGGTCGAGCGCAC
TGGGATCGTCGATTTTTGGTGCCCAGCTCGGAATGCAAGATCCCGAAAAAGCCGTGAAAA
GCGAGGAAATGGAAGAAGAACTCTAGTGTGCAGAGGATAGTTGGGCGGACCTTGTTTGAA
ATCTAAACGTGAGCAATAGAGCGGTTTTGAAGCCATATACAACAAGGGGTGGGATATCTG
GCATCGTCTACAATACCCACGTTTCCGGAGGTCAGGCGCCGCTTGGGAAGGTTTGGCTGG
AAGTATAGATGTTGATGCACAAAGCGTTCTGAGTTGTCTTGTAAAGATAAGCGCGCTCAC
TTCGAGCCTCCAGCGGAAAGTGGATAGCACGCCCAGAAATCCGAGTGCTTACTGTACATC
ATTTGCCAGTTTGAAAATATACTGACTTTGTCAACAA
>Combined_contig158
GGACATTCCTGGCAGTTCCTGCAGTACGCGCCAATCTGGATGAGGCCTGGCCATTATCAA
GTAATACGGCCCTACTTTATTGCTCCTCTTCGCCGCCGCCGCTACTGACATCGATTAGCT
TGCGTCAGTAGCATGATTTCCGGGCCTGCAATATAGACATTGCTTCGCCTCAGCTTTCTT
CACAATCATTCTATCCATATCGAGGCCATTTTGAGGAATACCAGCTTTGATACGAGCACT
GTTTTAATTTGTTTCTATTCCAGCCGTCTCCGTCCAGGCGACCCATTTAGAAATAGCACT
ACATTCCCGGCTTTTAGGGCAGTACACTTGACTTGAAACTCGACTTGCAGCAGATGATCT
CAA
>Combined_contig159
TGATAGTTTCTCTCCTCATCAGTCTTCGGATCCACAAACTTCACCCCCGTCAACGGCGCA
ATCTCCTCATCGAATTTACCCGCCTGCTGCGCTCTCAGTGCTTTCTGATAACTTGACGCA
GCAAAAGCATCCTGATCCTTCCTCGAGATCGACCGGTCTTTAGCCATCTTCTCGCTCAAA
ACACCCATCGGCACTTTGCAATTCTTCGCTTCGGGATGGGATTCCAGCAATTCCGAGAAC
TCCGTCACAGCCCCAGGTCCGTACTGCGAAGACATGCTTTCCACGCCCGCCCCAACACCC
ACATCAATCATCCCCACACGGATCGCATTCGCAATATCAACACAAGCCTGCAACCCACTC
GAGCATTGCCTATTTAAACTCTTCACCGCCGTGCTCTCCGGGAACCCCGCTACAAGTGCA
GCGGCTCTGAATTCCGTAGCCCCACCACCAGGTGCTAGGACGGAACCAACGGCTACATC
>Combined_contig160
GATGGCCTCTCTCTTTCAGCTTCGGTAGCACGATCTCAAGCAGCTGCAACTTCGATGATG
CCTCAACAAGGCTGCGATGGGACGTTACTGAGTTCACGTTTCTTTCCTCAATCTGTTGGC
TGTAGACGAAAGGGTGGCAAAGGCACTTTCTAAGTTCCATAAGGATGTTATTTAAATTTG
TACGTGATTTCCCAGCCGTTGACATATTAGGATTCATGATGGACTTGATCAGTTCTGGAT
TCTTAGCGAGGATTGAC
>Combined_contig161
TCCAATATTCTGCTAGAAGGCTCTGTGAATACACTGCACTAGCAGCAGAGTGCACTTTTT
CTGGGTTGTGCTCGAAGTAGATACGTGATCTCGAGTGATAGTTGGGTTCTGTGAGCGTAG
AGGCGGAAGCGTAACTTGCATGGTGAAAGGGGAGTCTGAACGGTCAGACTCGGGAGCAAG
GAGGCGGTGAAGAGAAGAGGTCATCTGAGGAAGATTGCACGAGTCACTAAACTCGAGCTC
ATTGAGACTACTTTTGACGAATTACCA
>Combined_contig162
GCACGGAGACAGCCCCAAAAGGCGAAAACTTGATTCAGACCGCTTTGTCAAACCCTCGGA
GCCATATTCAGGAAAGACTTTTCGTTCCGCACAGACTCCCCTACACAAAAGAAGCTACGA
CCTAAACCAGACTTCGCGCACACAGGGTAATGGCTTTGGTCATGCAGGTACAAACTCTAC
CCCACGGGCATCGCGATACCCTCCTACCCCTCGCCAGAAGGAATTCGATGGCCCCGAGCC
ATTCATCAATGACGAAGACTCGAACGCC
>Combined_contig163
GATTCACGGCATTGCACCAGACATCGTCAAACAAGCCCAAATCGCTGCCTCTGCTCCGCT
CGACGACGTCCTCATGCCCTCCTGCTTGGGTTTCCTGCAAGGCCTATATCCACCAGTTGG
CCCTACGCTTGGATCCCAAACATTGGGGAATGGGACAGTTGTGCAGGTGCCATTGAATGG
CTATCAGATAATACCCGTGGCAACGGTTACATCAGGAACCGGCAGTGAAGACAGTGCATG
GCTTCAAGGCTCCGACAATTGCGCAAAAGCAATCGTCAGCTCGAACAACTACTTTGACTC
TCCCCAATACATGGCTTTGGAGAACAGCACAATGGGCTTCTACACTTCCCTGGAACCGGT
TATCAACTCTACAATTGCGGCAAAGCAAACCAGCTACCAGAATGCCTACACAATATTCGA
TTACATCAACGTAGCAACAATCCACAATCCCTCCATCCCATCCTCCAACCTCA
>Combined_contig164
TTGCAGCTTGCTCTCTTTATTAGTGAACGAGGACCACATTGTACTGAAAACATTTATAGT
TTACTTTTGCTCTCCCATCACATACGACAACCTCAACATCCACAAACTATAATTCTAACA
ACGCCACCTTTTAAAGAGGCTTTCAGAACATTGTTGCTGCACAAGTCTCATTCACAACCA
AGATGGATCCAGGCATGAACCAGCTCCTGAAGTGGAGCATCGAAAACTCCGAGACCGCCT
CCGCCGATCCAACTTCGACCACCGACCCAAAAGCCGAGCGTCCTTCTGGTCGCCCCATCA
ACCCAGACGCACTCAACGCATTGTTTGGTGGACCTA
>Combined_contig165
CTTCCTAGCTGCCATTATACAATCGACAGGCGTCGAAACTAATTGTGTCTTCTTTGCATC
ATTCAGAAATCAGGGGATCGTCGAGCCACCATTGTTTGTCCCAATGAACACGACCTGGAC
TGAGGCCAAAGCAACAGTAGCTGCGAAGATCTCCACTCTCCGCGCAGCAGTGAAAATAGC
CAAGCATGCAGCGAGTACGGCCGAGAATATCATAATGAGGCCCAACCGTACCGGTGTATG
ATTGACATAGTAAAGAGCGAATATGGAGGCAGGCGGTATGAGGGACGAAAGGATGATACT
GATCGTATTGGCGGTAGAATTGAACTTGGAGTCTCGATAGTCAATTATTCCATTCTCAGT
AGTCTTCTTAAACTTATGCCCAATCTT
>Combined_contig166
GCTTGCGCTTTTTGGATAATAGCGTGAATAACTCATTACTTTCCCTGCTTGGGAGGAAAA
CTTTGAGAACATCGTTACGTCCTACAATGCCACTCCCAGAGCAGCTAGGATCCAGGAGAA
GAGCCCCAACGCTGTCCCAAGGTGGTTGGGCAGGATTTGTTCTTAAGAAGTCCTGACTGC
CCCTGACGACGACGTTAGTCTGAGCACCTGCTGTACGGACCATTCTCTCCAGTGTTAATG
TCCGATTCTTGTCTCTTTCACAAGCGTAAATTGTCGGCTTTCGTATGACGCCCTCGTATT
GCGTAATCGCTGCGAGATGCGTTGTTTTGTTCCCAGGTGCAGCACAGGCATCTACGCAGT
CCCCATCATTGGATTTTGGATCAAGAAGGTACGCGGGGAAGCAGGAAGCTTTATCCTGAA
GAATGATTTGGCCGTTGAGGTACGC
>Combined_contig167
TCTCTCCAAACTACCACCCAACAATCATTTTACAATGTCGAAAGAATACGAAGGACAGGA
CCCACTAGTTCTCGCTCAGCAAGCAGAGCGTGACCTCAACAGCCATGGTGCAAAGCACGG
CTGGAGCTCCGGTGAATCTGCGAATGAATCAGGCGTCGATACAAACGTGACCACCAAATT
CCCAGGCAGTACCGTAAAAGTCGGCTCGTCAGCCTCGGGAGCTGGTGACAATCGCGAGAT
TCCCGTGGACGAAGGTGGAGACATCATCTCACGGCCGGGAGAGAAAGGCGGATCCGGACG
GCCTACGAAAGCTCGCGATTTCGAGGGACCAGGTGGGCCGGAGACAAAGCAGGCATTGTA
TGAGGAAGCAAACCCCGGGAATGATGATGTTACAAGCAATGTGCGGCAGGGGAATGAAAC
TATCAGGCCCGCTGGCCAGATGAGCGGACAAGGCACTTATGGTAGTTCATGAAGAGGCAA
AATGGGCAGTTAATAGAGGCCGTCGAGTGATATGAGGTAGAAATGAGATTGCCATACTCT
GATGGAGGGAACGGCTGATACACTGCTCTTTCCGATAATATGCTTGCACCCATAGCTTCA
GTATCTAAGAGAGCTCCCTCTACAAAAAA
>Combined_contig168
CTTGCAAATGTGCTCTCTAGCACCAAACAGCACACGAAATGCTTTGACCTAAGGTACAGA
ACAATTCAGTTCTGTCAGGACCAGATGGCATTGAGGGACTAACAGTATCAGGTCCAAATC
CCAAGATGGGGCTTGATAGTCAGTGTACAAGTATAGGTTCCAATCTCTTCTGTAGGTCGG
TCAATCCTGTTTTCTGTGAGTGTACAAAGGACTCCAGACTGGAGTACTTCTAGGAATGCC
TGATTTTTCAGAGGCCCAGCCTGTGAGTTACTCAAACTTACTGAGTCAGAGAATCACGAG
AAGACAATGTAAGCCCGAAGGAACAAAA
>Combined_contig169
TTTTTGTTTCTTTCCTTAACTTAAACGTTCTATTCTATTCTCCTCCAACAACATCAACAT
TCATCGACAACTACACCACAGATAAATACTACAACCCCCAAGCTCTATCCACAATGGGCA
TCCTCGACCCCTTCTGGAACGCAGTCGACACCACCATCGCCGGTGCCGGCGCCACCGTCG
GCGGCGCCATCCAAGGCATCGGCGACGGCATAACCCAAACCGGCCGCAACGTAGGCGACA
GCCTCGCTGGCGCCGCCG
>Combined_contig170
CCCACGACGAAGGCCTTCTCCTCCCATACTGCGATCACACATCAATCGCAATCATGGGTA
AAGGCAAACCCCGTGGTCTCAATGCCGCGCGCAAGCTACGCACCCATCGCCGTGAAGGCC
GCTGGGCCGATCTCCATTACAAAAAGCGCCTCCTCGGAACCGCCTACAAATCCTCTCCCT
TCGGTGGCTCCTCGCACGCAAAGGGAATAGTACTTGAGAAAGTTGGTGTTGAGGCAAAGC
AGCCAAACAGTGCTATTAGGAAATGTGTGAGGGTGCAGTTGATTAAGAATGGGAAGAAAG
TTACTGCTTTCGTGCCCAACGACGGTTGTCTCAACTTCGTAGACGAGAACGATGAGGTCT
TACTGTCCGGTTTCGGTCGAAAAGGCAAGGCAAAGGGTGATATCCCAGGTGTGCGATTCA
AGGTTGTGAAGGTGTCGGGTGTGGGTCTATCGGCGTTGTGGAAGGAAAAGAAGGAGAAGC
CTAGATCATAGAGCGGGGGTTGGGTTGTGGGTGTGCCGGTTATTCATATGAAGATGGCAA
TTTCATACTGCTGAGCTCCGTACTCGAGATAGCAAATGCATCTTGTCAACTAGAAAAAAA
>Combined_contig171
CCGCACTGATCAATCAAATCATCGATGATGAATACGGTTTTGTCACGCACATTCCCAACA
AGAGTGATTGTGTGTTCCAGCTCGGAATTCTTGAAACCTTCTTCCTCGTCATCCGAATGA
CCTGTAGCGTCGTGAATCGAGCCACCGAGGCCGTGCTCTGGGTGGAAAGCCGAAGTCGCG
GACATGAAGGACGAGGTCATCGGATCACGGTCGTCAAGCTGTAGCGGGGCCATAGTATCT
CCTGGTAGTGTCCCGATCGAATTGGACATTGTAGAGATAATCGGCGACGGTGCATCATCA
TCAACAATGTGACCATGAACAAGCCTGCCTGTGATGACTTCTCTCGCCCGCTCATCTGTA
TATTCGTCTGTTGAATCTCCTTCGCCTTCTTCTCCTTCTTCAT
>Combined_contig172
TGGGGAGTTCTTCTTGCTCGATCTTCCATGTTGTAGCGATCTTAACGAGGAAGCAGCAGG
CGAATTTGCTTCGCCGTTGGTCTCTCCAGGAACTGGTGGCGCGTCGCCATAGTCCCTTTC
ATCAGCATCTCGTGACAGCAATGGAGTCGACTCGTCTGATTCCCTGGACTCTTCTGAACG
TTTTGATCTCGTAGACGCCTTCGATCTTTGTGACCGAGGTCGTTCAGACCTGGATTCTTC
AGCGCCTTCTCCACTTAGAAGCGGCTCAGTTGCTTCGTCAGGCATGGTGCTAGGGAGTGT
GGTTCATTGGTCTAGACAGCGAACATGAACGGCAATGGAGAGACAGCACAATTCTCAAGA
CGGATAAGGTAT
>Combined_contig173
TCCGACCTGGGCTTTTCAATTCGAAGACAGCTGGATGATTTTGTACCCTCACGCTCCACC
GGAATGATCATCTCTTCAACGTCTGATTTGATCTTGAAAAGCTGAAAGTCCGAGTCTCCA
CAATCATGAGCATCGGAAGGTTTAGAATGTGAAGCTCCCGATTCGGGTAAGTTCTCTACT
ACTAGCTTCCTTAGCTGAGTCGAATCATTAGGAGTATGGGCGAACAGCTGGTAGAAAAGA
TGAGAGAGCCCCTCATTCCCGCTCAGTCTATGTTTGGAATTTGTGTCAGGCTTCAAGTCT
AAGTCCAGAATGCAATCCGATGAGTCGTTACAGCAAAGATTGTACAGTTTCAGTGACCCA
GACCGCGATTGAAGAGCCGAAGTCAACAAAAGGTCGCGATTGGGAGCATGCAGTCCTGGC
GCAAGTACACCATGCAACGAGTCGAAGACTGTTTCTGAATAGAGCCAAATAGCATCCACA
GCAAGGTTGAACTCCTGTGCAAGATCCTTGAGTT
>Combined_contig174
TTTTCAGGTAAAACAGAAATAAAATAAAGCAAGTAAGTTCGTGGAAGCGACATCCCTTGT
CTACTTGCGATTTCCCTACAAAACCCGCCGACTCAGTTAGAACTGAATAGACCTGACTTT
TTTCCAGTAGCTGTTCCGCTAAATTTCAAATCTCTTTTTCTATTGATCAGCAGAACCCTT
ATGCCAACCTAGCACTACTACAATCCCTCCCTTCGATCCGATTTCAGACCCGGTTACTTG
CGCAAACTACGCGCATGCTTCATTACCTT
>Combined_contig175
TGTTCTCGGGCTTCCCGATTCGTCTTCAACAAGCACCAAAGCTCTATTCGAGAAGCTTAG
CGAACAGCTTACGCGCTTCGCAGAATCCACGACCATTGCGAAGAGCGGCGTGGCAGGACA
TGAACGTCACGACAGATCAACGATAGAGAAGGACGTCCAGATAGCCGCCAAGGATGCACC
ACTGGAGGAATCTACTTCAGCCACTCATGCCACATCCTCCTTGGGGCCGATCAAATGTCC
GAATATGTCCGAACACCTTTGCCCGACCATTCATAGCTACGCAACATCCTCATATGCTG
>Combined_contig176
CTGTGTAGTGACGATGAATATGACCAATCCAACACTATTGCTAGCAATACAAGTACTGAT
CTCGTTGAGATTGATTCACAGGCCTTCAACAGCGGAATTGACCACATGCAGGGCTACGCG
CCCCAAAGTTCATACAACGCATATGGTAATGTTGGAGGCAACAACAATGCAGACAGTTGG
GGCTATTCGACAGACCGGTTTGGCTCGACCATCGCCAATGCTGCAAGAGGGATGTACAAC
TCGGCAATTGATCTCGTCAACAATCAGATATCAAGCTATGGCAATGCGCCGATAGGTTTC
GGTGACAACTCAGTCTACGGCAGCAGCGGCTTAGGC
>Combined_contig177
GTAAGTTGGACCGCGGGAAGGTGGAACCCAGATTTCAAGTTCGGCGAGGCCAACGGCGAA
GCTGCGTTGGATATACATGTTAACAGCGACGAAGGTGCTTGTGACGTTTTGATCAAAAGA
GATCGTGTTACGATCGTTGGGCAGGCAGATGGTGGTGAAGTTTGGTAGACTTGCATAGAC
GCCGGTATCGCCGTAGATCGCAAGAGAAGCGGGGCAGTCGACCATGCCTCCGCGAGCCCT
GTCGGAGTAAATTGCGAGGGTTATGGACGAA
>Combined_contig178
TTTTATATTTAGGGGCCCCATACATGCAGGGGTTGCTGTGGCGGAGGCTGATGAGTGAAC
TCTAAATGCCTCGGCTCCACGATAAGTTCCTGACTAGTATACAGACTTTCCTTACAGCTT
GACAAGGCATTTTCTAGGTCGCAAAATCTTGCACAAAGTCATTGTTAGCGATCCATAGAA
GAGCATTACAGGACTCTTTGGACGTGGCATGCAATTGGCTTCCAGAAGCGCTCACTCTCA
CAGAGCTACCGAGCAATTTTGTATCTATACATGAATGCTAATTAAATCCTATTTCCATCT
ACACCTTTTATACTTCCTTATGGGCCCAGCTCTGTATGAACAATACAGACGTACTCGTCA
GATGTTGGGCACACGTTAGTGCGATTGAGTTGCTTGTCTTCCGGACCAGTAGGGCCACTG
GTATATCTCGCGGTAGCAGAGACACCGGGTATAATTTCATGCTGCCTTGGATCCGAATTT
GGGTATTGTTCATCGCCCCATGCCCCAAGAAATAACAGCCAATTCGAAGGATAAGATGGG
TCGTAAGGAGTATAGGTATTGGCACTGGGATTATAGCTGTAGAAATAGGCGCTGAGCAGA
GGATCCCAGAGCGTTCCTTGGTCTGTGAAATCCGTGATAAGGCCGTCGTCGGGCAAATTC
AAGTTTGGAATGGTATGATCATGGTCTCCGGCAGTCGCATAGTTGGCGTGAGACCCATTG
CCAGAGTATGTGACCGGTCGAACGCCTTGCTTCTCTAAGCAGTCGTAGGTGAAGGCCTCA
CCGAAACTGTGTTGGCTGAACCAGACCTCTGAAGGTGTCCCATTCTGGAAACGGATCATA
TTGTGCTCCCAGTCTCCGACATGATCATCAACATCCTCGTCGAGGACAATGCCACCCCAG
TTAAAAGGGTAAAAGTACATATAGAAAGCGTCGACTTCACCATTCCCGTGATCGTTGACA
ATAACAAACATACTGGTAGCGCCTTCTGTTTTTCCTGTACTGTCAGGTTTCACTCCATTA
AGCCACGCAGGGTTTGTAGTGATGTCAACAGTCGAAGTGAGATAGACCTGGGTACCGTTG
TAGGCGTTTAGCTCGGCAACATTATTGAGCGTCAGGGGCGTTGTATAGCCGGTTATGACT
TCGTAATTTATCTCGGGTACAGTGTTGGCAAGCTGGGCTGCAAGGTCGCCCGGAAAGTAT
GCTTCGCCGGAATAGAGCCAAACAACGGGTGCGTAAGTAATAACAAAATCAGGAACAGTA
GATGCCTGTCGTTCTTCAAGGAGAGGTTCAAGGAGAGGGGCTGGAAATCTGGCAGCCTGT
GCAAGACAGTAATGGGGCAAGATTGTTAGGAGACCTAGCAAGACGTTGAACGAGGGAGAC
ATGGTAAGAGTGGAAGGTGGTACAAATAGAAAGCTTTGGCTTGGGCTCGGCGG
>Combined_contig179
TATTGCTCCCAATGATGCCAATTATTACACAAATCATGCTGGTACTATTTACATATGCTG
GATTACCTAGTTCCCTGCATTAGTCCAACGATGCAAACCTTCCAATTGCCTGAAACCATC
AAAGGAGAATATTACGACCATATTCTAGAAGCCGAATGGGTTCGAAGGCGTAGCTGCCGC
AAGGTTTGCACGACCCGTCTTCTGAGGTACTAATTTGTTCGGTGTAGTTCCAAATCGCAC
TGGAGGGGCAGGGCCAGTCTTTTGAGGCAGTAAGGGTGCAGCAGCTGGTTGCTGTTGAGG
CATGGGCGGCATCGGTGGCATGGGCGGAGGCGGTTGACCAAAGCTAGGCCTAGAGTACCC
ATTGGCTCCCGTCTGCTGCGGCTGCAATGCTGGAGGTAGGACAGAATTGATTCCAGTTTG
CTGTGGCTGCATCGATGGCTGAAATTTGGGGTTTGGTTAGTCCTTA
>Combined_contig180
TTTTTCGTTTCTCTCGGCATTATCCGCTTCATTCACAAAGTCTGTTTCGAGCTGTAGTCG
TTCGGTAATGAAGGGTACTAGACTGTATAGAGGTAGATCAAACCAGGCCGTATATATCCG
TGTGACTACTTTGAAAGCCCATAGATCCCACCCAACCTGTTGGGCAATCTCTCGTTTCTG
TACCTTCACGGCAACTTCTTTACCGTTAGGTAGGCGTGCCCAGTGTACTTGAGCCACACT
AGCGCTGGCTCTTGCAGTCCTTTCCATGACTCCCTTGTCTGGGTCTCCAGTGAAGCTGAC
CCCAAACACCTCCTCTGGAGATTTGCCAAAGTCTTCTCTGATGACCTGCTCGACGTCTTT
CCAATCATTCTGCGGGGCGTCATCGAACAT
>Combined_contig181
CTCTTCCCTCGAGGAAGCTTCTCAGTTCAGCCTCTCTTGCCGGAGTTAAAGAATCAAGCA
ACCCTGTCAGCATGGGCCTGGCGAGCAAGCTTCAGGCTGCCGGTGGAGGAGGCCCAACCC
CATCTGCCCCTCCCATGCAGGGTGGAGGCTTCACCCAGGGCGGGCCGGGTAACTTCAATG
CTGGGGGCCAGCCTGGCATGGGGGGTCAGCCTGGGATGCAACAGTTCCCTCCTCAGTCCC
AGGGGATGGGAGGCCCAGATGGGCGGGCAGCAGC
>Combined_contig182
AAATCACTTGTGAATAGATGCCCCGAGGCATTGGATGGTCCATAGTAAGAGACGACAGGT
ATTAGGATGTCATCGGAACGAGCTGTCGTCGATGGATCGTGTGCCATGGTATAAAGAAAT
CGAAAACGTCGAAAGGAGTGTGAGTTTCGCGTAGCGAATTGCAAGCGAAAAATGGTGGCG
TCCCACCTGCTTGGCAGCTGAAGCAGACCAAACCTGGCATAGCTTGCCTCTTGTTGGAGT
TGAGCAGCGTTGCGGGTCCGCAGCGCTCACGGTTGGGTATTTTTGGCAGGGAGGAA
>Combined_contig183
TCTCATCGAGCACAGTTGATGACGGGTCTTCCAAGGCCGCTGCTTCATCGAGCTCCCAAT
ATGGTTCGTCTTCGTCGATCTCGCCTGACTCAATCGGATCTTCATGTGATTCTTCAACTG
GTACTGCTTGTCCTGTTTCTATGAGCTCTTTGGCTTGTTTTTCGTCCGCTGTTTCAACAA
CCCCGTACTGTGCAGAATTAGGATTCAAGGTTTCATATGCCGGAGGAGCGTATGGGGGAA
TATTCTCGGTCCTTGCGTCCAGATTGGACTGGCGTGATGCATCCTGATCACCAT
>Combined_contig184
TGAGTGGGGCCTTGGAGGCCAAGTCTACGAAGATTACCTCGCTCTCATCTTCGAGGAAGT
GGATGGAGAGGGGAAGAGGGAGTGTCTGGAGAGACTGGTCGAGGCGCTACCCACGATGGC
GAGGGGTGGGGAGGATGGATTTAGGGAGATGGTTGCTGTGCAGGAGATTAGTGGGGTTGT
GGGGAAAGAGATTCTGGCGATGAAGGAAAAGGACATTGAAGGTGCGCGTGTCTTACAGCT
GCCGCTTACGGAGGATAAATACTTGATGCATACGATGGAGTTGAGCTTGCAGTATTACAA
GGCTGTTATGGCGGGAGGGCGATGAGGGATCTTATGATTACTATTGATGGATGGACGCGA
CAGAGAA
>Combined_contig185
TGGCAGAATTGAGATTTGACGGTCAAACAGTCGTCGTTACTGGTGCCGGCGGAGGTCTCG
GAAAGGCTTATGCATTGTTCTTCGCTTCCAGAGGTGCGAATGTCGTTGTCAATGATCTCG
GAGGCTCCTTCAAAGGAGAGGGAAAGTCCTCAAAGGCAGCGGATGTGGTCGTCGACGAGA
TCCGAGCAGCAGGCGGCAAAGCGGTAGCCAACTATGACAGCGTCGAGAATGGCGAGAATA
TAATTGAAACGGCTATCAAAGAGTTTGGGAGGATAGACGTACTCTTGAACAACGCAGGCA
TTCTGCGAGATGTCAGCTTCAAGAATATGACCGATGCCGACTGGGACCTTGTTATCAAGG
TCCACGTCAAAGGGGCTTATAAGTGCGCAAGAGCTGCGTGGCCACATTTCAGAAACCAGA
AATACGGTCGAGTAATCAATACAGCGTCTGCTGCGGGTCTCTTTGGTAGCTTTGGTCAAT
GCAATTATTCCGCTGCCAAACTTTCCCA
>Combined_contig186
TCCCAATCAGCTAGCTTGTTATTCAGCTTCTGTGTTTTCTTCATTATCTTCTTCTTGTCC
TTCATATTGCTCTTCGCTGGAGCGTCCTTTTGACTCTTGTAACTAAAATCCGCCGCAGCA
ACCCTCATTTTAGGCCCCTGTCCCAATCTGAACTCCGTATCATCCAACAACTGTATTGCG
AGATCCACGCTTTCAGCACGAAAAAACACAATGAGTGCATCGCCCTTAAAACTGCCCTGC
TCGTCGGTATAGAGCTTTATCCGGGGCCTGCCACTATCTATTTCCTCGGCAATGACCCCG
CAGCGCGAGAAAACCGTTTGGACCTCCTCAACTGTTGTATTATCAGGCAGTGATGTTACA
TACACGGCTGTGTTCTTGCGTTCGCGAGGTTCAGGGGGGGGTTTGGCTTTTTTAGTTGTG
GCTCGTCCCCCATCTTCCTGAATATGGGCGAAATTCAATTAGCTTGCTGAGAAAGCGGGC
ATGCTTAGGAAGAGAGGTGAATAGCCTTACATCTTCTCCATTTGTGTAGACTTGTTTCTT
CCGCTTCTTCGTAGGCTGGGCCGGTTCTGACTCATCCACGCCTTTGACAGCATATGCCGC
TCTCTGTTGTTCTAAT
>Combined_contig187
GTTGGTTATGTACCGAATAATGTTGTTCCTAAAGTATTTATGGCTGTTACTTTGGATTTA
GGCGATGATCCTACTCTTGTTCATCCTCGAGATAAACAAGATGTTGCATACCGACTTTCT
CGTTCTAGTCTTGCAGTTGCTTACAATCAACAAATCGAATATCAAGGACCCATTGTTTCC
AATGTCGTTTATTCAACTGGTGGACAAACAATCAATATAACCTATAACGAAATAGTAGAA
CCGAATAATTGAATTAC
>Combined_contig188
GGAGGATTCCATGGAGGACATGATATCAATGAAAGCACCTCAGCTATCGATCTATCCATC
TGGTGTACTCTCTTCAAGAACCGCAGCCACACCTCGTGCTGGAAGGCCAATGACTAATGG
AATCAACACCCCCGGTTCGGTGTTTTCATCATTTACTGCCACTACAGCTCGACAAGGATC
GTCGTCAAAGTCTAAACTTTTCAAAGCTAGAGGCCTTTTAGGGCGAATACCAGACGCACT
TTTACACCCC
>Combined_contig189
GTTGACTTTTACAGTGGGGAAGGGGCAGGTGATTCAGGGGTGGGATCAAGGGTTGCTGGA
TATGTGTATTGGGGATAAGAGGGTGCTGACGATTCCGCCGGAATATGGGTATGGGGAGAG
GGCTATGGGGCCGATTCCGGCGGGGAGTACGTTGGTGTTTGAGACGGAACTGATCGAGAT
TGAGGGGGTGGAGAAGGATGAGTTGTAGATGGGTGGTTAGAATGTGGCGATGGGGTGGAG
AGGTCGAGGACGAGTTGGCTGGGTGGTAGACCGTTTTGCGAGGGTTGGGGATGGGGGAAT
GCGGAGTAGAAGGTTTAGCTGTAGGTCGGCATTTTGTAATGGAGTCAATGGTATGGGTTC
AATGCTGTCTATAGACGATGTGGGTATCTTGAAGGAAACGACCATCTACATCTAGCGCCA
ACCATGCTTGCAGGAAACGCAACCAGTCATACATGTCTTATGTCTCGTATTCCAACAAGT
CGTGGCAGACCCTCAATCCATTCCTTTCACTGGAAATCGTTGAGGTTGGCTGCCCTCAAA
TTACTTGAACTCTCCAATCCTTCGGATTCTCTCGGACTTAAC
>Combined_contig190
AACTCACCCGCATACTGAAATCCCCGGGCGCTCGCAAAATCCCGATTTTTATCAAGAATC
GTCGAGAAACCATCGAGACAGCCACTCAATTTGTCAGTCAGCGAATTTGCCCAATATTTC
AAGTCTCGAATGTCACAGGGGAAAATCTTAATTTGGTACGAACGTTTCTAAACATCCTAC
CTCACCATGGCAACTATGACGCTGAAGCACCATTTGAATTCCACGTCAATGATACATTCT
CGGTGCCTTTTGTTGGCACGGTAGTCTCTGGCGTAGTTAAAAGTGGTGTTATCCATGCTG
GCGATGCCGTTCTGATTGGCCCGGACTCGCTCGGCCAATTCACCACCACTAATATTCGCT
CTATCGAACGAAAACGGATTCCAGTCCCAGTATG
>Combined_contig191
CGTCTTGCCAATCATTGTGTATCCGCTAGGTGCAATGTGTCCAAAGGGATCATAGGTAGC
AGTCCGCATGGCTCCAACAGCCTCCAGAATCACCTCCACGGTCTCCACCCATTTGTATTT
CTCGAAAGGTCCGATATCCCCAGTAGCGTTATAGTATTCTGATGAGATTTGCAGAAAAGA
GGCAAGCGAATCGAGTTCCCATTTGCAATCAAACGTCTTTTCCTGGTCGTATCCCAGACG
TCCGAACATGTGTACGGTATTCTGATGGTAGGCACCATTGCGAGGTAGAGGTAACCCTGA
CTCAGGCGGAGGTTGGAAGGCGTGGCAGTATGGGGTTATCTTAATATAGCGAGA
>Combined_contig192
CCTAGGCATCTGCTACGACGCCGACTATCCAACATTGCTCGTTTGCCACTGTTCACTGCC
AGGGCTCTAGAGCGAGCTAGGTCTAGCCATTGCCATTGGGCCCTGCATCCCACTCCATAC
CCTTGGCAGCTTCTACCCAATTATACCAATCAACCTCACCATCGAAGTCCATATTGACAT
CGATAGAACCCACGTCTAAGTTGGAAAACATATCAACTGATGGGTCAGCATCAGCCCACA
GCCAAGGGACAAAGTCAGGTCCTACAGAACGGCCACCTAACCAGTCCGCAGGGACCGCGG
GAAGGGGATTGTATGATGGTCCAATAGTCTGTCCAAAGGTCAACTCCCCAGGCCCATTCG
TCGTGTTGG
>Combined_contig193
AAGTTAAGAATGAGGAACTTGAAGCTGTATACCGGGAGCTCATCGTTCGCGGGACCGACA
AAGATCGAGATAACATGCCCGTACCCAATGCTCATAATTCGGCCAATGGCATGGTAAATG
GCAGCACCAAGGAGAAACACTCAGTGGCCTCGTCCTCGTCGTCGACACACTCAGGACACT
CTACACCTGGGACATCAGCGACCAACGGTTTGACCTCGCCGGCTCCATTGCAAGAGAAGG
ATGCAGAGGGTGTGATAAAACTGCAAGCAGCAATGATGGCCGAACGCAAGAAAAGGGCAA
AGGATGATGCTGCTGCCTTGCAGAAGTTAGAAAAGGTCATCAAAAGGGACCTCGGCGCCC
GAACAAGTTACTCCAAGTTTGCTATAGCTGCAGGGCTTCAAGAAGGACTGTTCGGAGTGT
GTAAGGCCTATGCGTTGTTTGATGAAGGAGTGGGCTATGCTCAGGGAATGAATTTCTTGG
TCATGCCATTACTGTTCAATATGCCAGAAGAAGAAGCGTTTTGCCTTCTCGTTAGGTTGA
TGAATCAGTATCGCCTGCGCGACATGTTTATACAAGACATGCCCGGC
>Combined_contig194
GAGCAGAGGAATCTCAAAGGCTTCCGGGTTTGAATCAGTGCTGGCCTGTTCTTTGCAATT
GTAGCTCCATTTCGAAACATCAAATCCTTGGCCAAAGAGCACAATATTGAATTGATACGC
TGACACTTCAACTGTCCGTCAGAGCGGAGGTCTCACTCTGTGCGTGAGTTCTGCAGATAT
CTTTAGCCCTGAACAGAAAGCCGCTCGAAATTACGGAGGGACACCGCCTTTCAGCCTGGG
GAAACTGTTATACCGTCAGCCCCAACATGCAGCACTACACCAAGTACGCTGAGTCTGACC
GATGGCTTGTGTCAAAGTTATCCAGTCCCTAATTTTTTATAGCCACACAGTCTCGGTTGC
CGTGAATGTCGAAACGAACACGTTCGGAAGACAGTGATTTCCCTACCTCAGAACCA
>Combined_contig195
CCGTTGATACCGTCGGCTCATACCAGCGCGACTGTTTATGCTATTGCTGAGAAGGCAGCG
GATCTCATCAAGGCCCGACACGGGCTTCTCTGACTGATAGCGTTGGTTACGTGTACTAGG
ATTTGTTGGAGTTACGGGAGGTTTCATGTATCAAGATACCCAGGAATTGATCTTAGCAGA
GGAACGCCATGGAATGCTCAGCTGAGGCTTCTGCTATATGAAAGTATACATACTCAGTGT
TTGGCATGCATACATCTTCGGCCACAATGCGCCAGGCTCCAAAATAGAATCATAATGGTT
GCATAGGTAGAGCAACATG
>Combined_contig196
CCCTTTCAACCAGGAGACTTGGTGAGCAAAGGGCACGGGATATTGCGGGCAGGCTGGAAA
CTCAGGCGCCGCCGTCCGCTAGATGGAACGTCTTGGTCAGGCCAGGCCTTGAACCACTGG
GGAATTCAGAGTCTCCTGCTTCTCCCTCCGCAAGTGATGCCGGCAGGACGCAATCAAGAG
GTTTTCCTCAAAGGAGGTAATCTAGGATGTACTGGACGATTTCATGAACTTGTATGTGTG
TACAATAGTCATTGGAAGCGAAGGAGTTTGGGCAAGGAAATGGCGTTGGAAACAAGCATT
GCAATGGGAGCATTGCATGGGCATGGGCGGCATTTAAATTCTCTGAATTCTTTTCTACCG
CACAATCTGTCTGTATTATTGATGTTAACATATACATATCTACCATATACCATGTATTAG
AGAAAATTCGACATCTACTTCTGAAAAAA
>Combined_contig197
GTCCTTAAACGCCACTCTCCACCGCCTCATCCTCACCACCCACGGCAAACGCGCCAACAA
AATCGCCTCTGACTTCCGCGTTCCCGAAAAAGTCTTCGCCTGGATCCGCCTGCGTGCTCT
CGTCGCAAAACGCGATTGGACCGAGCTTGAAGAAATCGCAACGAAGAATAAACGCAGTAG
CATTGGCTGGGAACCGTATTTCAATGAGGTGCTGGGGGCGGGAATACGAAATTGGCGGGG
GGTGTATTTGTGGCTAAGTGTACGGGATTGACGGTAAGGGAGAGAAGCGAGATGTGGGTC
AAGTGTGGGATGGTGGGAAGGGCGGGTGAGGAGCTTGCGAAAGCGAAGGATTTGGAGGGG
TTGGAGGAGTTGAGAGGAAAGGCTAGTGGGAGTGGAGCGGTGGAGATTGAGAGATTGATT
GCGCAGTTGAGACCGAAGAGGTGAGGATGTGTAGACGAGGATCAGGCTATGCAATAGAAA
CGTCCAGCAGTGAAATGATCATCAAAAAAAAANAAAAAAAANAAAAAAAANAAAAAAAAN
AAAAAAAANAAAAAAANAAAAAAANAAAAAAANAAAAAANAAAAAANAAAAANAAAA
>Combined_contig198
TTTTTTTTTTTTTTTTTTAGGGGTTTTATGCGGTATTCCATGCACATATTGTGGATCTTT
CTCGTATTTGCTTGATCTTGATATCTAAGCCTCGCTCACTCCAAGCTTCTCGGCGTGGGC
CCATATCCCATGCATCTCCAACGTATGCATGCAGCACTGAAGTGTCGTGCATACCTTCCT
ACTCGAGTTCGACGTCTTTTAACAGTCCACAAGTGCTACCTGGGAAGTTTCAATGTAAGC
GATCTCCAAGCTCTCATGCTCTGGATTCCCTTGGCCCTTGTAATCATAGATTCTATCATT
CCATACTCTCAACTTTTCTCTACCTAATCCTCCTCCTGATTGTTGAACGGATTGGCAATC
TGCTCACTACCATCGAGAGGACTTATGAGGACGAGAAGAGTTCCGCGAGCGACGATGAGG
CCGAGGGACCGCGTAGATTCGTTGCCTTCATCATCTCGTAGCAGCTCCTTAACATCATCT
AGCACCAGATTCATAAGCTGATCATAACCCTTCAAAGTCCCAGTGACTTCTCTTCCCCCA
TTGAACTTGACAGTGATCTCTTTGTCCATATACTTGTTCAAGTCCAGTATGTTTTCCTTC
TTGGGTTTGTCACCACCCTGCGCACTGCCTCCTCGATTCCCCCCCGCTCCGCGGTTGTTG
TTGCCGCCTCGAGCCCCACCGCCCCTACCGCGGAAGTTACCTCGCTCGGACATTGGGTGG
CATGTGGGTGGATGAGAGAAACCGGGATATGGAAAAAGAA
>Combined_contig199
CGAGAAGCTTATCCACTTTCTTATACACCAACACCAGGTGATGAGCAGATAGATTTCCTA
CCGCGCGCTTGAGAGAATCTAATCTACATGCCTACTGTCACTATCTTGGTCTTAGGACTC
TCCATTTCTAAGATCCAAGTGACGCGAAGCCCTCGAGGCTAGCCCCTGCTGGCTCCGGCA
ATTAGCTACTGGATTTCCTCGAATACTCCTTACATACAAGGCCACCATGCCTGCCAAAAA
TCGATTTACGCGGCTAGATGCATTCACAAAGACCGTAGAAGATGC
>Combined_contig200
GCATGAAGCGAATAGGAAGAACGAGGTGATGCAAGTATTGATCGTAGGATTCTCGATGTA
TTCATATCCTTTGCGGACACGTACGGCCTCCTCCATTAGTACGGTGCCTAGCTTTGGATT
CGTGATTGAGCCATTCGGTGCATCGATGAGGGAGCTCGTCTTAAGCATGATCCCTGGTTG
GATGAGCATGAAGGCGCAGAGCGACGTTATGAGGCAGTAGGCATCCACAGAATGGCCCAT
CTCCAGCACCGTCTGCTGTACCTGCTCTCTGTACAGGATTGGCATTG
>Combined_contig201
TTTTTTCTACTTCCAGCAGCATTTCAGATGTTGCTCTTGTGCAGTACTGCTGCGCTCAAA
AGTGGTTTGGAGACAGCTGTCTTAGAAGTAGTCTGTAGTACATCATTCATTATGCTCAGA
TTGAGCCACAGATGTGCAGGTGGCAAATGATGTCCTGGCAGAAGTCAAAGGCCACACTTA
TGTGTAAGATTGCTCTTCTCAGATGAATCACTGTACATGGCATGCATCACATGCAACTTG
AAAGCTCTTGAAGAGGATTGCTGACTT
>Combined_contig202
CTGCTTCGAGCTGAAAGACAATTTCTGTTGTGCCTCAGAGCGTCATGATGCAATCGTGCG
ATGGACCTGGCGTACTTGCTCTTATCAGTGCTGCGCTGGCGAGGGATGGCAGACTGTGCT
GTCCACAAGAAGTGAAAGTTGATGACCTGAATACGGTCGTTGGTGAGGAACTTGAGACAG
ACTGCCGAGGTGATCTTGACGTCACGCCCAGGAACTCTGCTTACATAGACATTGGTGAAA
TCAAGAAGGGGGTGGCTTACAGCACAGCAATCACTCAATTTGGCATTATGCTGTCTGTGA
TTGCTTGGTTGGTGCATGAGTGTTGTGAAGTACCTAGCGCTGACATCACGGCGCATTGGC
CGCTTTGTTTTCTTTATTTTACTTTTTAGGGAAAAAAA
>Combined_contig203
GATGCTCACCACCACCGTTCTTCGTCGTAATAGTGATATCGAACGTTCGACTTGCTGACA
CGGCGCCACCGACTCGAGACATGACGATGACAGAGATGGTGTCGAAGGATATGTATGTAG
CGGGTTTAGGTACGAACATGAAGCTCTTGTCCAGGCAGAAGAGGTGCCCTTCATTGGCTT
TGATACTGCATTTGACTCCTGATTGTTGATGATGGCTTGAGAAGTCTTTTGATGGCGTGA
CGACCTTTTTCCCTGCTAGACCACGGAATACCTGAGCGACCACTGAATGTTGCGGTTGTT
CATAGCGAGGCAGCAGTTTCCCTTTGTATTTGCCCTCTAGCATCTCGTCAGTCATATTAA
GCTCAATCACGACCTCCTCTTCCCGCTTGAACTGCATCACTAGAAACGGATATCTAGTCT
GACCCTGTCGAAGAGGTGGATCCAAGCCAATCGTGATAAGTGTATGCATATCGTCCGGCT
TAG
>Combined_contig204
CGAAAAGTCACGCGGCCAAGAAAAAGAGAGGGGATACTGTTGTATGGGATGCTTCTACGC
CCGTGACTACAAATATATGGAGCAGTAGGCCTGGCTCGAAGCAGGTCCAACCTATGCCGA
CTTTCTTAAGATCGAGGAATGGAAGCCCAGCGAGGCAGTATTCGGACCCTTTGATGTCAC
AAAGAATGGATGTCCATCCGGCCAAAGATCCTACAAGAGATCGACCAGGCTTTTTCAGAA
GAGTCTTTGGGTCATCGAGGGTTCAGTCGCCGGCCCACAGCGACTTACAGGCCCCACAAT
TACCGCAAATGCCAATACCAGCTTCCAAAGGTGGCACACGAGCAAACAGTCGTGATGGCT
ATTCTGCTCCTCACAAGCTGTCCAAGCCTCCCCCAGACGAAATCTACCATCCATCACCAG
GCCCAGAACCTGTCCCACCACCCCTCGTAAAGAAGCCTTCGTCTTTCTTCAGACGCAGAA
AGAAGTCTACAGCCGAGCCTATGCCGCCCCCAGTACTCCCATACCACTTCCAGCCCAATG
CACAAAGTCACACTGAGCCAGCTCAGCGTAGT
>Combined_contig205
GCTGTTGCAGAGTCCTTTACGGCGATCATCGATGATATACTGGTCGCCTATGGCGCTTCG
CAAATAGTAAACGCTCAAGACACCACCTCCACCGGTGCTCATGGCCTAATGGAAGCAATT
CAACTCGGCCATCCCTTTTTATAGGAGGAGTGTATTGATGCTAAACTTTCTGATAATTCT
CATTGTCCTTTTCGTAAACTAGCTCGAACCAGATGCTGGAAGTATCTGACGAAATTCAAC
ATTTTGGACATCAAAAGCGCCATCGTAGCAGCCTCGGCTGGAGGAAGTGGCATAGTAAAG
GCTGTTGGGGCCAGACACCGATCTCAAGGGACGCAATGGGCCGGAGATCCTACTGATTGT
GTTGTCCGTGGTACGACGGTCGACTTGGGTTTGCATAGTACTCTTTCTCATGTCGCAATT
CCGGCGATCGTAATAGCTA
>Combined_contig206
GGACTTTATGATCCAGTCATGGCAGCTGATACACGGGAAGACACTGTGAAGGAAACATCT
ACACCATCCACGTCTTCAAGCAAGGAGAACGAGCAGCAAGCACACGCTGCTTCGGCAACA
CCATCGAATGCCACTGTCCTCGCAACCGGAAAAGAAGTTGGAGTGGTTGATGTCTTGAAA
ACCATCAAATTGAGCGAGTTCAAAGAGGTGCACAAGCAGCCATGTGTTCGTGACTCGCTT
TTGACAGGCATTGGTGGAGGGTTTGGGATAGGCGGTATACGTGCCATATGGGGAGCAACG
GTTTGGTCCAGTTGCAATTGGGCCGTTGGCTCATTCGTCTTTGGCTCCTTCCTGATGTAC
GAATTTTGCCAGAGAAGAAGGCTATTGGAACAGAAGGGTATGAAGAGGGCTGTGGAAGTG
ATTGAGCGAAAGAAGGCAGAGAAGCAACAGAAGGTAGAAGAAAAGGTCGCGGAGGCTAAA
GCTGCAAGAGCGCGGGCCAAAGAGCAGGACTAAGGCGCCGTTGTTCGGGATCTTCGAGCG
TCAAGTAAAAGCCTCGCAGCTAAATCAAGGAGTTGGGAGGCATATATTACAAGCTGT
>Combined_contig207
CTATCCGGCCACCGATTCTCATGTCCTTCCTCCCCCTCTCGCCCAATCTCAAAACTTTCC
TTCAAATCCTCGCCCCCAGCTTCCCGATCTTTTGCTACCTCCTCTCGAGTCATGCCATCA
CTTACTTTTTCCCGGCCCATGCGGACATAGCCGCGATTTGCCGCCGCAGTCGTCCATGCG
AGGCTATCCTTCTGTTCTTGGGGACGAGCGAAGAAGCGGGCGGATTGGATGAAGACGGAG
TCGACGAGAGACGGTGGGATAAGAGGTGAGTAATCGGTCAGGTAGATGAAGCCGGAAGTG
CGGAATGCAGAGAGGAGGGTTTGCGCTGTTGAGAGGGTGAGGGGGGAAGACGTGAGGAGG
GGCTCGAGGGAGATCAGCTGGTTGCGATGCCCTGATTAGCGGAATAAGGGCTGTGATACT
GCGGAGCTTACCGGAATGGATTTCTCCGACTCAGTTGCCGGTGTGCTCGTGGCCGTTGGT
GCCATCATGATATAAAATGCGTTGCAATATTCTCAACTGGTAAAGTAGTACTGGTGGTGG
TGGAGCTTAGGTACAACGGGAAA
>Combined_contig208
TTTTCATCTAAACTCCCCACGCACATAGAATCCCAACTGGAAAAAAAACCGCAGCAGCCG
AACCATACCACCAAAATGTCGAAAACACCAGGAGGCCAAGCCGCAAGCGCAAAATTTCTC
AAAAAGGAAGCCCAGAAACATGGTGAAGGCGCGCCTAATGCACCCGGCCATACAGAGGGT
CGTAAGCCAGGCGAAGCACCAGTGGCGTCAGACTCAGGTAGCACGAATACGGGAATTGCC
AAGGGAACGAATCAGCCCGGAGAGCTGGGCATTGAAGGGAAGCCAGTGGGAAGTGTACCG
GAGAACTTGAAGGGTACGAGAGGGACTTGATGGGGATAGGTCATGAATTGCAGGGGCTAT
GATGAGGGGTAGCGAAAGAGGTCTTGGCAAAGCCTTTCGGTTGAAGCTGAGCCGTTTTTG
ATAGAGCTTGTCGGGAGTTTGTAGCTTCACTCTCTGTATAAAATCCTTTATACCAAAAAA
AAAA
>Combined_contig209
TTACCTATTTCTTGTAACGTCATTTTCCGGTAAAGCAACGAGTACATGTCGATATTTTGC
GCGGCTTTTCAACACCATAGTACAAGCATCGTTGAACCATCAGAAATCCTCGGAGCAGCT
GCTGCTCCACCTAGAACAGATCAATGAGGCGGTCGAAATGGCTGCCGGCAGTGTGGCCCT
TTTTAATATTGAGGCAACAAGGAACAAGTTTGCAAATCTATACGAGGAAGTTTTCAATTT
CTTTGTGAAAGCAATGAAATGGTATGGAGCTTCTTCGAGTCAGAAGATAATCAAGAGTAT
CAACAGCAA
>Combined_contig210
CATGACACGTGTCACTCGAGCAGCGCTTCGCACCCAGGAGCTGCAAGAAGAGTCAGAAAT
CGCGGCCTCAACCCCTCTACCACCAACTCCTGTCAAGAAACGCGTTCCGCTTGGTGAAAT
ATCTGACAACGTTGCTACCGAAGCACAAGTTGTTGAACTCGAGCAAAAACTTGTACCTGC
AAAGAAAGGCTCCGTGAGAGGAAAGAAGGCGAACGTTGCAAAGAAAACAAACAAGCAAAA
GAAGGTGAAGG
>Combined_contig211
GCTGCATCAGCCAGTAGTGTGTTCTCTGACTCATCACAAGCCAATGACGGCTGCCCCGTC
CCTCAGATGGCCTTCTTAGGCTAGCGCCAATGGGTGCAACAGACGCAGAGTCAGCCGTGC
TCTGGTACTGTGCAGCCTTAGGCACGCCAGTGTTGGTGCTGGTGGAGGCCCGGGGGATCT
TGCTCATGTAGGGCTCCACGTACTGAGAGTAGCCCTTCTTGGACTCGTGCACAGCCCTGT
GGGTCATCTGGTCAATCTCGTCCTTCTTGTA
>Combined_contig212
GCACGAGGCTGACTCTGCTTCTACTTCTGTTCCAGCAGCTAGCAGCTTGTCAGCTACTAG
CGTTATTTCAAGTGTACTGCCTACCATCACATCAGGTACAGCCTTCTCAACATCATCCTG
GGCCAGTAAGGCTTCTAGTTCTATCCTTCCTTCTAGCTCTATCGTTCCTTCCAAAGCATC
TGGTGCAAACACAAATACTGTAAAGCTTGTCAGCACTTTTGTTTCAGCAGTAGTTGCTGT
AGTCGCTATTTATAACTAGAAAGTAAAATAAATTGTAGTGCTGTCGTCCAGGAGCGACAT
ATTTATATAAGTAAAAAAAAAAAAA
>Combined_contig213
TTTTGTTAGCCAGTTAATCGTATACCATACGTACTCGTATGACAGATAGAATCTACCTAT
CTATCTATTATATAATGTGATTGTAAGAATCTATGCTAATCAACCGCCGTATACATTTCC
AATACTGTGTTACAATACAAGGTAGAAAAACCGAACGTATTATATCCCACCATATGCCTC
CTTTCCAGCAGATAAGGTATCCCAGAATCGTATCGTCATTAGATAGGTAGTAAAACCAGA
GTACCCCCAGCTCGAAGAGGCCGCTTCGAGA
>Combined_contig214
TTTTTTTTTTTTGGTTTGGACGCACGGGAGTCTCTCCGCGAATTTCGTCCGCCCCCTCGG
GGAGGCCGCCTTCAGTCTGCAATTTGGCCAGACCGTACGAGGCACTGAGATGGGTCTCGA
TGCGGCGTTGGCATGATTCGACGGTCCTCGACTTGATTTAATTGCTGGATGTGAATCTTC
GAACGCTACTGGTACATATTAATTATTTGGTTAATTATTAAAATGCAGTGACCTTTCTAC
ACCCCGTCTGTATGTTGAAACCTGTGCGAAATCATCCCCATTAAGACACTGACAAGCCGT
AGACTAGCCACCGGATCGTAGTTCACTTGCGAAGTCCCAAGGAAATTTA
>Combined_contig215
TCACCTGCCCCTTCCGACGAGTGCTTGTGCCCCCACCTCCGCCCGTCGCGCTCGCACCAC
CAGCTGCGGTAGAACCCTTGATATAATTATCAAATCCCTTGATGATATTCCCGGCGACTG
TTTCTTCCAGATATGCGCCTTCATAGCGGTAGATTTCGTCTTCGAGTTGGGACAATTGCT
TGTCCAATGCGCGTTTTTTTTGCAGGGTGTCACGCAGGTCGCGCTTTAATTTTTCGTAGT
AGGGGAGGCCGCGGGTTCCATCGGCGGAGACGGTGGAGGGTGGAACGTTCTCGGCCATGG
T
>Combined_contig216
TTTTCCCTAAGAGATGTTCAAAGATTCAGTCAATCCTAATATTTACTTTTGGCCCTTGCT
GCCTATGTCGAACGGCATAACGGGAACGCTCACTTCCAAAACCATCCACCTTTATGACAT
TTGCGTAAAAGTGCACCCAAAGGACTGCATGACATAACGCAAGCCGCAGTTCGTAAGTCA
TCAGAGCCTACCGGCTCGACCCAGATATAAACATCCTACTATTCCGTCAAGAAAAAGTTT
AGGCCGCGCAAGGATATACAAGAATATTAAAGGCATTTGACGGTTGCTGCTTAACACTTT
TCGTCTTCAAAATTGGCGCTTTTTCGAGGTTGTAAAATATACAGTGTCTTGGGTATCGTA
AAGACAGGATTGACCAATCATCTTCGTGAGCTCGTATGCTGTACGTGTATTCAGAATCGC
GATTCTCTGTTTTTACGTGGTAGGATTTGGAGGAGCAGAGGCTATCTCTAGTGCGATGAT
GTGGGAAGCCTGTGTGCGAAGTGACTGAGACATTTCTCGGGTGACAGGCCAAACGGCGGC
TCTCTCAAACATGCGAGCATGCACTAACAAGATCTTGCTACCAAATCCACAATTTTCTGT
ACCTGGGCTGTTGGGGGTTGCTAATGGCGCCATACCCATACTCCCATTATCAGCTAGCTT
CATCTCAGCACTAGTAATTACCTCATTGATCTTCTCCAACAGTTTGCAATCCTCGTCTTC
CAAGAGCATGATTGCTGGAACCGTGGTGTAGTCAATGTTGTCTCGACCAAGTACACCCAT
ATGTCGGCCTACGCGCTGTTGCACAGTCGAGACCCACTCAGCGAGCA
>Combined_contig217
CGCTGGGGGCGACGGGGGCGAGGCAGATTTGTACGGGGCTGAGTGAATGTAGACGGCAGA
AGAAGAGGATTTTGTTGACGAGTATGTGTATTGGGACTGGGCAGGGGATGGCGGGGTTGT
TTGTTAACGAGCAATTGTAAATTTTGGGGTTTTTAGATATGCTTTCAGGAACGTGTGGGA
GAGAGAGCGGAAGGGAAGGCTTTGTACATGGAAATAGGTAAGAAAATGGCTAAAAGTAGC
ATTGGGCTAGGCTGGTGGTGGGATAGTTATGTTATGAGATATACAGAATATAGGCTTGTG
TATCGATGTTTCATTGATATATGTAAATGATAGATTTGTATGTGAA
>Combined_contig218
ACCTTCCGTCGTCTACAACTCGCTCAAGCAAAAGCCACCATCGCGAAATTGACACAGCAG
AATGAAGAGCAAGGATTGAAACAGCGGAAAGCTGATGCTGTCAATCAGGATTCGAGGGAG
CGGATTACGAGCGGGACGACGGGCATGGGGATACAGCAACAGCCCGGGGATGGAGTTCCG
GTGCAGATTGTCGCGGCATTGTGCTTGTTGAGCTTTTTGTTAGCTTATTTCTTATTTTAG
TCGTTGGAACGGGGGTTGGCGGAGTTCGCGTAGACACCTTCATCAGGTATTGGAGCGGAC
GAATGGGGGTTTTATATTACGGATGCAGTATGAAGGAGATTGATGGGGGAAGCTTGGGCT
AAGGAAAAATGAAGTCGACAAGCATATGCCCAGGTGATGGTTTATGAAAGCGTAAAGAAA
CCTACCTAAGAGACGGGGCTATTTCACATGCGCGCCTTAAAACATGGCATGGTGCTACTA
CTCTTGATCATTCGAGTTCAGGCGAACAATACCACATTTATATTTTTCATGGAGGGGGAA
TCATGGCTTTGTTTTGGTGAGAGCCTTGTATTCTAGGTTGGTAGATAGATAACAATCAAC
GATTACGGAATGCGATAAACCCTAAAA
>Combined_contig219
TTTTTTTTTTTTNTTTTTTTTTTTGGTTGGGGTGATCAACTCGAGGCGACGAATGACGTA
TAATCTAGCCAGCAACTTATTTTATGCATGAACATCTTTCTTTCAATGCAATCATTTTCA
TCATAAAACTTAGACACGACATTCAATAAAACTGTCCAAATTATGCCTGTCCATCCAGCA
GAGGAAGAAGCTCCCTCCGGCCTTACTGAGACGGTAGCCAAAGATCCTTCCTCAGCCACG
GAATCAACAGCTAGTTCTCATGAGCACCATCATAACGAACACAATCCGGGAAGCGGAATG
AAAGCTTCGGCTGAAGATTTTCAGTCCAAAGGTCCCCAGATCCCGATGAACATGGATGAC
ATGCCACCGAAGGCCAGTAAGGAAGAACTCCGAGCACGAGCGGAAGAGCTCAATCAATGA
AGACATCTTATGATGATACAAACCCTGGAGCAATGACTTGAAAGGTGGTGAACAGAACCT
CTGGCGGCTAGTTCTTGGCATCAAAATTCGTCTAGCACTTGTAAAATAGTCAAATTCCAA
TGAAATGTGTCTTTCATGCTATAAGAACTTTCGTGAGCATCCCTGGATGGGAATTCCGCC
TATGCGTGACCCCTTATCAGGACCCAGATCATAGTTAGAGAAGCGGTGACTTGCCGATGG
CTGGTCTGATGTGGAATATGAGAGAACCATTTCATCCTGACCTGATTATGCTTTCTTGGG
CGCAT
>Combined_contig220
AAGTGGGAGTTCGAAGGCGAAGAGAGATGAGAAAGAGAAAGAGAAGGAGAAGGAGGGGGT
GGCTGAGCATGAGGATGGAGAGCCTGAAGACGCCCCCGAATCACCCGATGTCCACTTCGA
GCCCGTCGTGCACCTGACGGAAAAAGTCCCAACAAAAACAAATGAAGAGAGCGAAGAGCA
AGTCTTCAAGATGCGCGCCAAGCTGTTTAAATTCGATCGCGGTAGTAGGGATTGGAAAGA
GCGTGGCACAGGGGACGTAAGGTTGTTGAAGCATAAGGAGAATGGGAAGACGAGGTTGGT
TATGAGACGGGACAAGACGCTGAAGGTTTGTGCGAATCATTACGTGGTCCCCGACATGAA
GCTCTCACCCAACGTGGGAAGTGATCGAAGCTGGGTATGGAATGCAGCTGCGGATGTTAG
TGAGGGCGAGCCAGAGCCACAAACGCTGGCTATTCGGTTTGCTAACAGCGAGAATGCCAA
CCTCTTCAAAGAGGCCTTCGAGAAAGCCCAGTCAGACAATGAAGCACTCTTCCCCAAGGA
AGCTGGTGCAGAGCCTGCGGAGTAAAGGTTGCAAACATGTTGAAATTGAATTGGAACTGG
GGATAGATAGAGAGCGAAGCATTTAAGGTCATGGCGAGCATGCTTATAAGAAATTGATAC
AATGGCATAAAACTGAACAGGACATCCTATTGTACTCATTCTCGTTATTGATGTTTTCCT
TGTGGTGTAAACAACTGATACCAAGCCAGTGAGCTATGATCCTA
>Combined_contig221
CTTCGGCGAGGCGAAATGGATTATGCTCTAGCAAGGCATCCATATCGACAGGCTCTGGTA
CAAAGGCAGGTGGATGGCGGCGTGGAGAGAGCTGTGGGCGGGGCCGAGAATGCGATGGCG
AGTGGGTGAGGGGCGACCATGGCGGAGGTTGTGGGGTGTGATACGGTGTAAGAGGTGACC
ATAGTGGTGCCTGTGGAGTGGGATAGGAGGCATAGGCGAGGGGAGGCTCGCCGTACCAGG
ACAGTCGCGCGTGGCAATTGGCTTGATGGTCTGGGGGCATTGGCTCTGTATGGCGATCAG
AATGACGCATTCTATTGAGTAAGAGAGCTGGAAACATAGCAAAAGGATGTGCACATACCG
AGAAGGAGAGACAAGCCTCCAGTGTTAGTGTGGTGGATTGGAGGGAATTGATAGGTTGAC
AAACCACCTGTGTTCTGACCGGGGGAATATCGCGGCGACGGGGAGACGTATGAGGCCTGC
GAGGGGGAGGATGCCATTGCTGCTGAGCAAAGCGATTACAAGACGAAACAGACAGTCAAG
ACCAGCTCAATTGCGAAAGAAAGTGTTGAAGAATAAGGGAGCAAACCGAGAAAGGTGGAG
CTGCGTTTGCTGGATGCAATGAT
>Combined_contig222
CTACGTATGCAGCTTGACGTGAACTCCGTGGCGAGCTTTCCTCAGCTCTCACCGGCTCTA
CAAGCCGCCGTTGTGGAGATGGTGGAGCTGAAGATTCCCGCGATCCATACAAGCTCTGAT
GTAAGCGGAAGTATGCTGGGTGAACAAAGCCGGTGCTTTGGCTGGGCACTGGGCTGCTTT
GCTCTCGACTCCTTGCTCTTCCTTCCCGGCGAAGTGGTTGATGACATGTAGGGCATTCGG
TGAGATCTAGCTGCCCTTGTGGTGTATTATGGAGTACCAATTTCTTGGACTGAGGGTCGT
AGATGATTACTGCATCATTATGGCGGAGCACGACTTCTCTACTGGTAGGCCTATAGGGTA
CGATTGACGTTATCCCAATGTTGTCGCGATCTTCATCGGCCATTATTGGCGAAAGAGACA
GTACTGGATCGTGTCTCCAGACGCGTGAGCTATCATGCCACTGCGCTGCAACTGTAGCGC
TGCACGAAGTCCCGAGCAACCACCCGATGCATTGCGAAGAGCATAGTCGCAACGCAAGAG
TGCCTTAAG
>Combined_contig223
TCCAATAGACAACATGCGCTCTCAAGTTGGGTAGTGCTTGGAGTGCCGGCAAGGCTCATT
CAGCTGTCATTCTTCGCTTTGCTTACCAACACAAAAATTGGATGTGTGTTGAAGGGGCAA
TCATGTAACCTGACAATAAGCTGCAACTTCTTCGGTTATCGGCGATGGCGAAATGCGCAA
ATGTTAGCCGCGGAAGCGATCAGATTGACAGTAAGGGCCCCGAAGTTCGCAATGATTGGA
ACCATATGTGCAGTCAACGG
>Combined_contig224
GAATTTGCCCTGCAACGCAACTATTCGCTCAATTCGACCAAATCTTTCGATTACACGGCC
TTCCTCTCATGACCTAATGACACACCCACGATTATGATATCCGCCCAGGCTACGGCCGAA
GGCATCAGCTCTTCCTATATATCGATTCGATCTATACGATACATACAGACCTGGTCAGAT
TTCCCGTGTGGTCATGCCCATTTTGGCCCCCTTCATCTAGTCCTCCTTACGACTTCCTCC
ATTTCGATTTCTACGCAATCTGGGTCTTCGTACCTCACGCGAAGAAAAGCCCGGAGCCCA
GATACCGAGACACCGAGGGTCAAGGGAGGGGGTGGGGGGGAAGGAGGGTTCGATCGTGAA
GTCGGTGGTTGTCGAGGCGCTGAGCGCTGTCAGCTGACCACTTTACGAGAATAGGGCCTT
TACTGAAGAGGTTTGGACTATTCAGGGATATTCAATTAGAAGTAGCTATGACAGATACTC
AGATCAAATCAATCTCCAATACAAAA
>Combined_contig225
GAGACGAGGTGAGGTATGAGGGCGGGTGGTGAGAAGCAGAAGGAAGATCAGACGGCGTTG
GAGGAGATGCTGCCGGTGCAGAAAGGGGCGACGGATGGTGAAGAGAAGGAGAAGCAGAAT
CCGTTAAAAGGAGAGGAGGTGAGATTGTTTTGGATTAATGGATTAGGTGAAGCCTAGATT
TGGCACGTTTGGCCTTTTATATATATTGCATCGAGGGTATATATATATAGTCGATTTTTT
GGAGAAATATTAATTATTATGTCTATTCACGCGTCCTGGGCAACCCGAATTAAGTGTTGA
TCGCTCGGTCTCCCCTTCATATCCACATCCGAGAAAATGCGTCTTTAACGATCAAACACT
GCAACGCCACTCAACACCATCGATAAATCTTCATCATGGGTCACCATTACATTACATCTG
TTCAACAAGCGTTGCAAAAACATTTAAGATTATAGATTATCATGACCTCCAGCAC
>Combined_contig226
TTGAATAGAGATAGTCCTCCATCAAGAATAATAGTACTGAAGTGAATTATAAACTTTCTA
AGCGTCCTGCTGGGATAACGGAAAGATATATGCACGCTAGAACGCCGAGAAAATGCTGGA
TAATAGTGTGATAGGCAACGAGCAGTATCGATGGTAGAATGGGTATCTTGGTTAGTAAAG
ATGTGCTGCTTAAGACGGCGAGAGTGTGTATGTATCGTGAGTGTATAGAGGTGGAGTGAC
CGGGCTATCGTTGTAGATCTTTCTCTAGCGGGCGTCTCCGCAAATGCCTGAGCCCACTCG
TCTCTCTTTCTAGCACCAGTCCCTCCTCTTCCTCCATTTC
>Combined_contig227
TCTTCCGCAAATTGCCTGCCTCGCCACCCTCCCTCTCCAGCCCGTGGAGCCCAGAGTTGC
AGGGTCAGCCGTGATGCAGATGCAGGCAAAGACATCCCAGTGCCTCAAGGGGGCGGCACT
GGTGCAGCCCCGGGTGCAGCCTCGTGCCGCCAGGAGGAGCTCAACTGCCGTGCGGGCAGC
TGAGACTAAGGAGAGCAAGCCCAAGGCCGAGAAGAAGCCCTTCTCGCCACCAGCCCTCGA
CGGCTCGTTGCCCTCCCCCATCTTTGGCGGATCCACAGGCGGCCTTCTGCGCAAAGCACA
GGTGGAGGAGTTCTACGTGATCGTATGGGAGGCGAAGAAGGAGCAGATCTTTGAGATGCC
CACCGGCGGCGCCGCAATGATGCGCCAGGGGCCCAACCTGCTCAAGCTCGCCCGCAAGGA
GCAGTGCCTGGCCCTGCTGCAACAGCTGCGCAACAAGTTCCGCACAGACGGCCAAATTCA
CCGCGTCTTCCCCAACGGTGAGGTGCAGTACCTCCACCCCAAGGACGGCGTGTACCCAGA
GAAGGTCAACCCCGGCAGGCAGGCGGTGGGCTCCACAGACAGGAGAATTGGTGCCAACCC
CAACCCCATTGAGGTCAAGTTCACAGGCAAGCTTGGCACATACGACGTCTAGACTTGTCC
CCTTAGCTCAGCCAGGCTGACCCCAATTTTTCGTGCTCTGCACTCCTCCTGCCCTCTGTA
CCAATCCTGACTTGAATACCTGGAGAATTTTGCACCAGTCTTAACAAGCGAGAGGCGATG
TAAGCCACACTAATACAAAAAAAA
>Combined_contig228
AGATAATCTAACTGTGCGACTCCCACTTGAATCCGATGAAGGAGATGTGACCTGGACGAT
CGTAGCTACAATCCCGACGGTGTCCTCTCGCACATCACCTTCCCTGCGACATGTGTTTTT
ACTCGTCTTACGAAAAGCTCACCCTGAGGAACGGCCCAATCAGGACGCCAGATAATACCC
GTGATATCTCCGTTTTCGTCTGCAACGAATTCCAAAAGGTAATACCCCTTATACGTTTTT
GGCCACATTTCTCGCTTGAGACAATCCAAGTAGCCCATTTCAAATGACAGAGTATCACTG
TGATAGTGATAAAGC
>Combined_contig229
TTTTTNTTTTTTTTTTTTNTTTTTTTTTTTTTTTACAGAAAAACATAATTGCAGCAATGG
GTATCATATCTAGCGCCAGCAAATGCATATGAAGCTGCCCAGTAACCTCCAGCAAATTCA
ACAAGCCCTCTTCAACCGAGCATGCCTCCCTCGATCTCACCCAACACTTCTCCACAACTC
CCTCATATCGCCCCCCTCCATCCCCTCATGCATCCCCCACCCCTCTCCCACTTCCCCCAC
CACCCTTGCCGGCTTTCCCCCAACCACACACCCACTCGGCACAACCGTCCCCGCCGCCAC
CACCGCCCCCTCCAACACCTT
>Combined_contig230
GTACTGGCCGTAACGAGAGCTTTGGGAGATGCGTATATGAAAGACCTGGTCACAGGGCAT
CCGTACACAACAGAGACCGTCATACAACCGGATATCGACGAATTCTTGATATTAGCCTGT
GATGGTCTGTGGGATGTATGTACTGATCAAGAGGCCGTTGACTTGGTCCGCCACACCCAG
GATCCCCAAATTGCCTCAAAAATCCTCGTTGACCATGCCCTCGCTCGCTTCTCGACCGAT
AACCTTTCCTG
>Combined_contig231
GCGCGGGGAGTGGCGATAGTGGTGCTAGTGCACACCTCGAATCCGACCCTTCTGCTCATA
GCAGTCAAAGCAGTCTCGCCCCACGTCAGGCTGCTCGCCTCCACGGTCATGCTGTTGGCG
TCCAGTGAGACCGCATACGCCCTTCCGTACGAAACACCAGCTTTCGGCATCTCGAAATCA
GCTTGACTCTGCATCATGACGGTGTTGCTAGGTCATTGGCATTTGTCTTCAAGGCTTCTT
ACGACATCTTTGGTTTGAACACTTTTACTTTCAGCAGCATTGCATACATACGACCACTTT
ACTTCCTTTAATCAGCAAAAATAGATGAAGAGGATAAGAGCACGAAGTTGCACAGAATCA
ATTTAATTCGGAGGGAACGAAGGGGGTTCACCGCCCCTTTCAAAGCACACAACGGCAGGG
AAACTTGAGCAAGGAACTTCAGCACTGACATCTTCTAATGGTTCGTATATACAAGCACAC
GACTATGTCCTCATTTCATAACATGGGGCCACTTAACATAATAATGCATTGGAGTCAGCG
TTCGGGGCATTCCTAGTTTCTTTCCCCATCCCGCTACAGATCATCAATTCTGGGACTTGG
CATCTGTGTGTTAGCATGAAGTGGCAGACAGGCAGAAGGAGAAAAGTCGCCATCGTGCGT
ATGGTCTTGTAGCAGCTGTTGCTGCTCTCTTGTGTATTAGCTGATATTGGCTTGGGAAGA
GGGGAATAAAGACGAAGTCTCTTTGT
>Combined_contig232
ACACTTTCGCCTTTTTTTTTCTTGTACTTAGATATCTGTATTCCTTTATTACCACTACTC
CTAGATCGCTCATCATGCTCTCTACTTGTCGGATAGCTGCACGTCACGTTGCCCTGCGTG
GTTCACTGCCAAAAACCATAGCTACAAGGTCAGCTTCCGTATGGGCCAATGTCCAGCAAG
GTCCCCCAGATGCCATCTTAGGTATTACCGAAGCTTTCAAAGCGGACAGCTTCCCAGAAA
AGATCAATCTAGGAGTAGGAGCTTACCGTGATGACCACGGCAAGCCGTACGTCCTACCTT
CTGTGAGGACAGCTGAGAAGAAGAT
>Combined_contig233
CGATGTTGCCTGCGGTTTCGATGCGGGCTTTGGAGCACGGCGAGGAGGAGGTTGGCGGCG
AAGGAGCCGCGGACGGCGATTTGGTATTTGAGGTGGTTGGAGCCGGCGAAGACTTTGGCG
TCGTGGACGTGGTCGTCGACGGGTTTGAGCCATTTTTGGATGTTGGAGTTTTGCGTTTCG
TAGAAGTCTTGGAGCTTTTTGGCTTTGTGGGCGGCTTTGTTGAGAGTGAGGGGACCGTAG
CCGTCGCGTTTTCGGGAGGTGTTGGCGCGGATGAGGTTGATCTCGCTGTCGGTTTTGATC
ATGGTGGAAAGTCGATAAGGATCGTGGGCGTAGTCTGGCGATTGGTTTTCTTCGTCTGAA
GAGTCGCTGGTGGGGTGCGGGATATGGGGTCGTTCTCATTCGAAGCGGGATTTATGGGCT
GGAAGGAGGTGCTTGTGGCACGCATAGAGCCAGTGACTGAAGGAGTCTTGTGGTTTGAAG
CCGTGGAGCCGGATCTCACGGTGTGGTGGTGTAAAGGCTGGGGATACATGGGTATGCTGA
TTGGAGGGTCGGCCATGCTGATAGCGATAGATCCTAGCTCTACGTAAGAGGTAAGTGTAT
ACTGATAATTAACAATTGCTGACAACGGTTGTGAAAAGAA
>Combined_contig234
TATCCCCACCGTATTCTGCTGCGCACACTCCTCCCGCACAGAACGGCACCCGGAAGCTCT
GCAGCATCTGAACCCAAGTATATGATACACAATCTACCATCATCATGATTATCTACAAGG
ATATTGTCTCGGGCGATGAGATGATCTCAGACAGCTGGAAGCTGAAGGATGTCGATGACG
TGGTCTACGAGGTCGACTGCAAAATGGTGACCCAAGGCGCCGAGAACATCGACATTGGCG
CAAACCCCTCGGCAGAGGAAGGCGAGGAGGCTATCGATGAATCGACGAAGCAAGTCAATG
ACGTTGTCCACTCGTTCCAACTAACACCAATGTTTGATGATGCAAGCAAAGTGTATCCAA
CTTTCAAGGCGTTGCAGCTTCAGCTGAAAGATTACCTCACTGCTCTCGTGAAGAAACTGA
AGGAAGAAAAGGGCTGGGACGAGGCCCGGCTCAAAGCTTTCAAGGCCGGTGTCCAGAAAT
ATGTCGTTGAAAGCATAAAACCCAATTTCAAGGACCTTGACGTTTACACTGGCTCCAGCA
TGACGTCAGATGGAATGCTTGTGTACCTCAATTATCGCGAAGACGGCGTCACACCATATT
TGATCATCTGGAAGCATGGCTTGAGCGAGGAGAAGGTTTAGATTATGATGTCCGGAAAAG
AAAGTGCAATTATAGTCACCATTTGGATCTGCATAGAAAACAATATGG
>Combined_contig235
CTCCACTGCTGTATTGGCAATACCCGCAGTCGCTGGTCGCCGACGGATTGGTCAAGTATC
CGGTACCAACTTGATTAACGTAGCTCTGCGCATACTGTCCACACGTCTGTCCAGGTGGTG
GATCAAATATCGCTGCCTCGCCAGGTCCACACTGTACCGGAATATCACGGAGAGTGGCAG
CCAGGACGCCGCCGATCCAGTAAGTAGATGGGTTGAGATAATACATCCAGTATCTCCAGA
AGACAGACAGTTGGCTGTAGGGACGTACAACGCCGTTGAACAAACTGAACATTACGAAGA
AGAACGGCAGGACATTGGCTATGACGGTGAATGAGGGTGCGAAGGCGCAAATCCATTGAC
CCCAGCTGGCTTGGAAGAGGAAGAAAAGCATC
>Combined_contig236
TGGTTTTTCTTTTTCTTACTATAACACGGGAGCAGTCTAGACTGGAGTCTAGTACATCCA
GACTCTTCGCGAAAAGAGTAATTGGAGAAGCAAGCTTAGGGTTCAGTGAGGGTGAATTCC
GAGAGCTTGGCATCCCAAGGAAAACCTCTAGCAAGCAGGTTTTGAAGCAACCTGATTCCC
TAACTGCCGCTTCCCGGCCTGATTATGGGATACGCCACGGAGAAAACTCTGCTAGAAGAG
ATCGACGCGTTGGCAGAACGGTTTCTA
>Combined_contig237
GATGTCCAAACAGGTGGCATGGATAGCACGACCTTTACCACTTCTCCCACCCAAAGAAGC
AAAACATCCGAGGCTGGCGCGGCTGCTTTACAGCTCCTTGATGGCTACTCTGTGCCTTTG
CGGAGAGCCGTTATTGTCGCGCTTGTTCTTAGACTTGCTGTTGGAGGTAGTTTCGCGGCC
TATTTGCTTCGCAGACATCGCACGAGCCGCCTATGAACGCGGCATATAAAGGGTTTGCTG
GTACAGCAACCATTTCTCAACATTCTGGGTTGCAATTTTGGGCCAACTGAGCCGACTTAC
AGGCATATAGAGCTTATTGATTTTATGACTATTATGGCGTTGGCACAGACGTGTTGGAGT
ATCAATGGTTTCTGATATTTAGAGGAAGATCTTCAACCTAGCATAGAG
>Combined_contig238
AACCACTCTCCGAAATCCTCATGCCGCCACCCGCTACACCCAAATCAAGCTCTTCTAGCA
GGTCACCTTACCTTAATCCTAAGCAGAAAGAGCCTCAAGAGGCTCCAATGCAGGACATGA
TTGGTGAGCCTGCAACTCCGGCATCATTGATGAAGATACGCAAACAGGCTGGAAAAGCCA
GTGGAGTCCACCGTCAAACTTCAAGTCTAAAGGAGCAGACCGCGCTTGCAGAAGCCAATA
TGGAGCAGATCATGGA
>Combined_contig239
TTGTATCAGCAAAAGAACGGAGACATCGCCCTGGCTGCCCTGGATAGGTTACCAGAGACT
ACGGATGAGATCAGAAAATGCTGTATGGATCTAAAAGTCTTGGGACGCAAGGAATTCCGC
TTGTTATTAAGGTGGCGGCTAAAGGCGCGTGAGATATTTGGGTTTGCAACTAAGAAGAAG
ACGCAGGAAGACGGCGAAGGTGAAGAGGTTGCGGAAGTGGAATCGATGGATGAAGAAGTT
CGGATACAGGAAGACCTTCAGAAGCTCAATGAAAATGAGACTTCGCGCAAGAAGAGAGAA
AGGAGGCGAGAGAATGAAAGGAAGCAAAAGGAAATTGTTCGCATGCAAATGCATATGACA
ACACCAATGGAGATTGGCTTAGAACAAAAAGGTACCCAACCGGCGAGGACTCG
>Combined_contig240
TATCTAGGGCAATTACGCCTCTGCGAGTCCGATAAGGAAGGCCAGGAGACAGCAGAAGAA
GGGGGCATCGATCCGGAAGAGCTTTGTCCACAAAATCGTCACGACTTTCTGGTAAGTACT
CAGATTGTACCACCTCCGCCCGAAAGCTCCTGGCTACAAATTGGCGGCGTCCTCCTTGGA
ACGCAACACGGAGCTAGCAATTTGACATCGCTCCCAAGCTATACGCCACTCATGCCACCG
TCGACATACCGATCGAGAACCGGTAACCCGCATTTCGGCTCCGTACCACCTCGAACAACT
TCCCCTACGCGTGATATACCTATTGACTCCTCTCTACTAGAAGAAGAGCG
>Combined_contig241
TCGAACGAGCCCATTGCGATCAAATATAAGTTGGCACTCGCTCCTTCACTGATCGACAAA
TAACGCACGTCGCTACCAACCTACAGTATCCTCTCAGAGTACAGTGTCTGGCAAGCTCAT
CTATTGATCTGTCAATTCGAGTTGCGGGGCGTTGCACTGGAAACCACAAGGTTCCCGCCG
GGTATTCAGAGGATCTAATATCATACCCTGAAAGTAAGCGAAGCTACTCAATCTGAGTCC
ATTCAGTGTGAAGCTTCTA
>Combined_contig242
TGTTCTTAAAAACTCGGCCTTTTGGTACGATAAAAGCTTCATCCACGGCATCAGTGCCGC
TAGTGGGCAGACTTGGGATGGACCGAGGGAGACACGATTCGGGAGGAAGACGGAAGTTTG
GGAGGGGCTCTGTGGGACGTGTGGACAATGGATCATCTTGACGGCAAGTAAAAGCGGTGG
AGTCTCTTGGTTTAGACATGCTTATAAGTGCCATCCGCACGTGAAGACCAAAAAAGTGTT
GAAGAGACCGAGTGAGGGCGAAGTTGCCAGGGATTCAAAGGCCAGGACCGTAAACCGCAA
GAGAAGAGATGAAGATACCATTAGTGGAGCTGGGCTCTGACAGGAAACATGA
>Combined_contig243
CTGTACAAGGAGCTGGGGCGCCGCCTGAAGAAGACTAACCCTGTCGTGGCAGAGATCTTT
AGCCTCATGAGCCGCGATGAGGCCAGGCACGCCGGATTCCTGAACAAAGCTATGAGCGAC
TTCAACCTAGCGCTGGACCTTGGCTTCCTCACAAAGAACAGGAAGTACACCTTCTTCAAG
CCCAAGTTCATCTTCTATGCTACTTACCTGAGCGAGAAGATTGGCTATTGGCGCTACATC
AGCATCTACCGCCACCTGCAGCGCAATCCTGACTGCCAGCTGTACCCCCTGTTCGAGTAC
TTTGAGAACTGGTGCCAGGACGAGAACAGGCACGGTGACTTCTTCAGCGCCATCCTGAAG
ACGCAGCCCCAGTTCCTGAATGACTGGCAGAGCCGCCAGTGGAGCAAGTTCTTCTGCTTG
TCCGTCTACGTCACCATGTACCTAAATGACCATCAGCGGTCGGCCTTCTATGAAAGCATT
GGCCTCAACACTACCCAGTTCAACCAGCACGTGGTCATTGAGACTAACAAGACCACTGCC
CGCATCTTCCCGGAGGTGCCTGACTGTGAGACAGAGGAATTCTGGCGGCGCATGGATCAC
CTGGTGGA
>Combined_contig244
TCCATAACGAAAGCATCTTCCGACACCTCAGAGGAGTCGTCGTTGGATTCGCCTAGGGCT
GCAATACCGCGGTCATCCAGATCCGGTACGTAGTCGTCCTGGTCGTCAGAAGAAGTCTCA
TCAGCACCCCCCTTCGAGCTTGCGGCCGGCTGCTTCCCTAGATTGACACTGTTTTGTGCT
AATGATTTCCTCTTTTGTAGACGTCGACGCTTCTTCGGCCTATCCGAATCATCTAGTAAT
TCAAAGCTAGCATCAATGTCCATTTCGTCTACGAAGCCAGGTTGCAGCAGGTG
>Combined_contig245
TAATTGCGTATGAAACAGTTCCACTGGGATGGAGGAAGGTGAATTTATGGGGTGAGTGGA
TACTGCGTACCCGTAGTTTGTGGAATAATACGGCGCTTAGCAAGCTTTCACGGCAAGTAC
GTGCAGCATATGTGATTTTTAAGGAGATTGAATGCACTGGAGGGCCTTGAGAAGATACAT
GAAAGGCGAGTGGCCTCGATTGACCCGGTGCGAGCGCTAATGGAGCCTTTTCGATCATGG
CAGCACTAAATGTCGCAGTCAGCGATTCAATTTTTGTGATGCTTAACCAACCCAGCCCTT
CGTTG
>Combined_contig246
CAAGCGAAGCGAAGCCAGGACTCGCGCTAAAACTTCCGAGGAGGATGCCGAGCTCGACAT
CAACATCCCATCTTCTTCAACCTACGACCCTGTTACCGACAAGGGCAAGAACCGTGCCGA
CATGGCTGATGTCTATGAGGGTTGGGGAGATGTGCGTGGGGGATCGCCAATGTCTCCGAC
GCGACCGCCAAGCATGCGCAAACGCCAGAGCATGCAACTGCTCAAATACGAAACGAGACT
CGACCAGCTCATCTCGGAAAATAGATTGCTTCAGACTCAAAAGATAACCGCAGAAAGAAC
ACTGGAAGACCAGGCACGCGACCACAGCCAGCAACGCCATGCGTACGAAGAAGCACTTCA
AGAGCACAAGATGTTCCTGGCACAGAAAGATTCGGAGCTGAATGAGTTGAAAGGAGTACT
GGAAGAATGGCAAAGTAAAGTGACTCATCTGACGGAGGTCAATGAGGCACTTGGCTCGCG
GGGACTGGATGAGGAGCATGAGGAGCGTTATCGACAATTAGAGGCTGAGACAATAAACCA
AAACTTAAGAACGGGAAAGAACAAAGAAACAAAA
>Combined_contig247
GAATTTTCTTTCCTTACCGCTTTCTTCCTGCCAATCACTTCTTCGACAAGATCAGCAATA
TCTGTTGGTAGGCAGATCGGATCGAAGGTGGATGGCTCTTTAAGACTGGATCGAATGGAT
GCCTTAGGGGCTTGTTGTGGAAGTCACCAGGGTATGTTGAACACGAAATGGTGGTGCCTG
TTGCTATTAATCAAAAAGTATTGCGTCTTTTCCGCTTTGGTAGGAGGTGGTGGTGATGGG
AAATTGATGGCCAGATCAGTGATTCAATCAGAAATAAACTTGCGGTAGTGATTGTGGTAG
TTCTAGTTGTGGATGTGGTGCTGATGAACTAAGTCATAAGGGTGTTCCATTCAATAATGT
TATATAGTTGCTTGCGCTTCACTTTTTTCTTATGAACATTAGGAGAATCCTCCAGATCAT
CTTGAAGCGTCCATGGCTTTTACTTGAGAGACAAGCTGTCTACTGCAGGGAAAGACAGAA
TTGGCGAGGTATTTCTTGCTCACTCTTAGGTTATGGTCTGTCAAGGTATCACAAAGGTCA
AAACATACCTCAAGCGAGGTAGCTGCCTAAAAAAAAAAA
>Combined_contig248
CGAGTGCACACTGCAGCAAACGATGTACCATGTATCCAAGGAAGAAAGCCTTGCGGGTCT
CGCTGCCCTCCATTTGTGATATGTGTGGCAAGAGCTCTTTTTGCATGATATCCCTCGCAT
ACTTGATTCTCTTTTCTCGAGTGACCCCTTGTGAGTTGCCACGTTTGCCAATAAAGTCAA
GCGCAACTTCTCGGTCCTGGATAACGAAGGCTTCTTCAATACAAGGTTTGAGCATTTCCA
GCATCTGGGTGTCCTTCCGGTCATAGCAGATATGATTGAGAATGTCTTCGTCTGAGACTA
CACCGAGCGCTCGGAAGACGATTGCAATGGGTATCTCCGTCTTGATGTACGGCAGTGTGC
ATTTGATGGTTTGGCCAAAACCGCCTTTGGCTCCCTCACCCTTCTCGTAAAGCTTTATCT
GCATGCCAGAGATAAGACGTGAACCCTTCTCGATGGCACTTCGAATCTCGGCGACGTATG
GGGTATTGCTCTGAGACTTT
>Combined_contig249
GCACCTTGAGAAGCACTTCGAATTGCTTTCGCAGCTTACTTACCCACATCACTCAATAGA
CTTGGCTTTTCTTTGTTGGCGACTCCACGGATGATACTCTTCAAGTGCTCCACGCAGAGA
TTGACAGGCTACAGAAAGAGTCTAATCCTGCGCAATTTCGAACTGCGAAGATCATCTTAA
AAGACTTCGGTGCAAATTTTGACCAGAGCGTTGAGGATCGTCATAGCTTCCATGCTCAAG
GAACTCGTCGGAGGGGCATTGGCCGTGCTCGGAACTATCTTTTGTATGCGGCATTAAAGC
CAGAGCATGAATGGGTGTATTGGAGAGACGTTGACATTGTTGAAAATCCACCGGATATCA
TTGAGGAATTCATGCAGCATGACAAGGATGTTTTGGTCCCTAACATATGGTTCCATAGGT
ACGATAAGAATGGCAAAGATATTGAGGGTCGATACGACTACAACTCGTGGCAAGAGTCAT
GGCGAGGCCGACGTCTTGCAT
>Combined_contig250
TTCGTTAAAGTCTTGCTCGGCAATCTACAATAACCCAGAAACTAAGGCATCGGGGTCCAT
CAAGGGCTCCTCACGCCTCCGTGGCTGCTTTCTTAATAACCTTTCTACTCTACATTAGGC
TGCTTAAGTGCCCCCCTCCGTATGCACGACGTCAAGGACACTCTATCACCCAGTTGATCC
ACCGCAATCGCACTGCTGAGCTGCATACCCATCCCCCCCAGCCTGCATGAAGTGGCTCTC
CGACTCCTAAGGGCCTAGATCTGCCACTTACACTCTGTCGCATAACGTAAAAGCCCTAAG
CTATTCGAAGATTGGCGTCTGAATCACTCGACTTTACCATTTGATATCAACCTTACTCAA
GCAAATCATCAAAATCACTATGCGAGAACAAGTTTCAGGTATCATGGAACGCTCTAACCT
CCAATTCGTATACCCTCCTCACCCTCTCTTAGATAATGGAAGCTTCCAATATCACCTTCC
CAACTAACGATACTGCCAACAACATGCACCAGGTGCCGATTCAACAGCAGGCTGTTCGGC
CTCGAGAGAAGTCGAAACGGCCTCAATTGTCATGTAACCCATGCAGAGCTCGTAAAGTCA
AGTGTGATCGTATTCAACCGTGTACAGCATGTTCATTACATCAGATTGCTGAGTTATGTC
AATTCGATCTTTCTGAAGCCGAGCGCCAACCCATTCTTCAAGCCGAGGCTCTGAAAGATA
GAGACAAGACTATTGCTCAGCTTCGCAATGAGGTTGCTATCTTGCGGGGGGAGCCCATCA
AGTTGGAGCCCATGGATGATGTTCCCTTCCAAAGCGGGCAGAAGATGAAATTGCCCCCAA
GAGTACCCCGCAAACCAACCAATCTGGCTCAGAAACGCTCCTACACCAGTGAGATGCACG
ACAATATTTATTTTGGTAGTCCAGGAATGACAAGTGTGGTCGAAGAGTTCGCACATCTAG
CATTTGACCGCAAAAGTGCCAACCTAACTCACACAATCCCCCGGGGGACTGACATCTTTG
CTTTTCAACTGGCGACATCACATCCATTTCCAACGCTTTGGTCTGCTAAAGATGACACCT
CAACTCTCATCAAGTTGCTGCCGCCTGAACAAGACTTATTCTTCTACCTCGATGTCTTCC
AGCGACGAGCTCAATCCTGCTCGTTTCCTCACGTTCCTGACGAGTGCACTGCTAATGAAG
TCCGGAGATTCCTGGAGAATGTGGAGCACAACGCCGCTCTTCATCCTGACATGCTTGCTT
TGCTCTTTGCCACGCTAGCGCAAGGTTTGCAGGATGGTGTGTATGATAAGTTTGGCGGGA
AATGGATGGCCGGCAGCGTTGAAGCAGAGTCAAAGAAAGGCGATGTGTACA
>Combined_contig251
TACTGCTTGATCATCCAGGTGGTAGAGCCTGGGCTGACAGTGATTTGAATGAAAGTCTGC
GAAAGCGATTGCCGGGAAAGTACGAATGCGAATGCTACACGACGACGGTTTCATATATTC
TGGAAATTCTGGAGAAGCTCAAATCCAAGCTCAAGATATCGGATGAGAAGCCTCTGTGGG
TTGAACAGGCTTCAAGCAGCCGAAAACTCCGACTAGAATTCGAGATGAAACGTATTACGT
TCACTCTCAATCACAAGCGACGTGATAAGCTCATGGGTCAACTGGAGAAGCACAATAGCG
AGATACAAAATTTGCTCGGGAATAGCGAACGACTTGAACCGATGCGCAAGAAACGCAAAT
CGCCCATAACGACGTATTTCCACCAGATTCGTAGCCAAGCACAGAGTCTCCACGCTGCAT
TGACAGGTGCATGGCAATGCAAAGAATCGTCTGCACATTCGGCGAAGCTACTATTAGAGA
ATAGGGTCACTTATAATGAGAACGGAGACCCTGATATCACGGACCCAACTACCATCAAAT
TCAACGTCTTCTTTGGCCATGAGTGGGAACAGTGGACAGATACAT
>Combined_contig252
TTTTTCTTCTTTTGTTAATGAAATTGGTTTATACCGTCATATCTGATTTCTTCTTACATG
GTTCGCTTGCTTAGAGATGTATTGCATAAGACATTGAATACAAGAGAAAATGGAAAGTTC
GACGGAAGCAGTACGCAAGGATTCTAGCTCGACCGGCTCTTCCAATATTCATAGATGGAT
AAGAGGCTCGTTCAGAGTGTTTACGATTCCATCCAATGGATCTGATATTCTCCTCTCTGA
AGACTGATCATTTTCGATCAACTTGTACACAATGACGCTGCACTTGAAGGCTTCTTTTCA
AAAAGAATAGAAAAAAGAAAATTAAAAAATTTACCCACCCACCAACAAAACCCGGAAACC
ACCAACTCCCCTCCCGTCCCTCTACCACCCTACACTCCTCCCTCTTCCATCCCGCACCTT
CCACCTGTTCCTCCCAATCTCCCTCTCTACAAATAAACCTAATCACGCCCTCTTCATCTA
CACCAATGGCATGTTTTTCAAGGACTTGTAAAGAATTGAGCACGGGTGTGGAGATGAATG
TG
>Combined_contig253
GCAACGTTAGCTGACAATGGTATTCTAGCCCTGAGATCGCTTCTCTAGCATTCAGGCCCT
CCATCGCCCGCAGTTATTTCAAGACCACCAGTACGAGCGATGGCGTGGTATGCTCCTTCG
GCACTCACTTCTATACCTGCGGCATGACATCCAGGTCACCCTTCCAGTATATCTCGGCAT
AAAGACGACATGCGGCGGTGGTTCTTGGTCAGCATGCGGACAGTGCCAAGACCAGCATTA
CAAGGTAAAGGCATCTGCCCAGCACGGTAACATCCCAAGATGTGATCCTTGCATTAGCGG
AAATTCGAAGAATTAGAATACTCTATCTGGGTTGCAAAAGTGCC
>Combined_contig254
TTTTTTNTTTTTTTTTTTTTNTTTTTTTTTTTTTTTTTTTTTTTTTTTTTTTTGTCATGT
CTTGAAATGCGTTCCATGTATGGTTTTCATATGTACAGTAGAATGATCAACGCGACCACC
AGTCAGCTCTTGAGCTGATGGTCATTCCCCCATTTCACCAACGCCCTAGATGGCCAAGCC
TACAGTCCTGCTGTTCCCGCTCAAAAGCGACCGAAAAGAAGCTTTGCATTGCAAAGTAGT
GAAACAGAATTCCGCCCAAAACCGCCAGATGCCATATATTATGGCTACCCCCGGCATAAT
CAAACCAACCAGTCAACCATCGCTCAGGCACTTTGCTTGCATAGATCAGAGCACCAACGA
GATAAACGGTAATAGACTTTCCTATAGGCGCATAAAACATCCACGCCCATTCGGAACCCC
GGGTCCAGCTCAATTGGAACACGGGAGCAAACCCTGTTGCAGCAAGAGACACGTAGAAAG
CCACTCGAAACCAGCTCATGTCCGCCCGGTTGAAGGTGGGATGCCACGGTAAGACGACAC
CACCAATGCCCAAGGTTGCGGTGGTGAGAATGTATATCCACCGACTGATAGGCTCGCAGT
AAAATGCCGTATATTCCGTAGTCATTATAGAGGCGGCGATAAGAAGCGAGATGCCGGTGT
AGTCCACGCATGCAAAACGCTCCA
>Combined_contig255
ATTTGGAGCGCGAATCCGGCTCACTTAAATCACAGACTGCTCCTACCAGCTTGCACTAAG
TGCCAAACGACGTCGCAATACAATATAGCCTTCGAAGCTTCACCATGAGCTCTGCCACTA
AAGCCCAATCGCAAAAGATTTTCGAGAAGCTGAAGACCAAGCCAGCAAATAAGGTGTGCT
TCGACTGCGGCACCAAGAATCCAACCTGGTCTTCGGTCCCTTTTGGTATCTACCTCTGTC
TCGATTGCTC
>Combined_contig256
GCACGAGGGCCGACGTTGTTACCCGCGAGTACACCATCCACTTGCACAAGCACGTCCACG
ACAGACAATTCAAGAAGCGTGCTCCCCATGCCGTCAAGGCCATCAAGACCTTCGCTCAGA
AGACCATGGGTACCGCTGATGTCCGTCTTGACCCCTCCTTGAACAAGGCTGTCTGGTCCC
ACGGTATCAAGAAGGTTCCCCACCGCATTCGTGTCCGCATTGCTCGCAAGCGTAACGATG
ATGAGGACGCCAAGGAGAAGCTCTACTCTTATGTTTCTTTCGTTCCCGTCACCTCTTTCA
AGGGCTTGGAGACCGCTGTTGTCGATGACGAGTAAATGCTCTCTAGCATTCTTCCATCCA
CAAATATCAGAAGAATTGGAAAGACGCTTTTTGCATCTTTTTGGATCTTGTTCTTATATT
AAAATCAAAGAATTAAGCTGAATTTACCGTTAAGGCCATTCGTTACCTAAAAAAAAAAAA
AAAAAAAAAAAAAAAAAAAAAA
>Combined_contig257
GACCTGCCAACTCATTGCGCCCTCTAAGATCTTCCATCATATGTGCCTCCCACAATGCCT
ACCTCATAGACCCCGAGTCTCAAGATCAGCCAGCTACTTTTACTGCATCTACCAATCCTG
TACATACTATAGTTGGCTCAATACCTCGGACTGGACGAGGTACTACCTTTTTGACAGTTG
CTGAAAATGATCGCTTCATGAATGTATTTAATGCGGATACTCCAACGTCAATCGGCTCGT
TACGGACCGAAAGTGAGGTTCTACACCTTGATCTCTACTCAAGGCTTGCGGAATTAGATG
GAACGGAGCAAGGCCATAGCCTGCAAATGCGGATGTTGCAGCCGCAAGAGGCGGTTGCGG
TGGTAAACAAGGATGGAG
>Combined_contig258
GCATGGGTGGGTGGGGTCGACATCGTGAGCATGAATTAGGAGGGAGGGTAAACGGGGACA
TTGAAGGGTGTGGGGCTAGGGCAGATGTCTGTCGCCTTGGCATTTGCCGTTTGAAGGCAA
CCAATACTTTTCAATACTCTCCACCGCTGTGGGTGGACCCCATTTGTCTAATCCATAACG
ACAGCATTACTTACTATACAATATTGTCACTCCCTTTCTGGTAGAGCTGTCTCCATCACA
ATACCCAACGATTCCTGCGAAAAGGAAGCATTCTCTTGCACACAGCTCAACCTTTCCACC
AGGCTCCAACAATACTAGCCCCATCATTGGACGTCATCCATTGAGCCAGATGAGTGCCAA
GTGACGGAAAGAAACCTTTGAAAATGCCATCCGTTCTTTCGGAGCATGACAAGGAAGTTG
TCAAACGGACAATACCCAAGGCTGCGAACAAAATCCGTGCG
>Combined_contig259
GGTCGTGCCAACAATGTCAACATCCCATCTCCATCAACATCTGGCCCTCCGACCCCAGGA
ATACCGCGACCCGACCAGCTGTCTCCTCAAGACCTCTTTGCTGGGAGACCAAGTGGGCCA
ATGGCGTCGCAGCCTGACGAAGACGAGATACCCTACGGGAGAGGAAGGCGAGGCGTTCCT
AGAGATGTGCCTAGGGAGGCAGAACGTCGATCTGGGAGACATCGAAGCCGATCGCCAGGT
ATAGATCGGTCTGCTGGAGCGCCCATACGATCTCGAGACGAAGATCTAACGCAGAGAGAT
GGTGCGCGAGACCGTCCGAGAGGCTATGAAGGCCCCCTGGAGCGAGACATGCGAGTTGGG
CTGCGCAGCCCGAGACGAACG
>Combined_contig260
TTACATTGTTAAACTTTCTTTGGATTTTTGTATAAGATAAACTAGCTATGGTTCATGTCC
GTTCCCATATCCGTCATCATTGCCGTAGCTATCAATGTCTATAGCTTGTTCATTTGACGG
AACCATGCCCGTGCCTGCTCCTCTTCCCATGGCCTCAAGTCTAGCCAGTCCAGCCGCAAC
TTGTGCGGCCGCCTCTTCTGCTCGCTTTTCTGCTTCGCTGGTACCGACTGTTTGCAGCTT
GCCGAAGAGCCAGGATTCTTTGAGCTCACGGGTTAGAGATAGAATGTCTTCTGCTGCGCG
AACCAACGCAGCAGTCTCAACCTCCACAACATAAGTCCTCACAGCAGCAGCATTCCGATC
CGACATATGCTTCTC
>Combined_contig261
TCACAGTCCAGTACTGCAGGGTGGATCGTGTTCAGGTGCAACACTTATTGTCACGCCAAA
GTCTACTTTATACAGCTGGGAACAGGAATGGCGTCGACACATCTCGTGCGATCTCAAAGT
GCATGTCTATCACGGTTACGGCACAGGCATCGATCATGATAGCCTTGCGGAACAGGATAT
CGTATTTACAACCTACGAGACCATTGCTTCCGATGTCAACCAATCACATAGACTCCAAGC
AATTTCATGGTTCCGTGTAATATTGGATGAAGCGCATCATATTCGGAACCGGACCCAAGC
TTTCCAAGCAGTTGTAAACCTCAAAAGTGGTAGCAGGTGGTGCAGCAGTGGAACCCCAGT
CCAGAACAAATTGGACGACCTTTTCACTCTTACCGAGTTTTTGGGCTATTACCCGGTCGA
TAACCGAGCAAATGCTCGTCGATGGATTCTTGATCCTTTGGGAAGGAAAGAGGAGCATGC
ATTAGAAAACCTTCAATTGGTCATGAGAACAGTTGCTATAAGAAGACCAAAACTTTCTGA
GAGCGATTGTAAGTGTTCTGAGAGAGAGGTGCTCGTTGAACTTTTCCAAGCTGAGCGGGA
ACAATATGACTCGACACGCACCCAAGCTCGGGGCATGGTTACACGGACCGGAAAAAAATC
TTCTGCTCATACTCTCCTGTCTTTCATACTCCGAATGAGGCAATTATGCAGCCACGGGCT
GTCAAGAGGGGCCATCTTTCGTCGCCCTACTTTGATAAGAGAAACTTCAACCTGCGCGAC
TGTATGTGATAAATGTGCAGATAGCTTCAATCCGGCTGTCTCTGGAATTCTGACCTTGAC
GGCAACTGATGGACCACGGTACTGTCCG
>Combined_contig262
AATGATTTCGATGCCAGCCAATCCGCCATCTTTGCCAGCCTGTTGCATCTCCCTTAGAAC
GATACCGTTGAGCTTCTCATTGTGGACAAGATCTTCAAATCCCTGACCTTCGATGCCATT
CTCTTTAGCAAGCTTCATAAGAGCGGGTTCAGCTGGCACAATGATAGCAATAGGCTTGTT
ACGATCAGTGGCAGCATGGACGCAGATGTTAGCTACTACCGTTGCGGAGCGGTAGATTGA
CTCAAGCTTCTCGAGGGCAATGTATTCACCATTCAGAGTCTTGACAAGGTTTTTCTTGCG
GTCAATGATTCTGAGATGTCCGTTCTTGTCAAATTCGCCGATGTCGCCAGTCATAAACCA
GTGATCAGCCGTAAGAGTTGCCTTAGTCTCTTCGTCATTCTTGAAGTAGCCGTCGAACAC
CGGAGTTCCTCGAATCCAAATCTCCCCTTGGGGTGGCTTGTTTGAGGTAAAGTAGCCAGC
CTCTTCGAAATCGACAAGCTTGACTTCGATACACGAAGGAATGTCTCCAAGCGCACTATC
CGTCCAATGCATAGGATCATTCAGGGCACCCATGGCGGTGGTCTCTGTAAGACCATATCC
TCCTATCATGGGTGTAATGGCCATGGAGATGAACCGCTGGGTGTCTCTAGCGATTGGGCC
ACCTCCATTCATGCAGACACGTAGACTCCCACCAGTTGCATCTTTGATCTTCTTGAACAC
GACCGCGTCAAGGATTGCCGTCCCGGGTAATCCTGTAGATAGAAGGAAGCTCTTCGCAGC
AAGTGCGCTCCAGAAAAGATTCCTAACTACGACGCTGCCTGCATTGACCTTGGCAATGAT
CCCCTTTTTCACTGATTCCCATACAGCAGGCACACCGACCAGAATCGTAGGCTTGAACTC
GCGAATGTCACCTTTGCAGTTACGGACTGAGGCATCTGATAGAGTCTTAGGGCTACCATA
ACCCATGGTAACCGACCCCAAATAACAAGAACA
>Combined_contig263
GCATTGTTGCATAAGGGAGAGGGACACAGCGCTACGAGAGCTGCCATTTGCCAGGTGCCG
CAGAATGAAGGCCCTCAAGCGCTTGACCAAGGGCGGGGATGAGAAGGTTACCACCAAAAG
GCAACAATCAAAGGAAAAGCCGCAGCTTACAGACAGCGATTTGGCGTGGCAGAAGTGGGC
GAAGCAGGAAGAGAAGTTGCAGAACCAGAGGGCGCAGGGCTATGTCCCCCAGTCTAGTAC
CAGTGAAGGTGGTGGTGCCCAGAAG
>Combined_contig264
TTTTTCACGTCCCGCGAGTTCAACGACTGAAGCCTTAAATTCGTCAAAGCTTTGATGTCA
AGTCTCCAAACTAAGCAACATGCTCTGTGCCATCTCCGGCGAAGCTCCCCAAGTTCCTGT
AGCATCAACCAAGAGTGGTAACGTCTTCGAAAAGCGCTTGATTGAAGCCTACATCGCAGA
GAACGGGAAGGAGCCCGTGACTGGCGAAGAGCTCACACTAGCCGATTTAGTAGAGCTAAA
GTCATCCCAAACTGTTCGTCCACGGCCGCCTACGCTCACCTCGATACCTTCTCTTCTCTC
AGTCTTCCAGAATGAATGGGATGCTTTGGCGCTAGAGACATATACGCTACGACAACACCT
AACACAGACCAGGCAAGAGTTGAGTAGGGCACTGTATGAGCATGATGCCGCTGTACGGGT
GATCACCAGGCTAGCTAGGGAGAGGGATGAGGCTAGAGAAGCTCTGTCAAAAATCACGAT
CAACGGTGGTGTGCCGACCAATGGCGACGCTATGCAAGTTGATGGGCAAAGCCTATCGGA
AAACCTGGTTGCGAAAGTCGAGGCTACACAGCAGGGACTTTCAAAGACCCGCAGAAAGCG
TGCTGTACCAGAGGACTGGGCTACTTCAGAAACCTTCCAAAGCTTCTCTCCAGTGAACAG
AACAAAATGCTTGTATGCTGGAGCTCGCACAATCTCCTTAGATCCGAGCGCCGACTTGGC
TCTCCTTGGGGGCAGTGATGGAAACGCTGGTATATTTTCGATATCACAAAACAGAGTGAT
TCAGGAATTTTCAGTAGGCAGTTCGGTCACAGACAGCTCATGGGCTGGCAACAGGACTGT
CACGGGAACTTCCGCAGGAACAGTCAAAATCTTCGAGGATGGCAACGAGCTGGCCAGCTT
TTCTGGGCATGCTGGTGAAGTTACTGGGTTGGCGCTACATGCGAGTGGAGATATCCTTGC
TTCGGTAGGGGTGGACAAGAGCTACATACTCTACGACCTCATAT
>Combined_contig265
TCTACGACCTCATATCTTCCGCAAAGTTGCTACAGATCTTTACGAATTCTGCACTTACTT
GCGCTCAATTCCATCCCGATGGTCACCTTCTTGCCGCAGGCGGCGCGGATGGTCAAATCA
AAGTATTTGATGTGAAGACAGGCGAAAATGCTGCGAATTTTGATGCGACTGGGCCAATAC
AAGCAATATCATTTTCAGAAAATGGTACGTGGCTCGCGTCCATTGTGAGAGGCTCAACCA
GCGTTAGTATTTGGGATCTTCGTAAAGGAGAGCAGATTAAGGTGTTGGAAACTGGTGGCC
AGGTCAACGACATCCAATGGGACTATACAGGTCAATTTCTGGCAACTGCAGGACCGAGTG
GAATCACGGTCCAGCATTATGCAAAATCGTCAAAGGCGTGGTCAGAACCTCTAAGAAGTG
CGGTCCCATCAGTGGCCGTAGCATGGTGCTCGAAAGCACGAAATTTAATTTCATTGAAT
>Combined_contig266
TACTTTTCTTTCTCCAATTGAATTCACTCGCGCGCTCGACTATGATGTCGTAGTCCCAAA
TGTTGCAGATCGCAAATAGGCAGCCATTTTCGGACCCCACATATTAAATGCCACCGGAGG
CGCACAGGTCTGGTAACATTGGAACATCAAACCATCCACGTAGAGTTGCTACTCTATTGC
TACTTGGTGCTCAAGGAAGAAATAGGCTCAGATTTGGCAATCTAGCATCGGCAAGCACGA
GGATAATGGGTCGTCGAACCACTTTCCTCTCAGACGAGAAGCCACGAGACTTAGAAGAGG
CCCCACCAAAGCACGATGGTCTTGTACCGATTCCACAACAGCAATTGAAACATACATCGC
TGTTCAGAGCGGCTTCGCAATGGATACTCATCTGCTTAACCATGGTAATGGGGCTGACGT
TCCTCCTCGAAATTCTAGATGGCAAGGCCCCTGGATATGGTCTTGGGTTCCGTAGAGGGT
CCCACGGAAATGATCATCTTTGTCCCAGTGGTGGCCATCATACAGATCTGAGTTTTGCGT
TCCAGGATGCTACAGAATTCACGTTTTCCCAATTGTCACAAGACGGTCACCATAAAGGCT
CTGACATCAAACCTGTACTTGTGCGAGGTGACGTTCAAGTACGACTGGCAGAACAGAGCT
TTGGTACTAACATTAGAGTCGAACTCGCCCTGCACGGCTCAGACCCGAAGCTCACTAGCT
CTGAGTGGCTCGGGATTGTTAAGACTGATAGTGCCTTGACTCTGAAGACACCAAGATGGA
TGCCAAGAGAGGACTCATCAGCTTCTCATGAGCAGTCACCGTGCATATATGTCTCAGCAA
CGATCTGGATTGCTCCTGGAACGGTCCTCGAGACTCTTGGTATCGATGCCGAAACTCTTT
CCGTTGACTTCTTCCCCGGCCTCGATTACGCCATTACGAAGAGCACCGAGATCAGTGTAT
ACTCAGCAACCTTATCGCTCAAAGCAAACAACGCGCCTGAGAAGTTGACCATCAATTCGC
GGGAAACGGTCATTGATGTCAGGTCTGGTTCCGTGACTGGCTCTTACCCTCTCTATGATT
TCCTTTCTATACATACCGAATCAGGTTCGATTGATGTTACAATCGACCCTAAAGCGGCAT
CTAAAGACAATGTTAAGCCTGCCGTTCTTCGCCTAACCTCGAACAGTGGCTCAGTCCGTG
CCCGGACTTCCACCGTCTCTACCCCAGACAGGGAATACCGAGCGGACGTCTCTACTTCGA
GTGGTTCTATAGATGTAACTCTGCTCCATGGTATAAGGACTTCTTTACGTTCGATCAACG
GCCGTATCACTGCTGATCTGTACCCATTTGGAGACAACAACACTCGGACAGAGATCGAAT
CGCACTGCAAGAGTGGTAGCACAGATATCACGCTTCACTCTTCCCTTTCCCACCCCGACG
CCCCTTTGAAGAGGTTGAATGCGTACTACGGTAGCTCATCGGGTAGCATGCACTTGCGGT
ATCCTGATCAATGGGAGGGAACGGTGGATGGTACAACATTGAGCGGTAGAATCAAGCTCA
ATTGGGAGGGTCTGAAGGTCATTAAGGACGGTAAAAAAGGCTGGTTGAAGAGACAAATCA
AGGCTGTGAAGGGTGATGGAGAAGGCAAATTGGTATTTACGGAGTCTTCGGGGAGCGTCA
CATTGACTGGGGGAAGTCGGGGTATTGTGGACAGCAGAGAAAGCAGAAGTGTAGTGGAGG
TTGGCAAGGAATGAGCTCAAAGAGAGAATCCTGTTAGTAGATTCTCAAAGAGGCTCCTTG
AGGAAATGGTATTGGCACGACATCACGACTCAACGATGTCATGGAATGAGAGCGAAGGCT
GGACTTCTGAAGCACACAAAGGCTGAAAGCATTGTTTATGCCTAATTCGATGTAGAACAC
CCGGTGGACTCACTCGTTTGGGAGATGAATTGCCATCATTGCTTATAGATGCGAAGATCT
AGGATAGGTAGTAGCAAATTGATCTTGATGTTAAGAAAAAA
>Combined_contig267
CGATGATACAGATGAATGTGTTCCGCATCTTGGGGGATGTGTCCCACACTGCGTCCAAGT
GCATCTTGATCTGGGCAATACATAGCAATCGCAGTGCGGAGGGTGTATCTCTGATTACGC
AGGTGCTCTATGTCGCTGTATTCATTACTCGCTACCTGGACCTGTTCTGGGTCCCGCCTT
CGGTATCATGGTGGAACTTCATCCTGAAAAACTTCTACATCTTCTCCTCCCTATACATCA
TCTTTCTCATGATGAGAGTATATGCACGTACTAGGGAACGAGAGAAAGCTTGGAGAATGG
GAGCGTACTGCTTGGGAGGGTC
>Combined_contig268
GTACTGGCCAGGCCGACCGAAGCAAATCTACCGTTCAACAGCTTGCCGGAAAGGATCAGC
GTACGGCAGCGCAAGGGAAAGGCTCTTAAAATGGGTGGATTACGCGACCGAATTTGGGAA
TTAAAGAGGCGGCGATTTCTAAGTTCCGGGTCTTTGACTAAATGATTGATCGATGAGCTG
GAGTGGTATAAAATGCATAGGAAGAGCGTGTTGATAGCATCGTGATACTAGGAGGGGGCT
AACTAAATTGTGAATCTATTTCCATTTGTGTCAGTCCTCATCCTTTGATTGAACAAAAAA
AAAAAA
>Combined_contig269
GAGGATGGCGTGTGCGGGAGCAACTTTGGCGAGTTTTGAGAATATTTCGGCCTTCAACGA
TGGAATCTCTGGTACAGCTTCTATGATGAAGTCTGCGTTGGAGAGGTCATCCAGCTTAGT
AGTTGGTGAGAGGAGGGAGCGGGCAGAGTCCGCGTCGGATTGGGAGATTCGCTGCTTAGA
CACATCCTTCTCTAATAGTTTATCTGCAAACTTCATGCCCTTGTCTAATGAGGCCTGTGA
GCTATCCACTAGAGTCACTGGGACTTTGGCCTTT
>Combined_contig270
ATTCTTCAGCGGCCGAATACCTTTATTATGTAGCTTAACACGCTGACGAGCCTGCGCCCT
TCAAACATACTAAGGATTTCACTGTTACCGGATAACATCCGTATTCCAGCATTAGACAGA
AAAGTCGCACTCTAAGCCACGAATATACCACCGGACCAGGTGCAAAGAGTCGCTGGTTAG
AGGCGCGGTCGTGTGCCAGGCGTTGATAGTTTTCAATGGCTACATCCTCCATACAAGATA
GGACAGCAGAGTTTCGTGCGGTCCTTGCACAAGCACAGAAAAGACAATCGTCCACAAGGG
TCGGGTCACAGAGGCAATCGCTACTTACAGAGTCACAAAGACAAGCAGCAAATGGATCAC
CCATTGGAGATGGTAAGGGCTCCAGGAAGGGCGCACGATCAGAGTTCGCCAGGAGGGCTG
CGGAGATAGGAAGGGGAATAACGTCGACAATAGAAAAGTTGGGGAGA
>Combined_contig271
GGAGAGGGAGCGTTCAGCTTCCCCAACCAAGAACCATCACCATCCGACGGCGAAAACAGC
GACAGACGATGACACCTACTCTTTTCGACCTTACGACAATCCCAAAAGGTCAGCGCCTAA
GACAGCAACAGCTTCCTCCATCTACTCGGAGTCATCATACGCACCATCACAATCGACCAG
CCGGACAACACCTCCACCTTCGCGTCGAGGCCCCTACCGCTGCAAGGATCCGGATAAGAT
CGTCCTGAAGGCCGTATACTCATTCAACAATGTCTTCACCAAGGCACCGATAGCCCAACT
GGTTTCTGGAGTCGGCTCCGTGACCGATGGTCTAATCCTAAGGATCACCACAGAAGGTCT
CTTCATCGACGATGACGTGAGAGGCGTACCCCAACGGGAATGGGATGTCAAAGCATGGAC
TTTAAAATTGGTAGAG
>Combined_contig272
CCTTTCCGGAGGGCGTAGTCAGATCAATGTCACCCTCCAGGTTCATTAGCTGGTGAGTCG
AGGAGCCATCCTGGAATACTCACTGCCTAAAATATGATTTTGTATCACCTGAGTGGGGAA
ATTGTATCACCATGGGTTTCTTATAACGGCGCAGCCACCGTCAAATCTTGCTCGAGCTGG
TGTTTCCTAATTACCTTGATGCCAAATTCCGCCAATTGGGGAAGGAAATCGTGGACTGGT
CAGAACCCCCCCAGCAGGCCTTCTCTGTGGTAGTAGGAACACAACCTCTTAACATTACCA
TATCAAGCCTTTTCCTGCACGCCTTCGCACCTGTGAGCCATATCAACTGCGCTCAAGGAC
TGGGCATGGTGTTATG
>Combined_contig273
AATCATGTATGCTATGTTCCTCTGGATCGCCAAATTCACCATATCAGAATTCCTTAAACG
TCTTACAAGCCAAGTATGGAAACGCTCTTATGAGCGAGGTCTACAGTTCATTCGGTGGTT
CCTCGTTGTAACATTTGTTGCAGTTGTTGTTGCGACTCTTGCGGAATGTCAGCCTTTTGA
TCACTACTGGCAAGTAGTACCCGATCCTGGAGCTAAATGTCGGCAAGGAAAGGCTCAGCT
CTTTACAATGGGAACGAGCGATGTGATTACAGACCTACTAATTGTTGGCTTCCCTATCCC
CATCGTCCTCAAATCCACCATGCCCCCGCAAAGGAAAATCTCCCTCGTCCTTCTGTTTGC
ACTCTCACTTATCTTGGTTGGCATAACCATCTACCGTATAGAAGGTGTCATAGTCCGGCA
TTCAGACCAACAATTTCGCTCTCTCCTAGCCTCGCTTGAAATCCTCGCTGCAGCCGCAGT
CGCCAATGCGC
>Combined_contig274
TTCAAGTTGTGAAGATTCATTAATTGCAAATATAACTATCCAAATCATGCGACTTCTTGC
AAAACCAGCTCACTAAGAAGTTGTGTATCTGCGTAAGCTCCGCCGGAGCGTCCAATCGCC
TCACCGTTGGCAGAATGACACCTCAATGCCATAGCCGTGTATGGCAAAGCATGGTCTTTC
CGTTCCTGGGAGCCTAATGCTTATATCGAATTTCACCTCCTACTGAAGAGTCGAAAACGA
TCCGAGGCACGACATCCACTAAGTCTGCTAGCTCTAACAGAGCTCGCGCCTCTCTTGCAA
TATTAGGCACCTTGGCCGAAAATGCCTAATCATGTAATGGCGTCAATAGTCATGCGGTCG
GTGGTAACGGATATACGCATCCAAGTGGTCTCCAGCCCTTCGTTCAATATTTCTCTGCAT
AGATGCAATTAGCATGTATGAC
>Combined_contig275
CCGGGAGTCGCTGGCTTAGTCTCATCACTGGAAGCCCCGTTCTTCTCCCTCATAGCTGAG
GACATGCATCCGGCCGCGTTGGCTATGACCTTTCGTGCAAACCGAGAGAAGTGTATCCTT
ATCAGCGATGCTGGTGAACTAGCGGGCTTACCGGATGAAGATTATTCAGGGCATGCTCAA
ATTCCACACAGACCACACAGTCAAAGAAAGTGGTCGGACAAGGCCACCATCGAAGGAAAT
GAGAATCTGATCGGCTCTTGTAAGAGCGTTGAAGAAT
>Combined_contig276
GGAGCTATTCCTCGACCCTGATGTCCGTCCCGCCGATCACCCTGACTGCGACTTCAAATG
GAACGCGCCTGATGTCGAAGGTCTTGTCAAATTCCTCGTAACCGAAAAAGGCTTTAGCGA
AGACAGGGTTCGCAGCGCGGCACAGAGATTGAACAAGAACCTGAAGACAGCGCAGCAGGC
GCGTTTGGAAGGGTTCTTCAAGCCAATGCAGAAGACCGAGGAAGAAGTTGCGAGCTTGAA
GCGGAAGAACGAAGAAAAGAGAGCAGAGAGTAAAAAGAAGCAGAGGGTGGAAGCTAAGGC
TAAGAAGGAGGAC
>Combined_contig277
CGTCTAACCTGTGGCTTGACGTCTTGAAGCCTGAGGCAATAATTAGCAAGAATTCGCAAT
AATTCGCAACAACCCGGACCCTGTTACCTTCAGAGCGCAGGCACAACACCACTCTCTCAT
CTTCACTTCTTCTCAAATTTTGCTTGTGACCACTTTGCGAAAAGCATTGACAACCGAAAG
GAACCCATCGACTAATGCGATTGTGCCAATGTCACATCCCTGTGAAAACCCTGTGAAAAG
ACTGCGACAAGACACTCTTAAAAATTTCTGTTGACGTCGCAAAATAACCTACAGATCCGA
GTTCTTCCAGCAAGAAGTCGAGTAGCAGCCAAGAAGTCTCCAACAATACTAAA
>Combined_contig278
CTGCGTGGCCTGGGGGCCACACATTGCTGATGCTCATGCTGTACACAAAGCCTGACTGAA
TACGCTGAGGCTTGAACATCATCAATTGACAGCTTGCGGGCTGGCTGATCACAGAGAGCA
TCGACTCAACCGGCTTCGGGGCCGAGTAAAGGTACATCAGGCTGCTGACAGGGGCCCACA
AGAAGCCGATCACGAAGAACAGAAAGATAGGGCAGATGAGGCAAGTAAAGATGGTAGTGA
AGATCGGCTGGACCTGTTTGCATTGGGGCTCACAGCCTGATGGGCTGCAGGTTTCAGTGG
CAGCCATTCTCGGCCTTATCACAAAA
>Combined_contig279
CAGAGGACGACTGCGCAATCACCCCCGTGATCAGCGAGTCGAGCGCCAACTTCATTGAGG
GCCTGGTGAAGGATGCGGAGCAGCAGGGTGCCAAGCTGCTGACGCCCTACAAGCGTGAGG
GGAACCTCATCTGGCCTGTCCTGATCGACCATGTGACCCAGAAAATGCGCATTGCGTGGG
AGGAACCATTTGGCCCAGTGGTGCCCATCATCCGTGTGAAGACAGTCGAGGACGCCATTG
ACCACTGCAATGCCAACAACCTGGCTCTGCAGGGCTGTGTCTTCACCCGCGACATCAACC
AGGCCATCCGCATCTCAGATGCCATGGAGACTGGCACCGTCCAGGTCAACTCGGCACCTG
CTCGAGGGCCCGACCACTTCCCCTTCCAGG
>Combined_contig280
TGGTGACAATCTGATCAATGGCATCAGCAAGCAAGCCCGCAACGGCCTGATCACTGCCTT
TGTTGGGTTCCTGTCTTTGGCAGTGGCCAACACAGTTCTGCTCTTTGCTGTGGGCCTGGA
CCATGGCCAGGAGGCAGAGACTCACGGTTCAAAAGGAAATGGAGCCCCCAAGCCAACTGG
AATGGCAGCAGCTGGTGCTGCCCCTGCTTACCACGGCAACACTGACGTGTAATGCAACCC
TGATGGATGCCAGACAGATGGTGTTGGCACACCTTGTTGTGACTGTGCACCTCACAGCGC
TGCAACA
>Combined_contig281
AAATTTCTGTTAATTCTATGAAGTATCTCAATCCGCTTCAAGATACATTCATAAGATCAC
AGGAGAAAGTTATGATCGGTTGTTGGAACTGGGTCGGTTTCAAAGCGGTCGCGGAGAGAA
CCGTTCCCATTTCTAACAGCACCTTGTCGCAATTTTGAAACTGTGCATAGATGATGTAGC
AAATGCCACGCATTCATTACGACTGTCAAACCAGCTCCATTTGTGATTCTAGACAAACCA
AACAATATAGGCGGTACTGCTCGGTTCACATAATTCATCAATCCCTGCTGCCGTAGGGCG
TTCACTCGCGGAGCTTAATAGCAGTGACCAAGCGGATGATCATACTGAAACTCAGTTGTA
AACGCGTAGCTGCATGGTAGGAATATCGGCCAGAATTTTACACCTCCCGCCGCCCTGTAG
GTCATTATTGGCTGATATATGAGGAAGCGGTGAGTCCGACATCAATGTACCACAGCCATA
GCACGAATCAATGCCACATCGAGCAATGTA
>Combined_contig282
CACGGCTTCTAGGCTCTTCTGAGGTATGCAGCAGTGGCAGTTGCCGGCTCACACGCATTA
TTCGGGCGCGGGGCGTCGCCATCGTCCAATCACCCAGATTGGCGTGCTGTTGCCTACGAC
ACGAGGCTTGACGCTGTTTGCATACCAGAATGATCAGGTCGCGTCTTCCCATCTTCAATA
CATTTATTTGGACTGAATCGTCGCTTCGCTTCCTGATCATACGGTCTTGAACCTTGCAAG
ACGTCGAGCACTTGATTCCACTTACTTTGGCAGAGTCCGTATCTTGTACCTTGATTAACT
AGCGGAAAGCTTGGCAGAACAGGCGGCGAAATGGCAGACGCTGCTATCAGGGAAGCCTTC
GATAAGCTGACCGAGACTTTCAGCAGTGAAGATA
>Combined_contig283
TTTTTTTTTTTTTTTTTTTTTTTTATTTTTTTTTTTTTTTTAAAATTCTAGCCCGCGGAT
CCGGCTGACGCTCAGCAAATCGTACTAACAAGAGTACTCTATTGCGTACACGACCGGGCG
GGACGACCAAGTCGTATGCAAGGGATTTGACTCCGCGCGTGGTGAAATTGCAATGCGCCG
GCTAACCCCAGCCGTTTCCAGGCCGGGGCCACTGCCGGCCTGCTAGGATGCAGGGCCGAA
GCCTATTCGTATCCGACTACGACGTGCGGGGGAAAATCGCCGCGTTCTGGCATGGATTCT
GACTTAG
>Combined_contig284
CAACTAAGTTGGTGTGATATATATATAAGGATGATCAATCACCAAATTTGGAAACGCAAC
ATGACCCCTATATAATACATCTATCTACTTTTGGCATAGGATGCCAGATAAATCGGGTAC
GTCCGTGAAGAACGTTTTCGTCCCCGATGTGGCTCTCCATCTATCAACGCTGAAGAGGTA
TACAAAGAAATCGGCCAACAGGAGCCGCTCTATGCTCCGTGAAAGGTGAAGAGCTAGAGA
TCTGAGATTAGGAAGACCTTCAAATAGGGTGAGTCATGCGCGGGGCTGTGTCGTACGGCA
ACGAAAGCCAAGGCGTTGTTCCG
>Combined_contig285
ACTACAAGCGAGACTCGATCTTATGGTAAAGGAGATGGACGACATGAAGATGGCAATGGA
ATCTTACAAACGGCGAGCAGAAGACGCGGAAGCAGGTCGCAGAAGCTTGGCTGAAATGGT
GGAGAATCTTCGAGCCGGCCGTAATGCTGACAGTGTTATGCCCATTACGAACGCTGACGA
CTCCACGCTCCTTGCTGACAGTGAAGCTGAGGATGCTTCAAGCTCTAATGACCGTCCTCG
CTCCAAGCACAGCGACAATCGCGTTGTATCTTCTCTGGCTCATGTACCTCAGATGAATGG
CAGCGCTGTGGCAGGAAACATACAACGAGAGCTTGAGAAAACTGTTTCGAATGTGCTGCA
GCAACAACAACGGCAGTGGAGTGGTCCAGGTGATGGAGGGCGTATGGTGCAAAGTGCGCC
TTACGTATCGATGGTCGGCGTTGTGCTTATTGGAATTGGCATCATGACATGGCTTA
>Combined_contig286
GTTCGCGCATTCCATGGCTCTAATATCGGTGGCGTTGATGGAACATGAGGTCATATTCGC
AATACGCGATTTAAAGCCAGCTGTTGCAGCGAAGGCCACTAGAACTGCGACCAACTGTCC
AAATGGCTGGAAGAAGAAGACTGCTGCTAGCATTGTGTCTCTATACTCGGCTGGTGCGTA
TTCAGCCGTCAGCACGGCGCTGAGTGGATAATCAGACCCAACGCCAACGCCCATCAGGAC
CCTCCACCAGATCAGGAGACCGATAAGTGACATTGAGTTGAACACCCCAGTAGAACTTAT
GGCCATACCCAGGGAGGCCACGATGGTAAACGTCAATTCCCGACCATATACTTTCCTGCG
GCCAAGACGATCTGCGAGGTAGCCCAAGCCGACTTGGCCC
>Combined_contig287
ATTCTACGAAGCGGTTTTAGAAGCCCACTGCTATTCGGACCCCCCCGATCTCTTAATCTT
ACCTACTTTAACGTTCGTCAATATGGACTCAATGAACGACTCGCTCAGCGCCTCTTCAGA
TCCCAAGACCGCAATAATACGACAAATACAACAAGAAGCTGCAATAAACAACGCCCGCCA
ACTCATAGACAAAATGAACAACCACTGCTTCCAGAAATGCGTCCCCACGCCCGGCAGCTC
GTTATCGAAAAAGGAAGAAACTTGCTTTAAGTTGTGCATGGAGAAATATATGTCC
>Combined_contig288
TACCGGAGCAGCCACGACTTCCGATGTACTCCAGTTTCCTGCGCCCGTCATGACTGCTTT
CGAGAGATTGAACGCCGCTACGCCCGAGGACGCCCCATGAAGTCTGTCCTTTCTATACAC
GCTACCAAGATGAAGAGGGTATCGTTTCTCCGCATATTGTAATATGAGTAATGTTCATTG
TTGTCTATACCCCTGGGTTTTTTAGGGATTCTGAGCGTCCTCACGGGGGTCTGATATTGG
GTACGGGATATGAGCGAGCTGGACTATCCTTGATTAACGCTGCATGTGTGTAGGGGATAT
ATGCGACTATCTACCGCCAAGAGTCATAGAAGGGTTGCTAGAGATCCTGGTTGTTTTGTT
TGGGCAGCAAATGCCCTGCGTAAAAAGCG
>Combined_contig289
TTTTTTTTAGTGTATTCATGTGTCCACATGGATTCTCATGCGACCAATGTTAATTGCACT
ATTCCCCAACCTAGGTGCCCTTACCAGCGCCTATAATTCCCTCTACTTGCGAGCATAAGT
CAAAAGACGCCCATGCAAGATTGCGTAAAATACAGACGTCTTGGCTTCCAGAGCTCTTTT
CTCCCTTCCCAGAAGACTGACAGCATCCGTGGAATCTTCGTCTATAAGTGTTTCGATATT
CATTTTTATC
>Combined_contig290
ATTAGCTCATACCTATGACATCCTTATACCTGTCGTCGCTCAAAATGACCGATCCGAACC
ACCGATGCTTGTCTATATAAGTGATATTCACATCGCTGCCCCTACATCGTTATCGCCCGA
TTTTCAACCTTCGGGGAAAAGATACTTGGCAATCCTTGGCATCTTGCGGAACCACGCTGG
TGCTTGTAAACGCGACAATATGCGATGGAATTGATGGACTGCGGGTAA
>Combined_contig291
TTTTTTTTTTTNTTTTTTTTTTTNTTTTTTTTTTTGGGTTAAACCATCTTTGTTGAATCA
TTGCGTCTTTATTCGGACCATTAGGTTCCATAATGTTTTTCTTTCGGACACTTCCGTCCA
TAGATATATACTCACAGTGCGGAAAATTGACATAAACCACCAATACATACAGTATATTTG
TTTTTTCTTGATACTAACCGTCATCGTTCAGATCATTGCTCCTGCCTTGACTCCACTAAC
TTCCAAAATGCCCTCAAAACGGCAATGCCACCACTTTGGGTCTCCACAGTCCTGCCTCGT
CCTCTGTCATTGATATCCTGTTGCCTTGGATGTTCGTCTGCAGCGGAGATACTTTCGGAC
TGCATCTGCTCTTCCTTACGCCTCCCATATTCCCATGGTCTGTACATGCCGTCGTCTTCC
GGCAGTCGCCAAATCTCGTCATAAGGTATGCCTTCGTTCCTATAATCAGTTCCCGCGGTA
GTCGGGCCATCCATGTGCGGTATATCATCATCCATGGTGTTCCCTTCACCCCTTGGCGAT
GGCCTACCCCACCATTCGCCGAACTCGCCCATTCCATCTCGAGTA
>Combined_contig292
TGCAGGAATTCGGCACGAGGCAGACATCAACGACCTGGCGAATTTGATGAAGGGGCGTAG
CGGCTTGGCGCCATCCTGGGACTAGGCACAATTTATATAATACGATTTCGAAACCTCGCC
ATCAAATTCTCGCAAACATACCAAAGATTGACATCTTGATTCTTAATCTCGAGGAAAATG
GACATCCGAGAAACAACAAATACCCCAGATTCGACTGCCAGGACCACATAGTGCTATCCG
CACGTCATTCTTATATATAAAAAGCGCGTTATCTGTTCTCTATTATAAAGCCGCCAACTT
TGCAATCCGAGATCGCAGGTTGTGGCGACGAGACAACATTCTTGTGCGAAAGTTTTGCAA
AGGCGCAACATAATTAACGATCCAGTCTTAGACCTGCCAACCAGCAGCTTTATGTTCCGT
CTTCTTCTGTTTCTCCTGATGCGCCTCCCACAAGTGGAAGCCAGCCCAGAAGAGGAGCGT
AACGATGGCATCTTGGGCCCTGTATAATCTGTCTGGAAGATCTCCGTGCTCATGAGCGTC
TAACAAGGGTTGCAGTCAGCTAATGTGTCGGTATCTATACTAATCAACGATGAAAGACGG
AACAGATGAATCCCTGTCATGCGCTATACAATGATGCTTACCGACAAAGAAGAGCGACCT
ACAGATATAAATGTTCCCGGCAAGAAGAACAAAGTCACAAGTGTAAAAAAAAAAAAAAAA
AA
>Combined_contig293
GAGGAAGCGAACGTTGCGTTGACTTTAGCAACTCAAAAGCCGCCTCCTGGATCTTACATG
GAAGTTGGATTATGGCCATCATCAAGCTTCGAATCTACCGTTCAAAACATATGCGGCCTC
TTCGTCAGTGTTCATGACGGAAAGCTATCCTTGATCCATCAGACCGCAAGAGAATTCCTT
CTCGGAACCAGTGGTTCGCACAGTACGCACTCAGGCAAGTGGCAAGGGTGTTTTGACATT
GCAACGGCCCATGGCACAATATCCAAAGTCTGCCTTGACTACCTCAACTTTGACGAAATT
ACTGGTACAGATGAATCCGAGGGCCTTTCTTGTCTCTTTGACTACGCAGCCAAGAATTGG
CCTGACCATTACACTCTTCAAAGCATCAAACTTGCAAAAAGAAT
>Combined_contig294
GGAATTGGCGATATTGGAAGTGATGCTGGTATGACGAATGCAGATACCGAAGGTGGTCTC
AGAACTATCAAGAGTGAGAGTGGCGGGAGTGGGGAGTATAGTACTGAGAGTCAGCAGGAG
GCGGCGAGACGGAGGAGAGCTATGGTGCATGGATTTACGGATTTTCAGGTACCGAGTGAG
TGGTGATTTAAATATGCTAGGCAGATGGGGGATACACAAAAAGCTGGAAAGAGAAGGGAT
GGTGCAAGGCATATGGGTTTAAAGCGGCCTGGTGACGGGTTATTCGGATTGTCGCTTCCT
CGAATTATTCTTCATCTTTTCGTCATGATACCAAAGTTATAGGGTTCTGAGCGGTTGCGT
TGTCTTTTCACATACTGGATTAATGTCTAGTCACCTGTCCTCAATGTTGCGATGAGATGA
GATGAGATGGCTCGGATGAGGAAAATTACGCTGAAATGGATGGGGAGCAAGCATATTTGG
CGGACTGGATTGGCGTGCCTGAGGAATAGCGATAGCGAGTTGCGCGAATAGCATTAGCTA
CTCTACCAAATCT
>Combined_contig295
CTCTTGTCAAGCATACGTATTGCACGCCTACTTCGACAATCATGCCTCCCAAGCAAGGCA
AGAAAGCCGCGCCGGCGCCTTTCCCCCAGAGCAAGGCGGGGGCTACGAAGAAGACCGCAA
AGAACCCTCTCATCGAAAAACGCCCACGCAACTTCGGTATCGGTCAAGACATCCAACCCC
GCCGCAACCTTTCTCGTATGGTAAAATGGCCCGAATACGTCCGCCTACAACGTCAAAAGA
AAATCCTCAACCTCCGTCTCAAAGTCCCTCCCGCCATCGCCCAATTTTCTAACGTCCTCG
ACCGCAATACCGCCGCCCAGACATTCAAGCTCCTCAACAAGTATAAGCCAGAGACCAAAG
CTGAGAAGAAGGAGCGGTTGCACAAGGAGGCTACAGCTGTGGAAGAGGGAAAGACGAAGG
AGGATGTGAGCAAGAAGCCGTATGCGGTCAAATACGGACTCAATCATGTGGTTGGCTTGA
TCGAGAACAAGAAGGCGACTCTGGTGTTGATCCCTAATGATGTTGACCCCATTGAGCTGG
TTATCTTCCTGCCAGCTCTGTGCAGAAAAATGGGTGTACCGTATGCTATTGTCAAGGGCA
AGGCTAGATTGGGTGTTGTTGTGCACAAGAAGACGGCTGCAGTCCTCGCCCTCACCGAAG
TCCGCTCGGAAGACAAATCTGAGCTCTCGAAGCTTGTCTCCACAATCAAGGAAGGTTACT
CGGATAAGTATGAAGAGGCCAAGCGTCACTGGGGTGGAGGTATCATGGGCCAGAAGGCCA
TTGCACGCACAGAGAAGAAGCGAAAGGCGCTGGATGCTGCTATCAAAATCTAAAGGGGTC
GTTAACCCAACTCGTTGCTTCTAGCTAGTAGCACAAGATCGTATCATGCAAAGGAACATT
AACAGACAAAAAAAAAAA
>Combined_contig296
GTGGCTACGCCTCTATCAGACTCGGATTTCAAAGCCACAATGATCGAACCAGCCTGGCAG
ATAGATCATAACATTCTGGAAGCGGCGAACCGCTCATCAACTGTCAAGCGTGTGATCGTT
ACCGGTAGTATTGTGGCAGTGATGAAGCTACCGGAAGATCTTCCCAAGGATGAGACTTTC
AATGAAGAAAATTACAACCCTATAACTTTGGAAGAAGCCGTCAAGAATCGATCTAGCGCC
TATCAGTACTCCAAAGTGTCGTCTGAATTGAAAGCTCAGGAGTATATGGCAAAGGAGGAT
CGCTCATTTGACTTGGTACTCCTACTAGCTCCTTCGATTACAGGCCGGAGTATCCAGCAG
GGTTTCAAGGCAAATAAGGATGGTATGGGAGGAATGTCGTCAATTTACAAAAATTTATTT
GATCGTGACGCAGTTGGATCTATATTTCCGTTTGTTATGGACGTTGATGATGTTGCCCGT
ACGCATGTGAAATCGCTGCAGATATCTGCTGTACCGGGTAACATGAGGTATCTACTAATT
GGAGGGGAATTGGGTGCTGCGCAGCTGGCAAACAAATTGAGAGCAAATTACCCAAAGTTA
CATTCTCGTGTTCCGGCTGGGGGAAAGGAAGAACCCTGGCCGAAGACAATGGCTAAATGT
GACATTTCGCGGTCGGAGAAGATTTTTGGTTCCAATTGGGTAAGTTGGTGGGATTCTGCC
AGGGCTACGGTCGAAGATATCTTGGCGTACGAAGCTAACCACCCTGTG
>Combined_contig297
ACGTTCCTCCAGTATTTCTTGGACGTTTGTTGCGGGTCAATCATGCTTTCAATACCTATC
TGACGCCTGGAAAGGCCCTTGAGGACTCGAGAGTGTTGCCCAATAGCATAATACAGCCCC
TTAAAGCAGAGGATATTTGGATAGCGTCCCGAAGAAGGTTTGCCGCCGGTCTGCCACGAC
CAATGCATGGAATGGAGGAGTTAGATATGTGGAGGTTGCTCCGTGGGCAGAACTGCCAAA
TATGTGATCAAACCAAAGAGGCGATTCCTGCCTCAAATATGGAAACCCC
>Combined_contig298
TTTTTTTTTGTCTAGGAAGGAGAGTTCTTAGGAGAGTAGTCTAGAAGAAGCGAAAGGTCT
GTATCCCAGATCATGTTTGAGTACCGTGAGTATTGTCTGCAACGAGAAGAATTGTTGTGG
TTACGAACTTCACATGTGACAACTCCTCATCATGGGCTCATGCTTCATTATCGCAGCCCG
CCTCAGATCATACAATGCATATGCAAGCTTGGGTTTCCAAAACATTGTATCCAGACGCCA
ATAAGCCTCCAAAGCGCTTAGAAATAACGATGCCTCTCGAGAATTTAGCTCGCTCTCCGC
GTGAGATATGCTCCCTATGCGATGTTCAGTCAACCCAGTCGGCACGACAATATGGACAAG
TATGCGTATTCTCGCCACTCACGATCCAAATGCCAACGCAGTCTCGGTGGAATTGCTGTC
CACAGCGCGCTATACATCGTGTCAAGTCATTCTGACTACCAAGACTTTCAAGACAGATGG
AGCAGTCCCCTTCGGTCGTCCGATTGTCCGAGACTTCAGACTCTTCCAGCAGTTGATCGT
TCGGTGATATGGTTGGAGAGGTAGGGTCTTCTTCTACGCGTTCGACTGTTGCGGAAGCCG
GGAAGGCAGGCATCTCTTCCACATGGTGACCTGACGTTGATGTAGGTGAGACGGGAACCG
CCGGGAGGACATTGGCCTCCGAGGCCGCACCCTGATCTACAACTCTGGACGGAAGTCTCT
CAGATTGCTCGGTTATCGTACGCTGTAGCTCCCGGTTTCTTTCTTCCACCTCCTGGAGCC
TAGCACACATCGAAGTGAGCATAGCACGAAGCTGCTGGATTTCGATTCGGTTGACAGCTT
CCTGACCACTGCTCGCTTCTTCAGCCCGTGGGGTAGCTTCTTGCGCTTGTGGTGTTTCGT
CCGACTGTTGGGTTTCTCCTTGCTGGTGTCTTAGCTCCTCTGCTCGTTGAGCAGCTTCTC
GAACGCGTCTTTCTCCTGCCCTTCGAAGGCGACTGTCCTGGCGTCTCTCTTCTTCCTCTG
CTCGTCCAGCAGCTTCTGTCTTACGTCTAAGAACGTGTACCTCCTCCTGCCAGACGTCGG
CCATGTCGGCCGCCTGGTCTTGATGCCATCTTCTGCATAGCACGAGAGGTGCTACTTCCT
CAAG
>Combined_contig299
TTTTGTTGTCGTCGCTCCTTCTCGAAGTCACCCCATCTCTTCATTGTAATCTTACTACTG
TCAAATTCGCCTTCATATTCAATGCCGGCCTTTTTAGTCTTTTCTCCAGCTGTCTTCCTT
GTATCACCCCAGCTAAAGTCGTCGAATTTCCAGTAGGCATAGGTAGGAAGGACAAAATTC
CAGATAGGCAGCGAAAGGAGGTATATTAACATCCATAATACGTAGGACCATCGATGCGCC
GTCAAGACAATCAGAATGGCAGGTAAACCGAGGATTAAGGCAAGTAGAACGAGCGGTATT
ATAGGCACCGGCTTTCTCACAATGGAAATGACGATGACATAGAAAGTGAATGTAATGGCG
GCAGGCAAGACCAACGTGCCGACAAGCTCGATGAAGACAACGAATTGCATGCTGAAGCAG
AATGTGCCGCATAGATCCCTGACTAGTACAAGCTCCATAAGATTATGGACGGTACTGTTG
ATCCATCGTCGACGCTGAGACAGCAGCACAGAGAACTGTTCGGGTACAGTAGTCTTGCAC
ACTGCCTGGGGAACGAAGACCTGTTTTCTCTTGGGAAAGGTCTTCAACATCAATGTCGAC
AGGTATCGATC
>Combined_contig300
GACTCCGACATGTCTCTGTCTCCTCTATTCAATACTCGAATAGATAGCTCAATATGGCTG
GGGATGATGCAGCACCAAGTTTGGAAACCTACCATGGCAATTGCCATTGCGGTGCCTTCC
GTTACTCTGTCAAACTTAATCACCTCAAAGAAGTGACTTACTGCAATTGCGCTTTCTGCT
CAAAGAAAGGGTACTTGTGGGCTCCTTTTACATCCGTCGATGATTTTGTAGTGGAGAAGG
GTAAAGGCACTTTGAAGAGTTATGTGTTTGGCAAAAAGACGCTGGTGAACGAGTTCTGCC
CGAATTGCGGCACGCC
>Combined_contig301
GGTCTATTAGCCAAGTCATCCCTATGGACGAGTTTAACCTTCATTTAACTGGTGATATAC
ACGCAATATCTGCTGCAAACAATTTACTAGCTGCGGCTATTGAGACAAGAATGTTTCACG
AGTCAACTCAGAAAGATGGCGCACTTTACAAGCGTCTTGTGCCGGCTAAGAAGGGAAAGC
GGGAGTTTAAGCCTGTAATGCTTCGCCGGTTGAAGAAGCTTGGAATTGACAAGAGTAATC
CAGATGAATTAACTCCGGAAGAATACGGGAAATTTGCAAGATTAGACATAGACGCAGATA
CCATCACTTGGCGACGAGTTCTTGACGTGAATGATC
>Combined_contig302
AATGTGTTAGTGGTAGTGGATCGACTCGCCACTCCAGAGAAGACATTGTAGACAGTTAAG
CAGTTGAGGCTTCCAAAAATTTTACGCGCTACGCATCCGTTGTTCATCCCATACCCATAC
TATATGATGACACATTCCCGGTCTACAGCGACAGAGCTGGGTATAATGGATCAGCCCTTT
TGCTCGCTATCGCCAGATAGAAGACAAAGTACAACACCTCGTTCGTATAATACAATCGTA
CATACGTCCTCTCTTTTTCAAGCTATGAAATCGTCCCAATTCCCCCAAAGCCGTGCTACT
AAATCCCTCCGTACGGC
>Combined_contig303
TTCGCAAAATCGCTTGGCAGACTTGGCACCTGCACCACCACGTGAAGGGAATCCTCCAGT
ACCGTTTGGAAATACAAGCAACCCAGTGAAGTCAGAAGATGAACCCCAACCAACGCACGT
GGTCGGATCGCAAGGACGTCGAGGAATACTTCCAAGTGCTGCTGGGCGTCCTGAGGCTGT
TCCTGGTGTAAATCCAAGTAGCCAAAAAGGGGCTCCAACGCCCGCGAAAGACGCCGAAGG
GAAGTTTCCTTGCCCTCATTGCAATAAAAACTACCTACATGCGAAACATCTAAAACGACA
TCTTCTAAGGCACACTGGCGTGCGTCCGTACACCTGTGGTTTGTGTAAGGATACATTCTC
TCGAAGCGACATACTGAAGCGCCATTTCCAAAAATGCTCTCAAAGGCGGGGCAATCCATC
AGGGGAAAGTCATCTATCTCACTCAAGAGCCAATAGGAAATCCAGGGCGCAGGAAGAGGC
AGCACGTTTGGAAAGTTCGACTCCAACCATTTCCGACCGAAGCCAGCAAATGACTTCTTA
CACTCCTACAAGCCTTGACGGAAGCTTCGATATCACTAGTTTAAGCCTGGGCCAGCGTCA
ATACGGTGACAGTTCAAACCAAGTCTCTCGATCAAATAGTTACAAGAAATCCAAGGATAG
TACCTGCAGTACATCCAACAGGGCAAGCCTAGGCATGGTGAGCACCGCAGTCTATCCTGC
TACCACTTACGAGTACTCTTCGACTGGCCATGTTACCCCTGAATCTATCACATCGAGCGG
CGCAGCAACGCCATA
>Combined_contig304
TGGATTGAGAGGCCTTGCATTTAGCCCTTGAATTGCATAATTCGAAAGGCGACTGGTCCA
GTACCCATGGTGAACAGACATACGATGAATGGTCGTAAGACAATTATAGTATGCGAAGTG
CAGAACCACAACGTGAAGGATCAATGGCGTATGTGTCGCTTTAATCTCATGCTCCGGTCT
CAAATCGAGTGGTATCGCATCTTTCCATTCTTCGAGCTCCTTATCGAGTTCGCCAATTGT
ATTTAGCAAAGCACCGTCAGACTGTTTGGACGCTTTTGTCGAGTATAGTTGCTTGTAAAC
CTTGCTCTCGATGATCGCAAAGGTACACATGAACCTGAATAGGTTGGCCTTGCCTTTGCC
ATCAGCCAGAGGAATGTTTCCAATATTATCGCTCGGATCCTCCGACGGCAGTTCGACATT
CATGTCATCATCA
>Combined_contig305
AATTTCGGTGCTGTGGAAAAGCTATCTGGGGTGTCAATAATCTTGCTCCTCGCAGCAGCA
GGTACCACCGATTTTTAGGCCAAGGTGTTCGGTTCATTCGATCCAAAATGGCTCTATATC
CTGTGAATCTTGGGCTATGAAGGCGGATCTGCGGTTTGTGGCGCCGTTGCTTCGATGAAC
GCTCTAATCATTAGTCATACCACCGCTGGTCTTGGTGATGCTAGAATGAGAGAGAATGGA
GCACAAGTCATTCATATAACGGGGATGTTAAAGTTGGGTTCAATACTTATCAAGCTTTGT
TAAAACAGCAAATATCTTCATCACACACTTATTAAGTGCGAAAAAGATATGATAAAGATT
TAGAAACCCTTATAACTAAAGTGCATAGGGGTATTTC
>Combined_contig306
CTCTTTCTCCAGGGCTGCATCGGCGACACGTTGAGCCTTAATTTGCATATTAAGGCTCAA
CGTGTCGCCGATGCAGCCCTGGAGAAAGAGAAGGACAAACCTGTCGGCCTAATCTTCGGT
TCTGGCTTCTCCTGGTCGGAAGCCATTGACGCTGCTGCTGACGTATACAATGGTTATATC
TTCTGGTCGATGCTCACGTCTCTTGGACTTACTGTTTGGTATTTTCCACTATGGCACATG
GGAATCTCGGGCTGGGAGGCTATGGTCATGTGCACCGTTTCACCTTTCATGTTATGCTCG
GCATCTTTCCG
>Combined_contig307
ACAGTTCACGGCCATGAGAGAACTTTATATGAAATCCGGTCAAGGCTTCCTCTTAGTCTT
CAGCATTACCTCCCTATCTTCCCTTACCGAACTTTCCGAACTCCGCGACCAAATCGTTCG
CATAAAGGATGACCCTCTAATTCCTCTCGTAATCGTTGGCAACAAGTCCGACCTCGAAGA
AGATCGTGCAGTGTCGCGCGCTCGGGCCTTCAGCGCCGCCCAATCATGGAATAATGCACC
GTATTATGAGACCAGTGCCAGAAGGAGGAATAATGTGGATGAGGCTTTCGTGGATCTCTG
CCGACAGATAATCAGGAAGGATGTT
>Combined_contig308
AAGGGACTTCCCAATCGTGCGGCGTATTGCGATTGACATCTGGACACGCGGAGGGAATAT
TTGATGGTAGTTCCACCCCAGTCGGACATTTGCATCGACCCCACGGTCCTTGATGTCTTC
TCCGACTACATCGTAGACGTCATTGAAGAAATCTAGGACTCGCACGATTGGAATTGGAGT
AGGCAGGAGTGAGGTGAAGGCTAGAGTGATTGGGGTGCCAATGATAGGGTATGGAATGGG
GTTGGTGAGAACTGCATTGGGCGGAGGTAGAGAGCGAGCTTGGAGAGTCGATGTTAGCGG
GAGAAAGACATAAGTCAGCAACCCATCCGCTACGAACACTCCGTTGACTTCGACCTTGAA
AACGACTGCTTGCCTAAACGGCCGTCCCCAGGCCCCATCCAAGAAGCGCTGAAGTCCGTT
CAGACTCTGGTATAGT
>Combined_contig309
CCTTCTGAATCTTACCTTGCGACATTCGCTGTCGATTGTCCAGCGCGTTTGTATCCAGAT
TCGGAAAGCTGACTACAACGGCTGTTATGACTTTGTGACTGCAACGCCGGGCGTCCACTT
TTGGCGCTGACAATTCGCTTTGAGCGAATTTCACATTGGTTGGGGGTGAAGGAGTGAAGA
AATCAAGATGAGAGGTTTAACGTCCATTGCTGTTGTTTGGTTTGCGCAATGCCTGCTGCT
GGTGCAGGCTTCTGGGTACGGTGTGCTGCCGCGCGCGGCATCGTCTTCAGCTGCTCCGAC
GCCTGTATCAGTTAGCCCTTCGCAGAATTGGGATGGCGATGACGGTCCGTGGTCCTCCTT
CACGATCCAAGTCGGTACACCCGTTCAAGACGTCCGAGTTTTCATATCCTCCAACAATGC
GGCTACATGGGTCGTCCTCCCTGCAGGTTGTAATGTGGGGGACAGTGATTGCTCGCAAAA
TCGGGGGCTCGCTTTCAATCCCAATACCTCCTCGACGTGGAGCTTGCACGGGAACTATGA
GCTGAGCACA
>Combined_contig310
ACGACCGAAAGCAACTCCACATTCCTATTTATCGGAGCTATTAATTACACTCAAGAAATT
TTCAAGACTGCTCAGAATCATATCTATATATCAATGAGGAATTATAATTTTTTACCCCGA
TCTGCTACCATAACCCTTACCTATATTACCCTCAAGCTTCATCCCTGATCAAAACGCAAG
TTGACGAAATCTGTACTAATACCACCTTAATGCACACTATTTAATTTTGAAACCTCCATG
CTTTAAATTGTTAAATA
>Combined_contig311
CACCATCCTCGCCACCTGACGAAAACATCCACAATCTCATCCTGCCTGTCTTCAGGAAGG
CTTGAATCGACAATTAGATACCATCCAAAGCCCGCGCCGGCTACGCAGGCGTGATTGGGC
CATATCCTGACTTTCTGTCCAATCATCAGTTCCATCGGCTCACCAGTCGCCTTCGTATCT
TTGGTCAAGATCCCGTGTTCTTGGCTTATCCTTCCCACTTGCCACCCAGAGCGTCCCTCA
GCGTTGCTAGTCGAGGGCATACCCCAAGCACTGACTATTCCCCAGCCACTGTAGGACTTG
CAAGGCTCACGACCTAAAGCCAGAGATCCCGCTGCAATCAGAGCTTCGGGGCTTTCTCGA
TCGCTGTACAAGCTTGCTACCTCCGTCATGATAGTCAATGCAATATCCGCTGTTGTAATC
GTGGGTTC
>Combined_contig312
GGAATATGAGGGTCGAGACTTGCTACTTCTGCTCTAGACCTCAATATCCAAGCAAGGGCA
TAACATTCGTTCGCAATGATGGAAAGAAGTTCATGTTCTGTCGCAGCAAATGCCATAAGA
ATTTCAAGATGAAGCGAAACCCAAGGAAGCTGAAATGGACAAAAGCATTCAGAAAATCCG
TCGGCAAAGAAATGACCGTCGACTCAACCCTCACCTTCGCCGCTCGCCGCAACATCCCTG
TCCGCTACAACCGCGACCTCGTCAGCACCACGCTCAAAGCCATGCAACGGGTCTCAGAGA
TCAAAGCTAAGAGAGAAAGAGTCTTCTA
>Combined_contig313
TTATTTAGAGGGGCATTTGTGTATCTATCGCTGCAAGATGACGTTCCATTGGTAAAATAA
CGTGGTAAGACTTTTGATAGACGTGGACACTACGATTCTGAGGAATCCGATGTCTATCCC
AATACCGGTCTGCGTCGTGACAACAGGCGATATGGTGACCAAGATGACTGGCGGTTGGCT
TCCACTCACAGCCCTTTGAGGAAGCCCACTTGCATCATGTGTGGTTGTAAAATCAATAAT
CCGAGCAACA
>Combined_contig314
CCAAGCGGCCAGCCTGATCTTACACGTGCTTTCGGGGATGTTGACAGCGATGGTGTGCTT
GACTTACTGTCTCCTGTGTCATTGTTAAAGAACGTCGTCAATATCACCGGCTTTCCGCCC
TCCCCTTACGTGGCCTACCATATTACGGTGAACGACGCGGATCTACGATACTACGTGAAT
CCCACAGGCTCGCGTTTCGCTCAAAGCCTCATCTACGCACTCCTCGCTACCATTCCCATA
CTCACAGGAAGTCTGGCTGTGTGGTTATATTTACATGTTTTCTATGATGTCAAGTTCAAC
CAA
>Combined_contig315
TTTCGATCTGGACATCTACATTCAATCTCAGCTCCTATATTCAGCTCTAAATCTAGCGCT
AAAGATTCTGAGGCCTGGGGGAAGCTTTGTTGCCAAAGTCTTTAGAGGCAAGGATGTAGA
TCTTATTTATGCACAGCTCAGGTGCTTCTTCACCAGTGTGCATTGTGCCAAGCCAAGAAG
CTCTCGAGCAAGCAGTTTAGAGGCTTTTGTCGTTTGTCAAGGATTTGAGATGCCGAAGGG
GTACAAGCTTGATCCGGTGAGGCCTGTTGGATTGGGAGCGCGAATTCCTCTGCCACCAAA
GAAAGACAAAAAGGATGGTTTTGTCAATGGACAGAGAAAGACCGTTACCGAAGATGACAT
TACTGTCTTGGAACTCGAGTCCGAAGGCGAGGACAGTAACCGCTGGATCGCACCTTTTGT
GGCATGTGGGGACTTATCGGCTTGGGATGCTGATGCTACCTATCAACTGCCCAAGGACCG
GGTCAGTCTGGATCCCGTGCAGCCGCCAACAGCGCCTCCGTATAAGAGGGCTCTGGAATT
AAGAAGACAGAGAGGTGGCTTCTATGGTAAGACGGTCAAGGAAATTCGGAAGCCAAGGGA
GTAGATCAGTACCAGGATTGCC
>Combined_contig316
CGAGCGCTTTCTTGGTCATATAATTTGACTCCAAAGCTACAACTTCGATGAAGCTCCGAT
AACATTCTTTATCATGTCCCCCCAAGTCCAAATATCCATCCCCAACACGCAACTCTCCAA
TACCTCTAAACCTTACACTATCTACAACATAACACTCCGTCTACCACCACTCCGCACCTT
CACCCTCCAAAAACGCTACTCGGATTTCGCCTCGCTTCACTACACATTATGCTCTCAAGC
AGGGGGCGCCGCGCCGCCAGCCCTCTTACCCTCCAAATC
>Combined_contig317
TTCTGCCCTTGTACTCTAATCGGCTTGTCCCTGCGAAGCATGATACCGGCGCACTGTTTC
TGGATACTCCATCATCTAGGTACATGTCATATGAATTGGTTTTTCCTGGATATATGTGAA
AAGTAAGCTGGTCTGGCTCGATGGCGCCAGCCGTCCGATCGGCCACATATCTGCGTGGCT
TAAGCTTGGGAATGATTGCGCCTTCGCGGATGTACATGGGAGTGATGCTGGACAGATGCT
GGTATTCTGTCGTGATTCTAGCGTCTACCCTCACACGACGTCCACCCTGGATTTTCGCTG
CTAATGCATATCCTACAAAGTCGTTGTCTTTAGGACTCTCCTTCAAAGGATCGTTACATG
AGAGATTAAGCTTAAACCAGCTGTCGGGACCCGGAAGATAAACTGTGCGCCATCCTCTAC
TGGTTTCTTCTTTGGTTGTGATTGGCGCAACTAGGAGGTCTTTCCGCACAATAAACTCGT
TTGAGAGGAACTGCTCGTTTTCTAAATACAAGCTCTCATCTAATTCTTCAGTGATCGCCA
ATGAGTTCACGATTGGTAGACCTGT
>Combined_contig318
CCAATGAAATTGGGTAGGGGAATGAGAAAGAGAAGAAAGCTAACATATATCAATGAAAAT
AATGACGAACATAGCGATGAAAAGGATGGCGAATATATCAATAAAGAGGATGAGGAGGAT
GAGGATGATGAGGAAGCATATATTGATTTAAAAAGTTATTCGACTGTGAAAAATAAAAAA
AAAATAGTGATTTCAACGAAAAACAAACTTATAAGCGTTTAGTACCCTTTGTACACAGTA
AAAATAAGAATACCCCAACTGA
>Combined_contig319
TCTGGGAGACTTACTGGCTTATATTATCAGCGGAAGTTGGCATAGTGCTAACGTCCGTCG
CTGCCTTCCGCGCCTTCTTTGTGTTTCGCAGTAACAGAAGCCAAGACCGAGGTACCCAGC
CGCTTGGGGCAAGGATGCAATGGTGCCACCAAGAGCAGCGCTCTCTTAAGCAGAAATTCA
GCTTCAGCTTATGGCGATCGAATTCTAGAGTGCAAGATTTATCTCGGACATACGAAGCAA
ACGAAGACCACGAGGTCCCCATGAGCAATCTACCTGATATTCCCCGAGCCCATATTACCG
GGTTCCGAACCTGAAATTAATTCGCGGCCTCGATAGGACAATGAGCGCATCATCCAACAA
GCA
>Combined_contig320
ATCCGCAATTGGGCAACTAAAACGCTGAACACACTTCTCGAGCGCTCGCCCACGAGTCTG
AAAGTCACCCTCGCCCAAATGCGAAGAGGCAGACACTGGAACATCGCTGAAGCTTTTCAA
AGAGAATACCACATAGCCGGCCGCTTCATGTCACACCCCGACTTTGGCACCGGCGTCAGT
GCACGCCTGATAAACAAAACATCCGGAACGCCCCAATGGTCGCCACCTAAATTATCTGAC
GTCGACCCCTCGCAGGTCGAAGAATTCTTCACTCCACCCCGCGGATCAGATCGATTGGAA
TTACTGGGCGCGAAGGGACAGAGAGCTTATATGGAATATCCGTTCCGGTT
>Combined_contig321
GTTACTTTATCAGCAGATTAGTATTGTATGTCGGCTCGGCTGCAGACAATACTTAACGAC
ATGACTATGATACCCAGGGAGCTTTTGGGGATGGTAAAATTATGTTTTTGAAATTGTCAC
GTGTACATGAATTTAGGCAAGAGCTGGTTATGGTAGTGAAGGACATGGCTGGTGGCAGAA
AGAGAAGGGCCTCGGGGCTTGGAGACACTTTTTAGGAGGGGGAAAAAGAGGGCCGGGGTG
GGGAGGAAGCGAACACTTCAAACTACACATTGTGTCTATAGTCCGGTCGAATAAATCTTA
TTGCATTACGATACAAAAAA
>Combined_contig322
AACCTGTTCATCACATCTCAAAGCTTCAGCTCATCGTCGCTTGTCAAACACCTTTCAATC
GATACCAGACTATTTTACTGAGCGTTGCTAAGCTCCCGGTCACTTTGTCCCTCACATTCC
ATCGAATCATAACATCAACATGTCCACTATCGCCATGTCTACACCTGCTCGTCGGCCAAT
GGCTTCCTTGAATGGAGCTCGGCTTAAGAGCTTAACCAATTTCAAAAATGCCCAAAATTG
TAGGTCTACCATCCTTCACCGAAATCATTCAGAAAGAGGCACAATTTCTAGCACAATTCT
ATCGTTCAACATAATTCCCCATATCTTGCTATGAGGCTTCACTCTACTCACGCAATGAAT
AGCTCTTCCTTTCAGCAC
>Combined_contig323
TTTGATTTCTTCAAGAACAACATGTTATAAGGCCTTTCTTCCTAAGAGTAATCATGGCTT
CCTCTACAGCTTCTACAGCGACTCCTCCACGGCATGCCTTCGAACAGAATCTGGAAAACG
TCCCACTCTCGAAATCAGACCTCAATGCAGTCATCATGGACTACCTCATCAGCGAAGGCT
ACCCTTCTGCCGCACAGAAGTTCGCACACGAAGCAAACATAGCCCCAATGCTAGACGTGG
AGTCAATACAAGAGCGTGTGGAGATA
>Combined_contig324
GGACTATCCACCAGACTCCTTGACGCCCAATTCCCCATGATTTTTATTCTGTTGACAGGG
GAGCCGAGGAATTGATTGTTTCCTTGCACGATCCGCAGGTTGCGGCCGATGAAGATGAGT
TCACGCGGCCATTTTGTCTCGTCGCCGAGGATTTCGCGGATGCCTTTGCGCATCTTTTGT
TGCATTTCGTAGGCTCGTTCAGCGGCTTCTTTGCCAGTGAGGCCGTGGCGTATCGACGCC
GCTGTGCTTTTATTCCCGCCTTCGTAGGGCCGCATTAAAGTTGCGGACGCGAAAATGTCA
GCGTTGTTGATGCCCCAGCTCTGGACAATTTCACCGACGGTTTTATTGTCAAAGGTCATC
AAGCTAGTCCAAAATAGGCTGTATTGATGCCGGAAT
>Combined_contig325
AAGTATCCACCCATAACCATACTTGAGCAGAGCCGCAGGGATGTAATGGCGCTTCGTCAA
ATCCAGCCAAATTTCATTGGCAATTCAATCACGGACGATCAATATGACCTCATCCATGGT
TTCGAGTGGTACTTGCTAATGGACGGTCATTGGACGCAGACCATGACAATAGGAGCCCTG
ATATACAAACATCTTTTGCGCACCCATGGATTAGCCGCAGCGAGGAAGTTATCGCAAACC
GTGTCACTTTCTCATCTTTCTCTGTCCAAGACCAAATATATCCTGGGCCGTACGACAGAT
ATCAGCAAAGATTTGCATCCAAGTGATGATGATGATGCGGGAGAGGGGGACGTCTTTAGA
AGCACAAGATCACACCGTA
>Combined_contig326
AAGCTGGTTCGTTTCAGAGAGGCCGAAGATGAGGCTGACGATCCAGAGGCTGAAGAATTC
GATGTGGACGGAGATGGTTTTGCGGTGGAAGATGACTTGTCGGAAGGTTCTGAGGGGCCT
GTGATGGATGATGCAGAGCGTTTAGACAGCCAGGAGGAAGACGAAGAAATGCTCGATGAG
GACGATCTTGCCGAGGTACTTGATGAGGATGATATGGAGGCATCGGATATCGATGAAGGA
CCAAAGGAGACTTTTATCCCAGACAAGCTTGGATTAAACGATGGCTTCTTTTCAATAGAT
GATTTCAACCGACAGTCGGAGTTCTTAGAACAGCAGGATGCTCGAGGGGAAAATGACGGT
G
>Combined_contig327
GCACGAGGNTCNAATCAAATAATATGGGTCTCTTCAAGAATCTCTCCGGATCAAACAAGT
CTGCCAACTCATCGGTTGTCGACGTTCCTGTCCAATCCAAGAAGGCTTCCAGCAACAAGA
GCAAGAAGGAATCTAAAACCCCTGTTGGTTTCCCCAAGTACCCTGTGCTTAAGCTCCAGA
TGTATCTCATCTAAATCATTCGAAATCATGGAATACCCATACTCTTCATTCAGAAGTCAT
CATATCATCCACTCTCATGCATAATTGTACAAATGCACACTATTCCACACCTTCCTTCAT
TTAGATCAATTAACACCACTCATCATTAGCTTTAAAGCAATAATTTTATACATTATCCAC
ATATACTTTCTACTCCTATGCTCTAAATACATAAAGCCAATATCTTGATTTAAAAGTTAA
AAAAAAAAA
>Combined_contig328
TGCTTGAATATCCAGCCTTGTTGCCTCTTTCGTTGATTAATTCAGTCCAAGATGGCCACC
CATACCAATGGTACTACTACTAATGGCACGTCCAACGGCGCTGTCAATGGCAACAGCCCC
CAAATAACGCTGTACACCAACCATATTTGTCCCTGGGCTCACCGTGCCCATATAACCCTT
CGAGCTCTCAAGATACCCTATGAGGAAGTCATAATTCCTCTCGACCGTCCTCGCGACCCC
TGGTACCTTGAAATCAATCCCCGTGGGCTTGTTCCCGCAATAAAAATCACAACTGCAGAT
GGGAAGCTGAAAGATGATATAATTACGGAGTCAGCTATCGTTGCTACATTCCTCGCCGAC
CTGTTCCCCCACCCAACTTTCTGGCCGAGAAGTGAAGAAGATCCGTTGAAGAGGGCGAGA
ATAAACTACTTTGTCGATACCTGGTTTTCGAAGGTCAACTCTTTCATGGTACCCATGCTG
AAGGCTGAGGGGGAAGAGAAAGAGAAGGTCGCTGGTGACTTGGTGGCTGCGATTGAGAAA
GAGATTGAACCATTATTGGAGAACGCAGCGCCTTTCTTTGGAGGCAGCGAGAGCCTCACG
CTCGCGGAGGCTTTGACGGCGCCCTTCGTGATTCGGTTCCGAATATGGACTGAGCATGGC
CTGTTGCCTGCGAATTTGGTAAAGAGTATAGATGCGTTGCCAAGCTTTAGCAAATGGAGT
AAGGCTGTGTGCGCTGAAGACGCTGTCACCTACGTCATCGATGCGCCTCATATTGCGAAA
GTTATGACAGAGAGGATAGCGAAGATGAAGGCCAGTGCCAATTAAGGACATTAACGATAT
GGGAAACGGTAGACCACGGTTTAGCAGGGATATTACAGCTATAGACCAACGGCCAATTGA
TGAGTATACATAAA
>Combined_contig329
TATGGTTCGCAGCACAGATCATAACCTACGAAAAACAAGAGGGGTGGATCTTCTGGAGCT
GGAAGGCTGATTGGATTGGGGGTGTCAATGACTGGCGTTGGTCGTATCAAGGTAAGCAGC
TCGTAGTCTAAATCCAGAACAGGTTCCTGATTAAGTAATTACGCTGATAAACGCAGCCGC
GGTTGCAGCAAGAGCCATTCCCGAGGATTTGAATGATGCGCTTGAGTCCAATCCGTGTTA
TGGTATTTGAGTCTTTCACCAGACTTTTTGAGAGACAATGAGCCTCAAAGAACAACAAGA
GCTGCCCATTCGTGCTTCAAATCCACCATTAGCGATAGGAGTTCGTTACAAGGTCTATTT
CCATTCGTAGAGACAACTCTCTGTAGCTGTCAATTGTGAGAGCAGTGCGCAGGTCTTGGA
TGATCCACTAGATGCCTTTCGTTGTTCACAACAAAACGCAACTGCCCTAAACTGCTCTCA
AAAAATTATCTCTGATTTTAAGATTACGAGCACACTGATACTATTCCCACCTAGCATAGT
GCTGTATTTTCAGCTTTGACTTGTAAACGTGGGACAAGAACCTTGAGGCCATCCAACCAC
TCTGCCAGCTCAAGTCAAGTTC
>Combined_contig330
TGCTCATCTACACCAGAAACCGTGTCGAATAAGTTGAAGATGTCAGCAGTCGACACTGGG
ATGAGTACCAATGACATAGTCACAGATCCATACCTTCAATCGGTCTTAGAAGCGTCCACT
CACACACGCCAGCAATGCACAAGCCTGATAGACCTTGCCGAGGCCAATACCATAGCCGCA
TCAAGAACACCTTCACTTGATGTTCAGCTCGAGCTATCGAAACAACAAAGACTAGTCCAC
TCGTATCTTGGACAGCTACGCGGCTTAAATCGAAACGCTATAGCGCAAGTGAGAAATACA
AAGCAGCTGACGGCAGAAGCACGACAAGAGATCGACAGGTTACACCTACAGCTACAAAAT
CTTTACTATGAAGAGAGGCATCTTCGGGGGGAAATTGCGGCGTGCGATTCCTATGATCAC
AAGTATTTACAACTACCCCTCATTTCGGTTGAGGAGTTCTTTCAAACCCACCCCGAGCAT
GCCAATGATGATGAAAAAAGCCTCATGTTCGCTCGAATCAAC
>Combined_contig331
GTGCTTTGCTCGCCACAGCGACCCGTCCACTGCGTATCAGCTTTTGAAGCACAAATTGCA
TTGCTGGAATTGAAGAGTATTCTCAGCGCTGGCTTTAACTGCGTACTGCACGTTCATTCC
GCCATCGAGGAAGTAACATTCGCAGCACTTTTACATAAATTAGAAAAGGGGACGGGGAGG
AAGAGTAAGAAGCCGCCGGCTTTTGGGAAGCAGGGGATGAGTATTATTGCTAGACTTGAA
GTTATTGGTGGGGCAGGAAGGGTTTGTGTGGAGAAGTATGAGGATTATGCACAGATGGGA
CGGTTTACGCTGAGGGATCAGGGACAAACAATCGCAATTGGAAAAATCACGAAACTCATC
ACGGACACTTCGGCGCCTACGGCTTAGAAAAGCTCGGAACGCATTTTTTCCCAGTTTGCA
TTGAATCTCATGTATCTTAGCACGAATAAAGAAGTCATGTCAGTGTGAAAGGCTTCGGTT
AGCCGCTATAGAAGATGGAATGGGAAAGGCAATCTATAATTTCATGACTGCTGGCTAGAT
GCTAGTGGTTGTCGAGCATGAAGGATACCGGAGATCATCTAATGCCTTGGCTACTGAGAA
GCTATATGACAGGAATGCAGAGGATGCCTTAGATCGATCAGTCGGGAGTGAAGCATTTGC
AGACAGCAATCTTTATAGCTTTTCATAGTAGAAGCTCGAATCCAAATTCCGTTCCAATAA
AAAAAAAAAA
>Combined_contig332
AATATATTGCTCTCGGTAGCCAAACACTGCTGGACTCGCCCAAAGACAAAACTCCCGAGT
CTCCCTATGGCGACGGCTGGGACCTCATCTGGCTCGGTCACTGCGCCTCGCAACCCGACG
ATGGCGACAACAGACGTTTCGTCATGAAAAACGATCCCACCGTTACTCCTCTGCGACACC
GAACGAACTATGGGGGCACTCCGGACATGTCTCCCTACGATAATTCCACCCGAATAATGT
ACTTCAGCAAGGGT
>Combined_contig333
GTTTAGTTACCGGGTACAGTCGTTGGAGGATGAGGAGGCGGAGAGGTGGGCGAGAATGCC
GAGTTGGCGGAAAGCAATCGGTACTATATTCCCTGGTTTTCGATAAATTTATATACACGA
ATGATGCTCTGCCCCGTTATTTTCCGCTTGGATAGGGCGGGAAAATGATTTGATAAACAT
CATATACAGCGAGGCGTTGGGGTTGGGTAATACATCGCATGGGTTAGCGTTGGTTTTCTT
CTATTCACCATTCTTGCTTATGCGCATTGTATATTGTCTATTGGTGTTGATGAAGAAATT
GGCGTAACGAACGAGAGCTTTGCAGATAGATGGTGAACAAGGGAATGAAGCACTCGTTGT
CTACCGATAAAAAAAAAA
>Combined_contig334
AGACCGCCACAGCAAAGTTTGTTCCTAATAATTCTAATAACACTGCGCCATCATTAGATT
ACTGAAATCGAGTTGATCATCTTTATCAAAGAACCTTGTCTTGAAGCGAGTCTTACTGTC
GTAGCCAGGGGACATGGCCGAACCACCGAAGTACATTCTCGCTAATTCAGTAGATGAGGA
GGCCGAGGATGGCCGTCTTGACCTCCAGCACCGCATGTGGCTCGTTCAGCACGATGGTCT
CCTCTACACTGCTCCCATAACGCCCTCTCCTAATCAGCGTATCGTCGACATCGGCTGCGG
TACCGGCAT
>Combined_contig335
TTTTTTTTTTCTATGGTGATACGATAGATTTTTACAGAGGCAACATAATTATATATATAC
AACCGTGACGCAACTCGCTATCGTCTCAAGGCCTGCCTTAATTAGACTTCTTGCTCTCCC
CTTCTTTAATTCCAATGAAGTACTGCATTGTCCCCGTTGGCCACGTGTGCACCGCCCTCC
CTGTCTCGAATCTCCACCCATCTAGACTTCTTCCCTCAGCTTTTGCAGCCTCCCTTAACA
AGCTCATTATTTCCCCATCCCTCCTCGTTCTCAAACAGCTGATGATACCATCGTAGACGA
CGACGAAGGGAACAACGGGGATGACATAAGTCCAGAACAGATGGGCCCACTGCCCCCAAA
ACCAGAGCCAGCTGCCTAGCATTAGTGGTGGGCCCATCATGAGGATAAGGAAAAGGCTTC
CAAGGTCTCGTCCTTGAAGCTCGAGTATTGCGAAACCATCAGATGTTGAAAGCGTGTTTT
GTAGGATGCGTACAGCGAGCGGATCAGAGAAATGGTGGAATGCGAGGCTGAAAAGTCGGA
ACACCTTTCCCTGATTCTTAGAAGATGTTCCGGCAAGTTTGAGCAGGTCCTCGGGCGCAT
TGGTAGCGTCTACAGAGGAAGCGACATAATG
>Combined_contig336
CTTTCCTTTTACTAGTCCCCTTTGACATTGGAAAGAAATATGGCTCTCGAAGCTTTCACT
CGACTTCCACCCAGACAAGCAGTCTTTGCTCTTCACGAACGATGAGCTTCTGTCACCATA
ATCTACGAACCTTCTACAATCTTCAGACACTCTATTCCTTGCCTAATGCAATGCATAGAG
TCAGATGATGGGCAAGCAAACTTTAGTCTCAGCTCGGGTAGCAGAAGCTAAGGACATACC
AGGGATGGGGTTCTTGGTGGCAGAAGCGTGCCATACGCCGGCAGCACAGGCTTCTGGGTT
GGGCACCTAGAGGGTCTACTAGATTTCGACGTGCTTCGCAGACTACTACGAATCATCCCT
TGGAACGACTTCTGCACGCCAATCATGGT
>Combined_contig337
TTTTTTTCTTTTTTAACTTTTTAACGTTTTTATTTTTCCCTTTACCTTTAGTTTTGTTTG
TACCTATTGTAGAGCGAAGTGGAGGAAGAAGCGCGTTCGACGCCTCAAGCGTAAGAGAAG
AAAGACGAGAGCTCGCAGCAAGTAAACATACCACCTACTCGATCTACGCTCCTAACCTTC
CTCTACACACATCCCATCGCCAAACACAAACACATGCATACCTTGAATCGGTTCAATTAC
CTACCTACGAAGCACGATTACACGAATCCGGAGGC
>Combined_contig338
TCTCATCGGATCCCTCGTACTGAACGCAGTCCCAGAGCCCCGCGAAGCACATCAGCTGTT
CATCCTTCCTTTTCACGTAATGAGGTATCTTCTCCTTGCCACCGTTTTTCTTTAGCCACT
CGTAGAAGCCTTGAGCTACAACTATGCATCTCTTCTTCTGCTTCATGGTATTCCACATCC
CACCTTTGCTGGCCAGAGAATCATCTCGGGCGTTGATAGTCTTCATGACGGAGCCATAGT
CCGGATTTCGCTTCGTCCAGAAGGGAATCAGGCCCCACTTCATTGACTGTAGCTTGTACG
TTGTCTCCTTGGGCTCCTCAAGCACCGTTGAGGTGGCCTCTTCGCCACTGGTTTGATTCT
CAGGGCACGGCTCATTATCAATGGGTCTGCCGCTAGCACCGTAATCTGGAACATCTGCTC
TGTAGACGAGACCATGATTTCCAGGCGCAAAGTTATAGGTCTGTCGAACTTCATCATCAT
CAGGGGCGTCTGCTACCGGCATGTTATGTTCTTGGAATTGGTAGCGCACGAAGGCAGCTC
GAATTCCCAAAGCATATCTCCCACACATTTTAAAGTCGTCTGCAATGGGCAAAGCTAA
>Combined_contig339
TTCCCCTTCACCTGGCCCTACAAGCTCGACAAATGCTAGCGGAATGTCAAGGGCAGAGGA
GTTGCGAGCCAGGGTAGCTGCTGCAATTGGTAACAAAAACTCAACCCCAGTGAACGGTTT
CGCCCCTCTGGACGATGGAACGATGGGAGCAAGAGGAGGCTTGGGCACGGCTTTACACCC
TGCGTTGATGGACAATGCAGGACAGGGTCTCGGATCTTCGAAGAATAAGCAAGCAATACA
GTCGAAATTTCCTACAACAATGGCAAATCAACGCGTTCCCTCACCAGCAAGCCAAACTCC
GAAGTCTGGCAAAGCAAAGAAACAGTTAGATCTTTCCGGTCCTTCAGCTGAGGAAACGAG
GGCAAATCCATATTTCGATCCCTCGCTAGGTGCTCAGACGGCTACGTTGAAAGCAAGACA
TGCGCGACAGTTGAAGTTCAACGAGAAGGGTAAATACATCCAGCAAGCTGCGGCTCTGAG
GCGGGCGGCAAACCTCGAGGCCATGCGGAAGAGGATACAGGAGAGCTCGAAGAAGGTTCT
GCCTTCGGAAGACCCAGGGGAGAAGAATTTTTTAATCGAGCCCCCTCCCGGCATTGAATG
GT
>Combined_contig340
TGTTCCAGCATCGTCGGCAATCGCCTTTCGTAGCACGGCACGCACGCGCTGCTGGTCGCG
CTCCATGGTTGGGGAATCATAGATCATCCAACGGTAGTAGGGCCCGCAGTCTGCGAAGAC
GGGGAGGACGCCAGGCCCAGCGCCAGATTCGAAAGGTGCGTCAACGAAGACGAAGCGGAA
GTGGGAACGGAGAGCCCATTGGAGGCGGCGGGTTTGGATTTTGAAGATTAGGGCTGAGGT
GCCGCCGCCGTGGAGGCAGAGGATGCGGGGCAGTTGCTGGTTTGATTGGTCGAGAGCCAT
TGGGATGGGTGGTGTAGAGGGTTTGCTCGGGACCTAGAAGTTCATGCGGAGGTAGATGTG
GTGAAGTGGGGTCCTGATGATAGACGCTATCAGAGGGTGGATCCTGACGTTCGTTGGGTA
AGAAGGGAGCTACGCCGTATCATGACGCTGAAACGAAATTGTAGAGAAGAGTTGCGTTGT
CTTGGAGTTTTTGTAATGAAGGGTAACTTCTGTGTAAGCTCGGTTACCGAGCAGAGCTTA
CCTTAC
>Combined_contig341
CTACCCCTCCCCTTGAACAGCCTAAGGAACTATCACAAGAGTCTCCTAGTGGTAGTAATG
GAGGCTCCGTTACTGCGAAGATAGCACCACCGACCCAGCGATACCTCGATATTGCAACGC
CGGAGGAGTTGAAGATTGGAGAGGTGGCCGACTTGTTGAATGACTATAAACGCCTTGCAG
CTGCTTTGAAGAATATAGGGGCGTTCTAATATTACTTCTATATTGTGTAGGGCGCTTGGA
AGGATAAATTGTATATGGGTTGGCGTTTGAAGTTGGAGATAACCCCGCATGCAACGCCAT
GCAAAGAATATCTTGGTCTATCGAAATGATACACTCCAAAGTATGATTTTTTGCATGGGG
CTTTTTCTTTTACAATTTACCAGCATGGATATCTGACCCATGCAAAGAAACGGCTCAAAG
GTCACGCAT
>Combined_contig342
TAGGTCAACAATCGTCATTGTGCGCTTGGCTGCTAGAAGACACGATCAACACCCCAAGGA
AGTCATTATATTCTATCTACTTCCCTTTATCACAATGACTCCTCCATACTTTAGTACAAT
CATAATTCCCAAGGCTCCTGGGCCACGTTCAATAACCATTTCCACCACCAGGTTTCTTGC
ATGCCCAAATACCTGGTTTCAACAACGCCCGGGAGATCCACACCACCCTCTCAGCTCCCC
TATAGCTGCATGCACGATCAGACCAGCCTAATCCCAATACGCCGGGCTTTAATGACCCAC
GAGCAATCTTGCACAGCCAATCGATAATCGCTGTTGCCAATTCGCCACACTCATTCGAAA
TCATCGCGTCTATCTGCTGAAGCAGGCCGTGACGTCGATCTATTCCTGTCGCTATCAAAG
CCTCTTCTTGACCGTTTTGCTGTATCTCCCTCTCCATTCGTCTGCTAAACTTAACCTACA
CGTCAAACCTTCCCCGTACCTTTCCTCAAAGTGTGTTTCATTCATCTTTTCACACCGGTT
GGGTATGGCTTGGGAGGATACTCTTCGCTTATTTACACCCGTTGCCACCACTGTCTGCTG
CAACAGGACAAGCCGCTGAACATCCCACTCCGGATACAGATTCTATCCTTTCCAATTCTC
GAATCAGGATCTTGTCTAAAGCTTCAAGATAATTAAGGCGGCCTTG
>Combined_contig343
TTGACACTGACCAAAAACATATAGGCCATACCGCCGTAAGTATACTCCCACATTTTCTTC
CCAATGCGTCTTTATCGTTGTGGGAGATGGTAGATTAACATGCGTCTCATGTGGGTACAG
CAGTGGGCGGTCTTGCCAGTGATTGTGGAAGACAGAGAAATGCTAGAAGACAACGGCCAG
GGTGGGAGGTTGCCACCCGGTGGGCAGGCCATGGACCCTTCGGCGCGAGCCAGACTAAGC
GAA
>Combined_contig344
CACGCCACCACAACTCCACACTCGTTCAACACGATCCCTTCTCCCCAGCCACATACCTTC
TTCATCCGTTATGGCCTCCAGAATCCTAGCTCCCTCTATGCGCGCTTTACAACAAACAGC
TTCCACAGCGCCCCTTCGAAATTTGAGGACGTTCCAGTCTTCGTCTCGCCTTCTCGATGC
GAGCTCCGTCGCCGCAGCGCCGGTGAGGAAGCCAGTGGGCGCTTTCAGAGGAGGAATGTT
TGGCTTTTTACTCGGGTCAACTTTCGCTGGTGCAGGCACCTATTACTACATCTTGGAGGA
ATACAAGGTCTCGAACGAGCTGCTCACCGAGGATATCTATGTCAGTAGAGATTCTATTGA
TGAGTTGTACGAGCGTGTGGCAATTTAAACGCCTGGGCTTGATGCTCGGGCGTAAAAAGT
TCAGTTTTGTCGGCTCTAGCGTTGCACTGCGTTGCATTTGCATAGTGTGGACATGGTGGA
AATAATAATATCGGACAGCTTTGGCGGCAATGGGGAATCTCATTGCAGGTATCGAGACCA
TTTCATGCATTAAAGAGCTATGGATAGACGATAGATCATTTCGGGTGAAATAGACCCTAG
AGGATTAATTGGCTTGGGGCTATAGAGGGTTGTCTCTGTTGATAGACTTTCAATGGCATT
AATACTCCT
>Combined_contig345
GAGGTCACTTTCCACGGTCGTGGCTACGGGCCCGTGGACATTGACCACGATATTGAAGGT
TTCGATACCATGACCGTCAATTACGGAACTGACGTACCAATTCTGGATGGAAAACATAAG
AGATACTTATACGGACCGGGAAACATACTGGTTGCGCATTCTGATCACGAGCATTTGAGT
ACTGGCGATTTGATGCAAGCAGTGGAGGGATACGAAAGGATCATCATGGCTGCTTTGAAG
AATAGATGAGAGAAGACCGGAGTATGATGACTTTTGAAAAAAATTACGTGTATGACTACT
AGCGACCGATTCTTAAATAACGATGAAATTGGGCCTCTTGTCACAATATCATTTTGCCCA
ATAAAAA
>Combined_contig346
TCTTGTCTGGATACGATGGAAGCAATGGCCTGCCAAATCCGACTGCATTGTTCTATTCTA
TCGTTCGACGATTTTCGCCTGCAACCATTGCTGGAATCTTCTTTGGCCACACACACGAAG
ACCAACTCCAAATCTTCTATGACTATCTTCCTTCCAGCCTCAATGGCACCTTACGCAACA
CCAACGCCATCGACATCAACGCCCCGCTAACAATGGGCTTCATCGGCCCTTCTATCACTC
CGTTGACTGGGAACAATGCAGGCTACCAACTCTATCAAGTTGATGCTAAAACCTTTGAGA
TCATGGGTATTCAAACCTACTTCGCTAATGTCTCCGAATCTCTCACATGGACCAGTCCAG
TTTGGGAATTTGAGTATGATGCTCGGACAACATATAATGTAAACGGCACATGGCCAAAAA
CTTCTCCCCTCAACGCCACCTTCTGGACCGATGTAACCTACTCAATGCTGTCGAATCAAA
GCTTGGTGGAGACATATAATCTGTTCGAAACAAAGAGTAGTGTTGTGACTAAGAACTGCA
GTACCAAAGCTTGTGGGGCGCAGAAGGTGTGTTATATCAGAAGTGGAAGCGGGGGCCAAG
GGTATGCTTGTCCGTATAAGGAGGGACCGTTCTAGTGGGTTGAGTTGAGTGTAAACCCAG
TGTCAGGGACAGGAGTATGTAGATAAGATGATGGGACTCGCTAATACAGCAGAAGCTGGG
TTTTCTAGATCCCAGTGGCCGTGCTCTA
>Combined_contig347
GGCCAGGACTACCCAAGCGTACAAGTTATCCTCAAGGAAGAGGTCATGAGTAATTTGGGC
AAGCGCATCATCGTCAGCGGCGAAAAATCCATAGAGCTTGTCCAAGCTCTTCAAGTTGTC
ACTATCTGGTATTGGCCAGAGTCGAATGGTAACTCCAAATATTATCAACTCATACATATG
GCTACTATCATGGCAATGGACCTCGGAATTGATCTTAAGCCAAGAACTCTGAGGGAGCAG
ATGTTTCATCTTCCAGGCCGGGGCGC
>Combined_contig348
ATTCGTAGGGTCGTATTGTTTGTTGGGGTTGTCTATTCACCAGTGCCGGTTGAAGGCGAA
GAAGGGGCTCGATGGGGTCAGAGGAGCGGTTGCAAAGGGTAATTCGAAGAGTGACGAAAG
TAGACATTGGAACAGAGAACTTCGATGGTGCTAGCTCAATCACCGTTCCCTCGTTTCCGT
TCCCATCATTGTTGGCAGCAGCAACAGCCATTTTCACATCCAATTCCTTGAGTCTAATCG
CTTCAATCATCCTGGAATTCAATCTCAAACCCCTCAATTCCACATCTCCACGCCTCCCTG
TGTTTTCGTCTCTCCAGGTAGCTCTAATGCGCTCAAGCAGCGCTTCACGATACCAGAATT
CTTCGCGCATAGCACGTTCAACGTCTGGAGTGCTTTTAGTAGCAGACACGACGAATTGAC
GTTTATTCGCTGGGTTGAGCGACGGGATAGGGGCGTGCATATCTGGGAGATAGAGGCGGG
GGATGGGAAGGGGGACGCGGCGAGTTATTCCGGGGCTTAAGGAAAGAGTTTCGGTGAAGA
GGGGATTGTCTTGGAAATTGGGATTGGGAAGTGAGATGGTGACGCTGATGGTGT
>Combined_contig349
TGATGATGAGGACCAAATACCTTCAGGTGACAAACCCAAGGGGAAACAGAAGGTCATCAA
GAAGATACCTACGCAAGTGATTAAAAATGCGAAGGGCCTTGCTATATTCACCACCATGAG
GACTGGACTGTGGATAAGCGGTGCGGGAGGGAGTGGCATCTTGGTTGCAAGAAAAGCTGA
TGGAGAATGGTCGTCCCCTTCTGGCATACTACTACACACCGCTGGGTTGGGTTTCTTGGT
TGGCGTCGATATCTACGACTGTGTGGTAGTTATTAACTCAGAAAAAGCTTTGGAGGCATT
TACAAAAGTCCGGTGTACATTGGGTGGGGAGATCAGTGCTGTTGCAGGGCCAGTTGGCAT
GGGTGGAGTCTTGGAGACGGAGTTGCACAAGAGACAGGCGCCGATATTCAACTATCTTAA
GAGTCGTGGCTTCTACGCTGGGGTACAAATCGATGGCACTGTCATCATCGAAAGAGGGGA
TGAAAACGAGAGATTCTATGGACAGAAGCTGAAGGTTGCGGACATATTGGCTGGCAATGT
CAGACATGTACCTTACGAAACAAGGACTCTCACGGCCACAATCAAAGCTGCTCAGGGTGA
CACCGTTGATGAAAGCGCACTGCCCTCACCTGCGCCCACACCAGGAGACTTTGAGGTGGC
AGAGGATCAAAGCTCAGGCTTCGGCCTGCCACCGTCCGAGGACGATCCAGACCCGTTTGG
CGTCAAGGCTTTAGAGGAGCAAGGCATGGAGATCAAGGAGATAACTGACACAGGCGCTGT
GCACCGACCGAGTGATGACGCCTTTGA
>Combined_contig350
GTAAAACTAAAACGGTAAAAAGTAAAAGTTAAAACCTTAAAAGTAAAGGAAACGAAACAA
AACGAAAAACCGAAACCGAAAAGAAAACCAAATAACTAAGGTACAATTATTAATGATGTT
TCACATACATTCCAATATTTCATAGCCGAGAGGCCTGGAAACGTAAACCTTGTGAGGATT
TGATGGCGAATTAATATAGCAGGCAACAACAAGGAGCCTCTAATCCATGAGAACGCAGCG
GCTGTGACAGAGCCGTGTATGGTACAAGAACCACACCAACATCTAATACTAATCTAGCTT
GAATAAGCAAACAGTGCATCTAGCCCCTAAGACCTAGATTTGTCTGCACGTTACGTCCTT
CTGCACTGACCTACTGACCAGATACAGATGCCAGGAGGTTCGATGGTGAAATCCATAGGA
CTTTGAAGCAACTCACATAGCCGATATGCTTTGGTACAGCATGTACTCATATGTCATTAT
TTGGTCGATTCAACTTCATACGCAAGGAA
>Combined_contig351
GTAAATTAAAAACCTATTGGTAACTAATTCTATTAGGGTTGGTAGGAATTTCACCGTCAG
ATATTTTCGTAATATCCATCCTGCAAGATGTGGAGCCGCGAAAAGTGGAAGGAGCCCTTC
GAGTAGGAACTCTTTTTCGAGATAGCCCGCATCCTATACGGCAGATGTACCACCTCTGTG
GGACGAGCTCCATGCACGTTCTAGGTACCGTCAATCCTACAGTTCATTCGAGCGCATTCG
ATCCCGGTCATCTTCTAGCTTTCACAGAAGCATCAAAGTCCATACCCGCTATATTTTGCC
CCAAAAGTTGTAACATTAGTGTC
>Combined_contig352
TCGAATTCATCTTTTCAGTGCCCCCAGGCTTTGGAGCACCCGAAAGTCTCCGTGCATTAC
TGCTTTCTCGAAGTCAAGAGCATCCGTTGAACGAACGATTTGAAGTTGCTAAGCAATTGG
CCAACTCGGTCATGTTCGTGCACAACGCTCAGTTCGTACACAAGAATATCTCTCCAGAGA
CGGTATTGTTGCTGAAAAGTGATTCTTCTACACTCGGAATGCCTTTTCTTGTTGGGTTCG
AGAAGTTTCGCCTAGCAGATGGCAGGACGTACCATACCGGAGATTCGTTGTGGCAACGAA
ACCTGTACAGGCATCCCACACGCCAGGGTGAGCGACCTATTGAAGACTACCGGATGCAGC
ACGACATTTATAGTCTCGGTGTATGTCTCTTAGAGATCGGAATGTGGTCCTCGTTGGTAC
GTTATCACAAAGGGGACTTTGCCCCAGAACCTTGCCCAGAATTGGCTGCAGCAGTAGGTA
GAGAGGAGAAAGATGTTCGTCCTAAGGCGTTCGAGGTTAAAAGGATTCTCATTGATTCAG
CGAAGACAAATCTACCCAGTCAAATGGGTCAACGCTATGCAGATATTGTAGAGTCATGTC
TAACATGTCTTGACAAAACGAATACAGACTTTGGAAATGAGAAAGAGTTTATGGATGAGG
ACGGGGTGTTGGTCGGTGTACGATACGTTGACAAGATCCTTTCGAAACTCCAGGAGATAT
CAATTTAATTTCCGCGCTCAGTTTCACATACGAGTAGGATCGCCATCTCGACATCGAGAT
TAGTAGGATAGGGCTGTTCGCACTGGGGATGCTAAGCTATAACATTATTATATTAGGGGC
AGAAACCCCTAGATAATCAACCACAGCACCCTAGGATAGGGCAAGTGTTATTATATACCA
GGAGGTAGATACCCTAGATAATCAACCACAACACC
>Combined_contig353
ACGATGGCGAATCTGGTATCAACAAGCCTTTACGAGAAAAGATTCGGCCCTTATTTCGTC
AGCCCGGTTATTGCGGGCATAAACCATACAACAGGAAAGCCATTCATATGCGGCTTTGAT
AGTATTGGATGCATCGATTTCGCAAAGGATTTCATTGTGTCAGGCACAGCGAGTGATCAA
CTTTTCGGAACGTGTGAAGGGTTGTGGGAGCCGGATCTGGAGCCGGACGATCTTTTCGAA
ACGATTTCTCAAGCTTTACTCAACGCTGTAGATCGTGACGCATTGTCAGGATGGGGTGCG
CATGTATACATTATTGAGAAGGATAAGGTCACGAAGAGGCTGTTGAAGGGAAGACAAGAC
TAGATTAACTAGGCATTCGGGCGCAAGGCGATAGCGAAATACATTAAATCTTAACAAAAA
AAAAAA
>Combined_contig354
ACCTGGGCATCGGCATATGGTACCTGGATATGGTTCAAAGATTCAGTCCTCCTTTTGGGC
GCTGGGGAGCCCAACCGTGGTGATACTAAAGTACTGTCATCGCGTTTCCGCTTCATTTTG
TTCAAGAGCGGTATTTGAGTCACAGGCGGCAGTCGCTGCTGCTTGTTTGGCATAAAGTTT
GCTTTCTCCTGCAAGAGCGTCTCATTCCGACCCGAAGAGCTCCAAGGGAACCAGGACATG
CCATGCGAGCTGCTCAACATTTACTCTTGACGCATACACAGTGTTTGTGGTGTTGAGTAT
AGAGGTATTGCGGACAAAGCAATCCGATATATCCGTTCATACGTCGTGGCCGACGAAAAG
TAGTGATTGCCGAAGGTTAAAGAAGCTTCTTGAAGGTTATAGAGGAGTGAGCAATCTTCA
GTTCACAACGAGGATGTGTCCCAGACAATCCTGGTGAAGAAGTGGTGGTGGGAGTGACTA
GAGGTACTGGTATCTTGGCGGGAGGGAAAGGCCGACCGTGGCGATTGAAAGAACGTAGAA
TAGGCAACAGCAGTCGTGAAGAATGGAATATTAAGCGAGCAAATTGATCCGAAAGGCTTC
AAGAGGTCATTAAATCGCTCGAATATGAGAAAAAAGGACTGTAGGGGTGGTGCGCAGAAA
GAT
>Combined_contig355
TGTGTGGGCTATAATTGTTACGAGATTCTTATTGGTTTTAAGTTTACCTGTTTTAGCGGG
AGGGATTACCATGTTATTATTAGATCGTAATTTTGGTTCTTCTTTTTTTGATCCTAGAGG
TGGTGGAAATCCGATTCTTTATCAACATTTATTTTGATTTTTTGGTCATCCTGAAGTTTA
TATTTTAATTGTTCCTGGATTTGGAATAATTTCTCAGATAGTGATTAGTATTTCTAAAAA
AGGTGAGATTTTTGGATATTTAGGTATAGTTTATGCTATAATTTCTA
>Combined_contig356
GTGAAGGCAGTGTTGAGGGAACAAGATTCGGGTTCTACGAAGGAAAGCCATTTTACGCTC
GTCCCCGAGACGCTCACAAATCGGGCAAGGAGAATCATCGATCTCAACATCAGGATGATC
CGGACTTTCAAGATGTCGAGTCTAAAGGCTCCATGGATTCAAGAATGAACACTTTCCTAG
CAGAAGACCTTTTACCACTTCTATTTGATGAGCAGCAGGAGGAGAATATTATTGCTGTGG
TATCACACGGCATTATACTTTCGCACCTGTGGCGATGCTTCCTCAGACTACTACCCAAGA
ACAGTGTCACCCTCATGGCTGGGCTCTCTGTAGGTAAAGGAGAAGCCACACCTCTGGAAT
ACCTTGGCGGATGGTCTAATACCGGCTATTTGGAACTCGACATTAAAAGAAAATCGTTAG
CTGCGATCGAGCCCACCAAATCAAAGTCGTCTTTAGAACCTCCCTTTTCACAGAGCATTG
ACAAAGACTCGTTGCCGAAACTCCACAATTACAAGGTGACTATTAAAATGGTGAATGGGA
AAGAGCATCTGCAAGGTCTAAAGCGCACAAAGGGTGGGGTCGGTAGCTCCAAGTTCGACG
AAGGTCAGAAGTCCATTGAGTCGTTCTTCAAGAAGCAAAAGGTGGGATGAACAGCCAAAA
CCGGTAAAGACAGACAACGCAAGGAATTCCTAGTGTCCCATGCGCGACACCCCCACGTTG
AGGATCTAGGCGTCTATGCATTCGACCACGTTCCACCTCACTAACGGGGCCACTAGCCTC
GAGAAAATAGCCGTCATTAGCCCTCTGCGGGACTATCACCTAGTCGCGGACCCTTGCAAG
AGCGAAGATGTCGGTGTTGAGATGTGGCCGGCATAGCAACAGCCATTTTAAGGTAG
>Combined_contig357
TTGGCATACTCTTTCTTCAGAACCACGTTTGTCATGGTCATCAAGTTGTTCTGGTATCCA
TCACTGATGAGGGCGAAACCGGCGCAGAAAATGGTGAAGAGGTCAGACAGCGACTGTCTT
CTCGAGCTGACCTCCCTTGATGGTGCAGCAGGGTCCTCTGACACCACTACAGCGCCTGGA
GCGCCTGGTATCTTCGTATCCGACTTCAAGTCCTCCTCGCTGATCTTTTCTGCGTCCGAC
ATGATTCAATTCCCAGAGTTGCTGGCTGTCGATGTTTTGCGCCGATTGGATCTGTCCCAG
TCCCCCCAAGAATGTTCAATG
>Combined_contig358
TAGACGACGTAGTCGAAGCGCAAGACATTGTATGATAAGTTCTGATTGGAAGGCGGTCTA
CCACAGACTTCGGCGCCCGCCATCGTCGTCGACGAATTCGAGAGCGGAGCAACAGTAGAG
CGTATACAACAGTCAGGGTGACTAGTGGGCTGACCACTAGGACTAGCAAAGTATCGAAGA
ATGGGCTTGTAGACATCGTTGTAGGGGTAAGAGTCACCCAGAGTCCCTCGTGCTCTTCGA
CTCCATTATCTGCAGGATACTGACCGAGATTGGTACCTTGTGCTGTGGTACTCTTCTTCA
AATCTATAGCACTCTTCTTATCTTCCTTAGCTGGAATTTTCTGTGGATTTCCTGGTTTGT
GATATTCCCCGCTACCCGGTGTGATGTAGCCACCCTTAGAGAATTTCC
>Combined_contig359
TAAAGAGACTAGTCATTAGCCATCCAAAAGTCATGACCGGCACCAGTAAGAAGACGACCG
ATCTCCAATGCCTCTCCATGTATGCCTTAGGCAATTCGACGCCGACAGCGAAGCACTGGA
CAACGAGCACGACTCGTGAGCATTCGAGGGTGATCTGGTCTGTGTTCCCCCATGTCAAAG
GATTGAAGAGATTGGCCGCATGTGGACCGAATATGACGCCACATATGGTGGCTACAGTGG
CTTCGCCGATGTAGAGTCGTTCCTTCACGAAGAGGGATACGAGCATGAACAGGCTGGTGA
AGCCTCCAATGATCAGGTAGGCCCAATGTGGCTTGTTGACCGTTAGTTGGTCCCACGCCA
TGTGAGCGTCTTAACTATCGAGCTATAATATATGTATGTTCTTTGACCCCCAATCGGTA
>Combined_contig360
ACCCCACTCTTGCCGCTCTGTTTCTGTAGCCCCAGCCACTAGCTGGTAGAATACATGGTA
ATTCCTTTCTTTCAATGGTTGAAAGACCAGTCTCGAACGTTCAAGCAAGTAAGTCCGTAT
TCGAGCACCAATGATCTCGGTCTTCTTGTCGAACAAGATCTCAATGTATTTCCCAAAGCG
AGAAGAGTTATCGTTTCTGGTCGTTTTAGCATTGCCGAATGCCTCCATGACAGGGTTCGT
TGCCAAGATTCGTTCTTCCGTCTCGCTCATTGCATCTGCTATGCCTTTGGCTCGTTTTCC
TGGTTGATCTGGCGACTCGCGTGTTGCAAAGTATCTCATGATATACTTCGCGCTGACCGT
CTTGCCTGCTCCTGACTCGCCGGATACTACGATAGTCTGGTTCTTATTATCTCGCAACAT
ATCCGCAAAAGCTTCTTCGGCTATAGCGAACAGATGC
>Combined_contig361
TTTGTAGACGTAGTCCAGCTCCTTCTCCACGTCCACATCCCTCAACAAAAGCTCCTCGTA
CTGCTCGTCGGTAGGCGACTTCAATGGATTGGGAAAGTGCGGGCCTTTGCCATCAAGCAT
CTCTACCGTCATGCCCATCGCCTGAGGTATGACTAGGATGTCGGAGAATATGATCGCCGC
ATCGATTAAACCATCGTAGCGGTCCACGGGTTGGAGGGTCAAGGTGGAGGCGATCTCGGG
GCTGCGGCAGCACGCAAAGAAGTCATGGTTCCCTTTAGCTTCATGGTACTCGGGGAGATA
TCGCCCGGCTTGACGCATTACCCATATTGGCGGGCGTTCGACCCGTTCGCCTCTGACCGT
TCGTAGTAGTAAATCATTCTGTAGTTGAGCAAATTCTGTCAATAAC
>Combined_contig362
AAAGTTGATTCGAGGGTGACTTTCGGACTCCGTTCTTTGTGCACATGGTTCCCTTGGAGA
CATGTCACGTGCCGATCTCATGTTCGGGGACTGCTCCGCTGGGGCGCAACAGCATGGAGG
TGGCTAGAGCTTTTCGCTTCCAAGAAATTGGGTAAGTCTAGTGGTAGATCTCGCATGTTG
TTCCGCTATCTTGTTTTCTCCCTACTGGTTGGTGTCATGCAGAAAAAGAAATGTCATCCC
GTGTATCCGAAAA
>Combined_contig363
ACTACTTATGCTACCATCCAAGACGCTTGCCCTGGTTGTGGNCNTGGCGATCTTGACCTT
ACCCCCGCCGTGTTCAAGAAAGTCGTTGGCAGCATGAACAAGGGCGTTGGTAAGATCAAG
TGGTCCATCGTTTAAACCTACGTTCTTGAAATTTTTCCTTTCACTTTTTTGCTGTGCAAA
AATTGTCCCATTTTTCAACTCTACAGTTCTTCTAACAGTTTTGCTGGCCCTAATATCGCT
CTGTGAGTGATTTCAAAACGTTTGTTTTATATTTGTAACTCTTTTTTCTTGTCACTCATA
TGTATATATGTACGTGGAAGACCCCAAAACATTAAAACATTATATTATATAGCGCAATGT
ATCATTTTTCTCATATAAAAAAATATAATTCCTTGCCAAAAAAAAAAAAA
>Combined_contig364
GGAAGCGGCCAACGCCCCTTGTTGGATTTCTGGGGATCAGAAAAGCGCAATAATCCCTTC
GAAGCCCCTAAGAAGAGAGCTCGGGATACCATGGAGCATGTAGTTGAAGAGGGAGGCATC
AAAAAGCCAAGGACAGGCCCAAACCGCATTGAAACGTCATTGCCTCGCGACATGCGAATC
AACACAATGCTGTCGGTGTCTCTGAATGGCGACAAGCCGGGAAGAGCGAAGCAAAAGCGT
CTAGGCGATTGCAAGAGTATGGTAACACTGTTTGCTGAAATAGCAAGGGGATGGATAGAT
GAGGGAGTAGATGAGGAGGATTGTTATATCGAGGTGACGTACGATTGGAAGTCGGAAACG
GACGAAGGACGAGTTGCGTATCTAGAGCGAGACCGCGAGTTAGGGCTGAAAAAGTTATAC
GACGAGATCAAGGAGAACCAGTGTTGGATTTATGAGGCTGATGCTCGGTGTATCATTAAC
ATGAAGATCTGCCAGAAATGTTGACGCAACAGAATCGTG
>Combined_contig365
GATACTACTTTGTATGGGTGGGTCAGAAGTTGCTCCAAGCTAAGAGGAGCATGGATCTGC
GCCCCATGATTGAGCCCCCTGGGATGTGAGCCTGACGAGCTTGCCCCTATTCGGCCGAGA
TTCGTGGGATACCTAGACTGCAGAGTGACTATCGCAGCTGCCTAAGTCTGGAGGGCTATA
AGTATCTTGACCTCCCAGTATCTTTCCCATATTTAATGAACGCTTTACTTATTTGACTAT
GTCGATCAGCTGCTCAGGCTTCCCTTCCAGGCTTTGGCCATTCAACTTCGCAATGCTTCA
GTTAGTTGATGAAAGTGAAAACGAAAATATCCGGACGAGTATTAGCGATAGCGACGAAGA
CTCCGACTTTAAATGCAAAGATGACACCAAGGCCGCGTATACGTTT
>Combined_contig366
CGAGTCGTCTTTACGGACGGGCCTTACACCTGGTGGCGGAGGTTCTATGTTCCCTGCCCC
GAGCCCGAACTCACAAGCTATATATCAACAACTTGCTAGTGGTGGCGCCACTCCAAGTAC
GTTAGATTTCCACCGAACTGCAATGAACGCAAAAGCCGCCCGGCAAGGAAACCAATTGAA
CGCAAACGGCACTTCACAATCAGAGGACAAGCGTGCACCAGTGGCTTCTATGGATCCATC
GTTGCAGCAACAATCTCAACAGCCAACATTTGGTCAACATGATAATGATGCTGCTAACGG
TTTGTTTCTCTTAGCTCAAGCTGGTAATGGCACACAAATGAACAACCAATATGCGATGCC
AAACACAGCGCAAGCAAACATGACAAATAATCGATCACATGAAACGTCCCCCACGATGGC
TAAGGGAGCGCGGAACAACGGATCTATTGGTGGCCAAAGCGAAATGAGTAATGATATGTC
TGATAGTGGTGACGGAAAACCAGCTACAAGGTCAAGGGGCAAGCGTAGTTCGAGTGGCAA
AAATGGCACTACAAATGGGAAACGAAAGACTGATGATACCCCTGCGAAACAGACCTCGGC
AAAGAAGCAAAAGAATATGAGTGTGGATATGGACGGCATGGATTCGGATGATGAGCAACC
AAATATAAAAGAAGAGCAATATCATGCGGATGGGAAGAAGATGACTGACGAAGAAAAACG
AAAAAATTTCCTCGAGCGAAACAGAGTTGCAGCA
>Combined_contig367
ACCCACTGCGTCCGGAAAGCCCAATTCAAAACCACAATTCAATCTTTTGACACTCCCAAA
CCTCGATCCAGTCAAAGCACACCTCATATCAGAATGCCTCAATCTGGCTCCAGCGGCAAT
AGCTACAATGTGACTAGCTCCGGTTCCAATAGCCAGGGCAATCACTACTGCAGCCGAGAT
TACACTCCCTCAACCGGAGGCAGCCAAGCCAATAGCAACACTTATCATTACTCCAATACC
GATGGAAGCTATTACTACAGCAATCCAAATGGGTCGACCTATTACAACAACGGTAGTGGG
GACTCGAGCTACACGGCTCCCGGAGGAAAGAAGTGATATGGCGGTGAAAGCTAGAAAAAA
TGTAGTTTGGAAGGGAGGGTAGATCTGGTAGTGTTGCAGCAGAGATCGATGATTAAAGGA
AATCAGTGTCAATAGGTTCATACACGTTTGCAGATAACATAGGAACCTATCTCTTCCAAT
AGAAAAAA
>Combined_contig368
AAGACAGGGAAGGAGGGGGAGAAGAGAAGGCATCACCATCATCACAGGCGACACAATCGG
GAGGATGGGCGTGAGGATAGTAGGAGAAGGGATATGGGGGACAAGAGGGATGAAAGGGAG
GAGCGACGGCATGGCCACAGGCATCATCATCGGAGACGGTCAAGGAGCTCTTGATGGCTG
GCGGAGTCTTAACAATGACGAAAATCCGCAACATACATCACCCACAGGTTCTGGGGAGAA
GACTCATCACTGTACCACTTTCCAGCTACTTTCAGCTGCCCGAAAAGGCGAAGTAGCGGC
TGATGGAAGAAGAAGTGATATA
>Combined_contig369
AAAGTCTTGCATGAACTCGTCCCACTGTGCCCAATTGACGGTGTCCATTGTCTCGTTCAC
GTCCAATGAAGAGAATGCATCGGGTGGCAGGTCTTGCTCTAGGCTAGAAGATTGAGAAGG
CATCAATTCTTGGTCCATATTTGGGCGGAGAGCCTGCGGTATCCAATTGTCCTCAAAGCC
TGGAGAGTGGAACTGATTGAGATTGGACGACTCAAATTGAGGCAGAGGCTTTTGCGGCAC
CGGGCTGATCATCATAGACTTTGACTGGATCCTT
>Combined_contig370
GACAACCTTGGTTATCTTTGGTATCTTTGATATCCTTGCAGCCTTGCTGCTTCTTGCCAT
GCCCCATCAGACACTACCTGAGCAAGATGAGAAGCTGCAAGACCCTGAGCACGTGCCCAT
GCTGGAACCTCTTCCCTTCGAGCACATTTTCATTCCAACAGTGGCCAAATAGAGCAGCAT
TGCTGATGCCAGCTTGGTTTTGAACAAAGTTCATCTGGACTCGTGCCAGATGTGTTTTCT
TTGAGGCATTGAGGACCACCCTGCAATTTTGAATTGTGTCAAGCACTCATGAAGGGGATT
GTTCTTGAGCCCATCAAGTCATCCTTTTG
>Combined_contig371
CTCCGATGCGTCCTAAGTCTCAGTAAGTAATTAAAGTTGTGGCCGATGGCAGACATCTTC
CCATAACATGCGCAGCTCTAAGCTGCTTCTTCAGCGACTGAGCAAGGCTCCAGCGCTGAG
CACCGCACATCATTCACTCCAAATTCACGGCCATAACCCCTCTTACGCACTACAATGCAT
AGCTAAGGCACATCCGCAAGTGCCCAAGACTGGGTTGAGCAGCTATATTCAATTGAACCA
CCCCAGCCCAACCAACGGTTGCCGGC
>Combined_contig372
TAATGACACGGCATCTTACTTTAAGACCCATAGCTCGTGACCATCATCGAGCAGTCTTGT
CGGAAATGAAACATGCAATAACACCGCTCAGCCGTTTGCCACTGTTCACTACTCCGTACT
CTTTTTCTACGGACAATGTGCGACGAGGTCTACTGTGCTTTGTGTGGAGTTCCTTTTGAT
ATATATGTCGACCTCTATAGGAGTGGCTTGATCACAGCCGAGGATGTTGAGTGGACCAAA
TATTTCATTGC
>Combined_contig373
ACGGGGGTGGCGTATGAGGGGTATTTCCACCCTCTTGATGGGCCGTTGGCGCAGATGGGG
GTGAATAAGATTCTGGGGTATATCATCTTTGGATTCGGGTTGATACCGAGCTGGGCATTT
ATGGTTATTATTTCCATGGTATCGAGGACGATTATCTCTCGGAGAAATGGCCCCAACCCC
AATGTTGCGCAACAGATGCAGCAGGAGAGAGCTGGTCGCGCCAACGCTCCTATGGGCGGT
GCACCAGCGGCGAATGAGTAGAGCATCAGCGAAGGAGTAGATTTAAGAGAAAGAAAGAAA
CTACCGCGTCGTTCGCTTTGAGAGAAATGCTTGGATATTTACTATTTACCTTCACATGTA
TGTCTGAAAAATAAGGTAGATAGGAAGGCTACGTACGCGATTGTGAGGTTTTAGATGGGA
GAGGTTGGGTGTTAGGGTTGATGGCTCCTGTCTGTCCGGGGGCTGCTTTATATATATTTC
GTAAATGTCATGTAATGTAAGGTACCAATTCTAAAAAAAAAAAAAAAACAAAAAAAAAAA
AAACAAAAAAAAAA
>Combined_contig374
CTTCCTGCAGGGCAACAACATTGTCATGTTTCAAAGATTGTAGAAGCTTAATCTCTCGAA
CAGCAGTAACAGGGAAGCCGTCCTTTTCCCCATCCATTCGGATCTTCTTCAGAGCTGCGA
GATTCTTGGTATATACATGGATGGCTTTGAAGACCTTTCCATATGTCCCTGAGCCCACCA
CAGATTCGTTCCCGGGTTTTCGGTAATACACCGAGGCTGATTCTCTGAATTCGGAAGGTA
AAGTGGGCCGTGGCTTCATCCGTTTCATGATCTTCTTCTCCTTGATAATCTCTGGTGAGC
GCTCACGGATGCGATCTCGTTTATGGTCGCGTACTGGCCGCCGGTCATCACGGTAGTCTC
CTCTTCGATGATCACGGTAGTCACGCGTGTCACGACGCTCGTCTCGATAGTCCCGGTCTC
TTCGGTCATCTCGTTTCTCACGCCCAGGATGGGATTCGCTGGGACGTGGACTGGGTTTAG
TGTTGAGATGATTCAACAAATTCTCTTTCTTGGGGGCCTCTTTCAACTTCTGTGTTAAGT
CCGAAGGGGGTTTTAACGGCGCGGGAGCAGCAGGTTTGGCTTTGAAGGACAAAA
>Combined_contig375
GATATTTGGCTGCTGATCATGTACTCTGTCTGCTCCCTTTTCCGTGACTTGCATATTCCC
ATTTTTACAAAGTCACAATTTCATCTCTACGTGCGCATCGAATGGGTACAGCAGGTTTCT
TAGTGGGTGTTGTTTCACATTATCAAGCACGTTTAAGGCTACCGTGCCCTTCGTCTTTTT
CCGGAAGTGGTGGAACCTCGGGTGCTCATACGACTATTAAACGAAGGAGGTGTGGCAGCC
TAAAACAGTTG
>Combined_contig376
CCATGTAGGCTCATAGGCCCTATACTCATGGCACTGAGCCGGCGATCGAGTGAAGTTGGA
GGCATGATGAGCGTCAGGTCCCATTCTAACTCACTAATTGTTTTGGTATAGAGTGTCAGT
GGGCGGGTGATACCAAGCATCAGTGGTGAAGGTATGTTTCCAGTTCTGTTACCTGACATG
GCGGGGCGCGGAGGAGGTACGAGGAGGGTTGGAAGAGTGGTTGACAGAGCGTATAGGTTT
GAGAGTGATGGGAGGGAGCCGCTGAGGATGGAGGATGCAAGATAGGGAGTA
>Combined_contig377
CCGAGACCGGTCCCTTCGACTCCACAGCCCATCACCTCCTCAGTCTCCACGAGTCGCTTC
GCGAAGAAGTCAATCGCGTCTCTGCTGCCGTGTCCGAAGTAGATGCAAAAGCAAGCATGA
TGGTCATAAGCGAGAGTCTGCGTGTTAAAGAGGATCTATCTCATACTAATGCGGCGATAG
CAGGCATGCGGATGCAGCTGCATTGGCTTATAAGTGCGAGGTTGCAAAATCAGCAACGAG
TGGCAATGGTGGGAACGCAGAGCTCTGGGGAGGGTCTTGGGTCTACGTCTGGTAATAATA
CTGCTAGGCCAAGTGGCAGTGTTGAGTTGCCTGTTCGGCGCTTGAGCGACTCAAATCGGC
AGGATCCTAAGCTTTGAGTTGATTTTAGAGAAAGTTCATTAAGAAAAGAAATTCACAAAA
GTAAAAA
>Combined_contig378
TTTNTTTTTTTTTACAGATGCCTCAATATGAATTAAATTGCTCTAGCTTAGATCCAGATA
TAGTTATGACATGGTAACATTATCTTAGTTGGCATCAGATTTCGTTTCTGTTCCTTCAAC
AACGCCAAATGTAAAATCACCAACCCTTGAATGCCACCATATCAACTGCCCAGAGATCTC
TCCAAACTACCTAGCAAATCTTCTTCCCCGTCCTCAAAATGCACCGACTGATTAGCAGGA
CCATTTTGATCAGGGGATCCTGCCACAACTTCAGGCTCCGCTATTCCATCTAGAGGATCA
TGTTCAACAGGAATCTGGGCATTCATTTTGGGATCCACTTGCGTAGCAGCCTCGACTGAA
ATGTGTAGATCACTCGTAATTTGTTGCATATTAGGTGCTAAAGCCTGATTCGCTTCTTGT
GCGATATCAATCTGTGGAGGTAATTGAAATTGGGAGGATAGAGGTAGGTCCGGTGAGCTA
GACATGCCTCTGTCGATAGGAGTGGGAGGACTCATGGTAGGCGCTTTAGGGCTTAAGTAA
GGCGCTTGAGGTGCCTGTAGGCCAGGGAACGTAGTCTCGATGGGAGTGGGTGGGCTTGGA
GTTGGTGCTTTTGGACTACTGGTGGGTCTCGTATAAGAGAATCTGCGTTCCAGCACAGGC
TCTGGCACAGGTTTATTGACTTGTTCG
>Combined_contig379
GTGTACGAGAAAGACGACACTAAGAAGCCCACTGTACATGAAGCCGACAATGGTAGCGGT
ACCATGCTGCATAGAGAGTTCTGTCCGACATGCGGCAGCGGGATTCTGGAGGTTGGTGAG
CCGGCGATGAAGGATTTTAGATATATCATGACAGGAACACTGGACCGTCCAGGCGATTTG
CCACCGAAGGGAGAGTTCTTCTGCAGCAGAAGGGAAAAATGGATGCCCGAGGTACCTGGA
ATATTTCATAAGCAGGAGATCAAGGAATGAAGGCAAGGGAGCTGATGTACATTACACGAC
GATGGGAAACGATGGTATGAGGACAAAG
>Combined_contig380
GAGCGTGTCGNTCGTCGCCGCCGTTGCAAGACCAAGGTTGGTGCTTCTCACCGCATCAAC
CAGCAGGAGACCGTCAAGTGGTTCAAGAACAGATTCGAGGGTATTGTCCGATAAATGCTT
TCGCTTCTTCTCATGACTACACACAACAAAAGTGGCAAGCGGGGAGATGAATGAAGAGAA
TTCTTTATCAAGGTCGCTGGCGCAGGGCAGGTGGGACATGGTTCAAGCAAAAAGATCCCT
TGTGTTATGTAATCCATGCACAAAACCCACAAACAAAAGATCAAAATTTTGTCACCAAGG
AAAAAAAAAAAAA
>Combined_contig381
GCAACACTCACACACACACACACCAACACACGTAACTCACCATACACCCCTTACACACAC
AAATCGACTCGACCCAACACGGTCGCCACTCCAGCCCCGCCTTGATACCCCCCACTCCTC
CCGTCATCCCCCACCTTCCATCGTCCACGTCCTGTGTCTCTTTTACTGCGCCTCCTGCGG
TTGACCGTCCATCTGCAGGTCGTCCTTCTTCTCCCCCGACAGGTCGTGTGAGAATCTGCA
GTTGGCCCCGTA
>Combined_contig382
CTTGGCTGACCCTTCGTGGAACCCCACTGCTTGGAAGCAGCCTTCTGCTGGGCCTCTGCA
GACTGCTCACTGGCCTTGAGGCTGTCTGCTGCCTCCTTCTTCAGCTGCTCCAGCTTGGCT
GCCGCAGCCTTCTGTGCCTCCTTGCCGCTGGCCTGTGTCTTCTTGGAAGCCTTGCTGGCT
TTGTCAGAAGTGGTGTCAGCAGCAGCCTTGGCCTTACCAGAAGCCAGGTCCTGCATCTCC
TGCAGAGTCTTGGACAGGCTGTTGGAGGACCGCTTGGTCTCCCACTCAATCCATGACTTG
TACTGCGTGAAAGTGGCTGAGGCTGAGGCGCTCGCGTCCTTGACGGTGCCCTTGGTGGCA
TCG
>Combined_contig383
ATGAGGAAGTCCACTTTCCCCTCACGGAATGACTTCCAGCAGACATACGCAAACGTCAAA
TTACCTTTCTCATGGCCGCCATCGATACCCACCATAATACCACATCGCATACGGCGAAAA
TTACGCTCGAAAATACGGAGTAGACAATCGCCATCCTCTTCCCTCGCCTCCCTACAAACA
TCCTACTCTCCCGCCGATACTCTGCACTCGCTCCGAACACACAAGTGGTCATTTTATGAT
GGGCAATACCTAATACTTATAATATTGGGCATATTTTCGCTGTGCATAATTCCTTGGCCG
GGGCCACTGCTCAAAA
>Combined_contig384
GTGATGAAGATGACGAGGAAGGGGAGGGTAATAAAAGTTTAGGGAAACGGTCAATAAATT
CTAAGGAGGCAGATTGCACAAATTGCACGGTACATGCGGGTTTCATGACCTCCTGGCGAC
ACACTCGACCCAAGCTCCTACCATATATCAAGGAGCTCGTACAGCAATATCCAGACTATC
AGGTGACTTTAGTCGGACATTCACTTGGCGGTGCCGTTGCTGCACTTGCTTCTCTTGATT
TTGACGCTCGTGGCTGGAACCCACAAGTGACCACGTTTGGAGAACCTCGAATTGGAAACC
AGGAGCTGATGCAATATCTCGACAAAACTTTCTCCGATGGCGGCTCGACTAACATCACCA
GTAGATATAGGCGCGTCACTCATGTCGACGATCCTGTGCCCCTACTACCCCTGACTGAAT
GGGGGTATAAGATGCACGCTGGAGAGATCTATATCTCGAAGTCTGACCTTTCGCCGGAAG
TGAAGGATGTGCAATACTGCGAAGGTGACGAGGACCCCCATTGTATTGCTGGTGCAGAGA
CTACGACCGAGAACCCGAGTCTTCCCAGCGTTGAGCAGAGTGCCGATATAGAGAGTTTCA
AAGATTGGTGGAAGGACACGAAGGGTCGCCTGACGATACCAGCGCGCTATCATATCTGGC
AGCTATTCTTTGCTCACAGAGATTATTTTTGGAGGCTTGGCCTATGCGTTCCAGGCGGAG
ATCCTAAAGACTGGTATAGGAAATATGCTTATGATGAAGAAGGACCGGCCGAGCTGTAGT
TCTGTTTGCACTCCTGTCTTTTCAGCGTAGGCGTTGGTGGCATTGGGATACCATGGGTTT
TCGTTGTAAACTAGGCACAGCATGTCGTACAGCCAATCAAAAGCAGCGTTATTTAGAAAA
AAAAAAAAAAAAAAAAAAAAAA
>Combined_contig385
GCTTTTACAGCTCCATCACCCACCCACAGCAACTGGAAAACAATCCCTCGCTCTTGCACG
TCTTGATCGACTATCCACGTCCGCGACATTTCCTCGGGAGCTTCAGATACCGCACAACCC
TACCGCCCTTCCCAAAGTCCTTCTCGACTGGTTAGACAAAAACCACAATCACTACGAGCC
AACCCTCTCAGAGGTACAAAGGCACGATCCTAGTCCTACCGCCCATTACAATTACTGGGA
CATAATATTCTATGTTACCCTACGCGGCAAACTCGCTGATTTGGGACGAATACTGAAGAG
GTCTAAATTCCAGCATGCAAGAACAGCTAGGGATGATGGTCAAGGTACAGAAGGATATAA
TAGCATACAGATAAAAAATATCGAGCGAGTTATTAATAGGGCCATCCAGCTATTGGAGCA
CAGTCCATCTCTACAA
>Combined_contig386
TGCTGTTGTGGGTGCTGGGGCCTGCAGCGGCGGCTGTCCGGCGAGGTGAGAGGGAGAGGC
ACGCGATGGACATGGGGGATGGGTCGGCCATGTGGACGTCCATTGGGGAATCGAATTGGG
TTCGGGCACGGGAGAGTGGGCCGCGTGATCGTTTTTTGGGTGGTGTCTTGGATTCCACCG
TCATCGTGGGAGGTGACTCGATGGAAAGACTGCTTAGGTCTGTCATCGAGGGGAAGTCTG
TATCAGCACTTGTGCTGACTGACGAGTACTGAACATCGTCTGACGGAGGCAAAGGTATGT
CTTTTGCAA
>Combined_contig387
AACTTCTATTTTCTTTCCTTCGGCTCAATCGCAAAGATGTCGGAAGGTGATGTGGCCCCG
CCTAAGGCGCCGGTCGTGGTAGAGGCCCACAACATCGACACATACCAGGTCCCCAAGGCT
ATGTTTGACAAGCACCCCTCCAAACCCCACCTCAGCGGCATCGAGGAATATAAGAAGCTA
TACAAGGAGTCAATTGACCATCCAGACAAGTTCTGGGGCAAGATGGCACGGGAGCTCATT
ACATGGGAAAAGGATTTCCACACCGTCCACTCTGGCTCCTTCACCAATGGCGACAATGCA
TGGTTCCTTGAGGGCAGACTCAATGCCTCCTACAACTGTGTTGATCGACATGCGTTCAAG
AACCCGGACCAGCCGGCCATCATCTACGAAGCTGATGAGCCTAATGCAGGACGAATTATT
TCCTACGGAGAGCTCCTCCGCGAGGTTTCGAAGCTTGCCTACGTATTGAAGCAGATGGGC
GTTAAGAAAGGAGATACTGTCGCACTATACC
>Combined_contig388
AACAGCTATCCAAGAATCATCCAGCTTGCTTCTCCATCGCAACACATCTACATCACCAAA
TTCCTCGAAATCACCTAAAGTCGTTTAGCCTTCACTTTCCTACCGTCGAGATGTCGTTCC
AAGACCGTACACAACACCAGATCAATCAGATAGATAAGGAGCTCTCTAAGTATCCTGTGC
TCAACAACTTCGAGAAGCAAACTTCAGTACCTAAGGTCTATGCGTTCCTGGGTCTAGCCG
GAATTTACTTCTTCTTGGTCTTCTTCAATATCGCTGGCGAATTCCTAGTAAACGTTGCAG
GATTCGCCATCCCAGGTTACTACTCCCTTGAAGCGCTATTCAGTGCAAGCAAGGTTGATG
ACACTCAATGGTTAACCTACTGGGTGGTCTATGCCTTTTTGACCGTATTTGAGAGTGCCG
TAAACGCTGTTTACTGGTTCCCCTTCTACTATACTTTTAAGTTCGTCCTCGTCTTGTGGA
TGGCTCTTCCTCAGACTGGCGGTGCTCAAATCGTCTTTCGTTCCTTCATCCAGCCAGTCT
TCTCTCGCTTCTTCTCCCAGTCAGGGCAAACTGCTGCGAACCTCCGCTCCCAGACCGACC
AGGCGGGCAAGCCCCACGCTATGTGAAGCGTTCACATACAATTACCTCGGACGTACGGTC
TTGGCACCCATGGGAAAGGGAGAATTGCATGTAGTTCTCTCTGTTAGCTAGGCAATATGC
GCCAAGGATCGACAATGGATGAAGTGGACGTGGGTTTCTTGGTTCGTAACCATTACTCAG
TGGTTGCAGAACGGGTATGAGTTTACAGCGAAATGTTGATCACCGATTATGTCTACAATA
GCTTTCACTTGTGTATAATACAGCGCTGAAGCTGGTAATGACATTTCTATGCATGGTGTT
A
>Combined_contig389
TCTGATACATTGGGCCTACAACAGGACCGTGATGCGTTTATCCTCGTGCTGCTTGATGGC
GATGGAATTATCTTCGACGACAACTTCATCTCAAGAGGAGAAATTGGAGGCAGGGAAGCC
GCTCAACTTCTCTGGAGCTCTGTGACGGACTTTGTGCAGAAGAGTCACCTCGACTTGCCT
TCGGATTATAAGGTTGTTACACGGATTTATGCCAATCTTAAAGGACTAGGAGATGTATGT
CAGAGATCTGGAATTATTGAGAAGCACGAAATGATTGAGGATTTCGCCCGCGGCTTTACT
GGAAGCAAACAGCTATTTGACTTTGTTGATGTACCACTCCCCAGATCCTATGACGGGCCT
TGGCTGATGCAAAGTAGGTCGGTATGGGCAAAGACCGTGCTGACGACAAGATTTCTGGTT
CGTTCTGTGCTTTATGTCCTGCA
>Combined_contig390
TTGGTTTTGCCCTACCGACTGAAGTATTCGAGAAGCATGGTGAACATATGACTGAAGAGG
TAGTAAAGGCAGAGGCTATGATAGCTCTAGCTCCGTTCGAGCTCGAAATCATCACTGTGG
ATTGGTGGAGCCTCTACTCCATTGGCCACCGAGTTGCCAATAGCTTTCGAACTAAGGAAC
GCGTCTTCTTGGCTGGCGATGCTGGCCACACCCACTCTTCCGGCGCTGCTCAGGGGATGA
ATACGGGCATGCACGACGCTGTTAATTCAATGGAGCGCCGAGCAGTAGCGGAGCAATTGA
TCGCGCTTGACAAGACCGTGTCCACGCTCATTTCTGGCAAGTTGCCGCCCGGCTACGGCG
GCGATGCCCACAAAGTCCTTGGAGACGTCTTGGAATCCTCTGCACAGTTCACCATTGGCT
TAGGCGTACACTACGAGGCTAACACCCTCAATAGAGATTCTTCAGTCTCAGCCGTCGAGC
CGGG
>Combined_contig391
CTTGTTGTTGGCTCCGGTTTTACTGCGGCAGATGTCATTATTACTCAACCGAATCGTAAG
ATAATACATATCTTTAAGTGGGACCCAGACAAGCGCCCCTCGCCATTGCGGGCCTGTCAT
CCACGAGCTTATCCTGAGTATGCTAGTATTTACAGACGCATGAAAATAGCCGCCAGAGAT
GCTCTTGGACCACAAGAAGTGAAGTCTCCCATGAGAACTAAAAAGTCGAATCCATTCTTC
AAGGAACGCGATTGGGATAATGTCTACGAGGGCCTTCCGAACACATACATCAAGGCAGTC
GATCTCCACGATACG
>Combined_contig392
GAGATCAATGATGCGTCGTCGACTTTGAGCAAGAATAACAAAGCCGATGATCCGCTTGCA
CAGGTCGTCCGCGTCCTGAACAGCCACCTCACTCAGCTGCAGCAGATCGATCAAGGTGCT
GCTGCATTACAGGCAAAAGTCAAAGAAGCTCAAAGAGTAGGTCAAAGTATGGGGCCATCG
AATGGCCTTAGTGGTCCCAGCAGCGATGCTGCCGATGGCTTCTATCGATCTTTCACGGGA
AGAAGATGACCTTGGTCACAGCGGTGGAAAAATGTCTAAAGCATTGAACACGAAGCTTGT
TGTTTGACGGTTATCAGAGCTATATATGACGTGCATATATTGCCTCAGACGCATGATTCA
GAGGCGCCAAAACGTTTCGCTTAGG
>Combined_contig393
GTGTCATAGACGTGACGAAACAACTGTTTGAGGTTTCGAAGGAAACGGCAAAAATTGAGG
CCGAGGTTTTCGAATTGGAGCAAAAGACCGCGCTTGCTGCTGAAGCTAAATCGGTACTTG
ACTCATGGGTCCGTTATGAAGGCCAGGTCAAGCAAAGACAGCAGAAGGAGCTTGCGGAGA
GCATAATCAACAAGATCACGAAGGAGCTGGAGAACCCAAAGACACTGCAGCAGATCCTCA
ACCAAAGTGTTGCGGATGTTGAGAAGATTGTATCATCTAAAGCGCAGTAGATAGAGCTTT
ATATTGTAGTCCTACAAGAAACAACTTATTCTTACAAAAAAAA
>Combined_contig394
TTTTTTTTTGGTTTGTGAGGTACTTACAATGATGAAATCAATTGAAGAAGGTGTGGGCAG
ACAGCAACGGGTTCACAGCGTTCTTGTGGTCCTACAATCAATGATTGCGCAGCACCTGCA
TTTCAGAACATGAATGGGCCTTGCATGCCGAAAGGCCCCATGAGGCCTCCTCCACGCCTG
CTCATTTGCCACATGATCTGCTGCATCATGCGCTGCTGCTGCAGCATCGCCATCTGCCGC
CGCCGCTGGGACAGCATCCGCATCTGCTGCTTCTGTGCAGGCGTGAATGCTGACCTGTGC
TCATACTGTGGCTCATCATCAGGCAAGCTGAAGCCAAAGCCACGCTGCTGCTGCTGCCTG
CTGCCTGGGAGGTCCTGACCGCACGCGAGATGAGGGCCGCCGCCTGCCCCCAGACAGGGC
TTGTGCCCAGATGGGCNGCGTCAGGGCCACAAATG
>Combined_contig395
ATGTACGTAATATAACGAATTTCTTTCTTCTCTCTGTTACTGCATCTTTCCTTTCCCGGC
ATTTTATACGATCGGAGTCTGTTTTGGGCATCATGGACGTCTCTAGTCCTGCAGCAGTGG
CGAAGCTCGTGCTTCCCAAAGTGCCTTTCCTTTGCAAAACAGCACTCTTCCATTCGCTTT
GGCTGTCTCCTACATCTTCGAAATGGGATCTCAAGACCGAGTTAATCATCAGAGTGCTAC
GGGCCATCCTCGACTCGCCGACGCCAACA
>Combined_contig396
AACAAAGAACTACGTACAAATAAGACATTCGACCATACCGCACGCTGCAGACCTTTAACG
ACCGTCAATTGATTTTATCTAAGCTTTTTGTACTATAACGATCATGGTACCATCTACAAC
CAAACAGTGGACCGTCACTGGGAAGAATGGCTTCGATAGCCTTAGCTTCAATGAAAAGGC
TGAGATACCTCAATTGGGGGACCACGATGTCCTTGTCAACTTCCATTATGCCTCTCTTAA
TTACCGGGACATAATTATCCCTAAGGGCAAATATGGTTTCCCAATTGACCTTCCCGTAAT
CCCCGCCTCCGATGGCGCGGGCACAGTTGTCGCAACTGGTCCCCGCGTAACTCGCTTCCA
AAACGGGGACCGAGTTCTAACCCTCTTCAATCAAACCCACATCGCCGGCCCCATACAACG
CGCCGACCTGGGCAACGGATTAGGTGGTGGTATCGACGGTACTCTTAGGCAGTATGGTGC
GTTTGAAGAGTCAGGCTTGGTTAAGATGCCTACAACCTTGGATTTCAAGCAGGGCAGTAC
GCTCCCATGTGCCGCCGTAACCGCGTGGAATGCATTGTACGGGATTGCAGGAAGTGCTTG
AAGCCTGGCGATACAGTTTTGACGCAGGGGACCGGAGGTTCAGCATGTTTGCTTTGCAGT
TTGCCAAAGCCGCCGGCGCCCGTGTTATCTCCACGACCTCCTCAGACGCCAAAGCCAAAG
TTCTGAAGACTTAGGCGCGGACCACGTCATAAATTACAAACCGACGCCTCCTGGGGTGAA
ACAGCAAAAAAGCTAACCCCC
>Combined_contig397
TGATTGGACTCATCGTTCTTTTGTGCTTCGGCCTCTGCCTCGTCGCCTGCCTGATCGTCC
TCCGCTCGCGCCGAAAGGCCAAACGAAATCTTGCAGATCTCCCATTCCAAGCCACCAGCC
CCTCTGGAATCTCCAATCACCGCCGTCTCACTGTAACTGCCTCGCCATATGGTCGACGCT
CCCAAGCCATCAATATATACAGTGAGAAGGAGATTATGGTTAATGAAACCTCTCAACCAA
ATTCGCCCTCAAGCCCGGTGCCGGAAATCCGAATTACTTTTCCTGAAGAGGACGTTGAAG
GAGGAAAGCGCACCTCGGGGCGTGTCGTTGTGGTGCGAATCAGCGACAATGGGGGTGTAG
GGTTGGAGCCTTACAATGATGAACACCTGCCACCATACCAGAAATCCGACGCTGAGCGAT
TTCAGTCACTTGACTTGGACAGAATGGGAGGATTGAAAGAGTTGGAACGAGGCCAAAAGG
CTTGCATGAATGGCCGTTTGGCTTAAAATTACTTTTTCTTGATCCTACCCGCGTACACAA
CTTCTCTACAACTACACCTCCAACTACATAATGACTACGACTTCGCTCCACGACTTTGGC
CTCCAATAACGTCTTTGTCAGGCTCCCTTCCCGCAGTAGCTCCTGCGGTACGAAGGAGCT
ATACTTTTGCCCCATCCTTAACATATAAACAGCCGCTTACATTCGTGTCGGAGGATTCTA
TAGTTGGCTTTTGCGTGGAGTCAAATACCGCCAGCCAGAATTGTACAAAGCTGTATTAGG
TCAATAGCTTGTGCGTAATGTATTTACATAATCAAAAGTGCTCCTAGAAAAAAA
>Combined_contig398
TTTTTCGGTAAAGGAGAGTAGATTGACCTCCACTTATCATTGCAATATAAGCGGCTACGA
TGCATAGACTCCATACTACTGCAACTCCAGCATGAGCTCGCCAACTCCGACGCTTATATA
CATATACTTGGAATCAGCCCCCCAATCATGATGATGATTTCGAGTTATCAGCACAAGAAA
AGCTCCCATTCGAGCTGCTGGCATCGGAGTAAATTGCTGTCCCGGATGCATACAAACCCA
AACCGCAGATAGCCGCCCCAATGCAAAAGATGGTTGCATTCAAACCCGTCAGAAACATCT
TCTTCTTACTTTCTCTGTACCGTCCATAATTCAAATAAAGCCAAAAGATGCCGCTCAACC
CATATGTGAACCAACTCGCAAACAATGCACTGATCAGCGATAACAGGTCGTTGAATACGG
GGATAGCCTCCGCGATGATCCATGCTATAATCCATACAGTTGTAACGATTAGGACCCAGA
TCCCGATACTGACTAGGTTGTTCTGGCCCATACGTTCAGGAGCGTTGAAATAATCCCGGA
AGATGCGAACGTAGATGTACTTGGCAGCAACGTGGCCATTTATGACTCCAGCAATGACAA
TGGTAGGAATA
>Combined_contig399
CCCAGAAGAGGCACGCCAACGATGAGTATCGTGTTGAGCCAGTTCACATGGAGATACCAG
TTGCTCGAGTTCAACTTGGTGTCTGCAATGTGTGGTTTCTTAGGATCGTATGACTTGTTA
CGGTTTGGCTCACTCTTCTTCGCTGCCGCCGACGGTTGAGACGAGAGGTACTCTGGTTTC
ACAGCCAGGTGGCCGGCTGCTGGCTGGCTTGAAGGCATAATATGTGTTGTTCAGCCAAGG
AAGACTGATGTGAGAGAGACAAGAGAAGGGTATTATGTCTCTCAAGATGGTTTTAAGAGG
AAAGGGA
>Combined_contig400
TTTGCTGGCTCCTTTGCATCATTTTCCTTCAGGCTCTTAATGCAGGGCGGTGACACCCCT
TGAACTTCTCTAGCATCCGAGGCTCGATGTAGCGAGGATTTGATATCTTTCGTCGAATGT
TCCGTAGGTGGTATCGAATATCCTCTGCGAAATGAATCCTCTGTAGGTATCAAAGATGTC
ACAGCTCTCACAAATTCTGCTCGAGCTTCTCTCATCCTGTACTCATAGAAGAGTGCTCTG
ACGTCCATGCTTATCTTCGTCGGAACCGCCCACACGACCCCAAGCAGAGT
>Combined_contig401
TTTTTTTTTTTTTATTGTATGGCTGCAAAATAGGAGCAGACCTCCTTCGTTAACACCAAA
CTGCTTTTCGATCTCTGGTATCTGAGACTGCCGTACCACATCGCCGTCGATTCTCAAGAT
CATGTCTAGTAGCCTTGCCTGCGCTACTGTTTTGTCACGCTTAGATGGCTGGCCATCTTG
TCCTGCCGTAGTAAGGCTGCATATTGAAAACATGGAGCCATATATGTCACGGTCCCTAAA
CATCCTTCTCCACATCCATTTTCCTTGTGTAGATACAGTATCCTCGTGACTTTCTACTTC
AGCCTGTAGAAGCCC
>Combined_contig402
TTTGTTTCAACTGACCATTTTCTAATTCTAACTGCTCGTTTCGACGTTTGAGATCGTTTA
ATTGATTCAAATTCGATGTTCGAATATCGTTCAATTCTTTTGATAATTTTTCTTCATTCA
ATTGAATTTGTTTTTGACTTTCTTGTGTTTTTTGAGCTAATTGTTGGTTGGCACGAAGTA
AATCTTCTTTTTCTTTCTGAAAATCTTTAGCAGCTAAATCTTTCGATTTCAATTGTTTCT
CATAATTGCCATTATCAACTGAGAGTT
>Combined_contig403
TGCCGTCGGTCGGTGTGCCTGATATTCAAGGCGATACCTTGGATTCCGAACCTGCCCCAA
GTGATGCTAAGTCTAGAACAGAGTCGTACGAGCATGATGTGCGTCTCTTGGCATTGTCCT
ACGAGGGGGGTGTAGATGGCATGGAGGTCACGAACAGGCTTCTGGAACAGCTTCCACACG
TGCTGAACAGTGACAAGGGCGTCGCCTATATTCTGCTATGCCAGCAGAACAGACCTGAAG
AGGTCATGCAGCGAATCGATAATTGGGTTGGGAATTGGTATGTGGAGGTCGTGGGACGCT
CGGGAAATGTAGCCGGGTGGGAGAAGCTTTGTATTATAAGGATCTGGAAGGGTTGATAGA
TCACGCCATCACGCTTGGGGAGCACTATGGTCTTGTTAGAGATATAGGGGTTTCCCTTCT
AATC
>Combined_contig404
TGGCCATCTCTCCAATACGGAAGACACAACGCATGAAGACGGTAATATAGGCCAGGGTAA
GGGAACCAATGAACAGCTTCCAACGTGTAGTTGCCATGAGCTTATTGGCCGAGGGTTCAA
GAGTGGCGCGATGTTGGTATGCTCGAATGGCATAGTCTATGACGAAAAAGGCGAAGACGA
GGAGGGTGAAGACCTGGAATACGATACCAGCAAGCATAAGGTTGTTCCCGGTCTGCTGCG
AGGTTGAACCATTGTTGGCTGTAGCGGCAATGCCCCCACCTGCTCCTTGGAGGACGAGGG
AGAAGATATCGCAGAGGATGAAGATCCAGGTGTAGTATTTCGGACGTAGTCGAGAGAATG
AGGTGCCAATCTCCAGGACTATATGCTTGAGAT
>Combined_contig405
TGTGCTTTCGGCGGAAGCGTCGTTGACATCTATGACAAACCAGAAAGCTTGGAGTAGACC
GCCGCTGAGTTTGAGCTTCTCGCTCCTTATGTTTACGAGTTCGGGGCTGCTGGTGAGGTA
CTTGAAGGTGTTTGAGAAGAGTAATTATGGCAGCGTCAAATGGGTGAGGTATATGACCAG
AGCTGGGAGTTATGAGATTAGGTTTTGATATGGCATCCGTATTGGCGATTGTGAGGTCTT
GCATAGCGTGGTGTTGGTGGAACCAGTCAAAAAGTAGGTGTACATAGGCATTTAACGTAC
AGCATACGCCATCTGTACGAAGCATGCGTCTCAAAAGACATGAAACAGTCACAGCAAGCA
AGTAGTTAGAAAATTCTCGGCTGAAGACAAAGACTTAACAAAAAAAAAA
>Combined_contig406
TGTCGAAAGAGCCAGCTGCCCAGCCGACCCAGCCGAGGAAGTAGGCTGAATTTTCGTTTA
GGAAGTCGAGCGCTTCGCAGAGGTTTGTTAGACAAGTCGGGTCAGAGCTACCACCGCCGG
TTTCTGAGAGGAGAGCTTGGCGATTGGCGCCTTGGAGGTAGGTCACAAGGGGCTGAAAGG
CTTCTGAGATACCATTTATCGTGCAGGAGCTGGTGGTGCCGGAGTAGTCGGAGTCGAGGT
ATTGGTGGATGTCGAAGACTTGTGGGTTGTTAAAAATGGGGATGAGGATTATTAAGGGAG
TTGGAGGACATACTTAGGTTGCTGGTACTACCGTCAGGGTTTGTTACG
>Combined_contig407
ACTTTGAGCCTGAGGAGGATGACGAGGACGATGATGAGGATGAGGACTTTGACGACGAGN
AGGCAGTGCCTCGCGGCCATCTGCCATCATTGATCCAAAGCACTGTAGACTTGGCCAGCA
GAACGCTGAGGCCCTCTTTCATCAGATCAAGGCTTGCCAAGAGTTGACCCCCATGCCTGC
CATTTTAGAGCGACAACGACAACATGTGAATTAAAGACACCAAATTATATTGAGAGCACA
GCCACCAAAAAAAAAAAAAAAAAAAAAAAAAAAAAAAAAAAAAAAAAAANAAAAAAAANA
AAAAA
>Combined_contig408
ATCCAACTTCTACACTCCTTTACTTGGGTTTGGCGCAGCACGGGTTGTGGCTCCGGATCA
TTCATTCTATCCGTGTACAAAATGGCAACACACACAGCGAAGACTGTGTCGAAACCATCT
TTTGCAACTATTGCAGCAATGGCTCCTCCAACTCAAAACGGAAATCCTATCAGTGAAAGG
GAGAAGGAGAATAGCTCTTCAAAAGCTTCGCCTACCAGACTGAGTAGACCACCCAAAAGC
GAAAGCCCTTCCGCAGTCCAATTACACCGTGAACTTCAGGATTCTATGTCGCGCCTTGCT
GTTAAGGAACCTTCGTTAGCAACGAACGTAGTTA
>Combined_contig409
CAAATGCGCTTAAAGCGTTTACGTGAACAGGAGGAATTATCAAGAACTATTGGGCCAGAG
CCAGAAAAAACTGATCAGACAACAGAAATTGCGATACGTTTATCGGATGGAACCAGAATT
AAGAGGAGGTTCTTACTAGATGACAGAGTGAAGCTGCTGTTTGATTTCATCGCTTCAAAA
GAACTGAACATAAACTCTTATAAAGTGGTCACGCATTTCCCCAGACAAGTTCTTTCAAAT
CCAAACATAACAA
>Combined_contig410
AATGGCCCCAGGATCCAAGGCTAAAGGATATAGGAGGATGGAATGCACGGCATTGGATGG
AGGGTTTAGAGACTTGGACTCTGAGGTTGTTAACACAGTATATGGGGTGGTCATTGGAGG
AGGTCAAGACATGGACTGCCAAAATGCGGACTTCCATACTCAATCGAAAGTTCCACGCCT
ACCAGCCTCTGACCGTTGTCTACGCGCGAAAGCCTCTAACCCCTCGCCGTACCTCCTAAA
TTCGTTAAGTAGTATT
>Combined_contig411
CTTTGGTTTTTGCTGAATGCATTTCCTCATCTGCTGACGACGTCCGACGCATACCGAAGA
AGTTAATACCAGTCTTCTCGGTGCTGACGAGATGGGTACATCTGAGGCCCATGAGTCGGA
GCTTGAAGCTAGGTATCTCCTTCTCCAGCTTATCCAACATCGGCAGAGAATATTTGTATA
GATCATCCGCTGTGCTAACCGCCTTCGGTGGTATAAGTTGCCTCGTAAAGACTTCATACG
TATGAAGCTTAATCTTCAGCACGAGCGTACGGCCTTTGAATTTCGTGCGAGTGAGGTCTT
TTTCCAATTCCTCGGCAATCCACCGTAGCTTCTCTTTTAACTCCGTCTTATCGCTCAACT
CGCGAAACGTGCTCTCCGTACCTACACTCTTGCGCTCATGTTCTTCCGCCGGCTGTACTT
TGGTGCGTCCAAGGCCGAGATAACATTGCATGAGGAATTGGAAAGCTTTCTCTCCGAAGA
GTTTCGAGAGATACGCTCTCTGGGAGTAGATGTCGCCGCACGTCTTGACACCTATTGCAT
CAAGCTCGCGCTCAAAGACCCGTCCGACACCG
>Combined_contig412
TAAATGTTGATAGGCGTTCGATATTGCCTTGGAGGAATATATTATGTTACAGGTAGGTAT
AAAGCTTCAGCTAAGCGTAAAAATCTGCTCGAAGAAGGCGCGGGCAAGCTCTTGGGCGAT
TGAATGGCAGGGGAAAGATATCCAAATATGTGTATCCAAGCTCTTTAAGTGTCGGAGTAC
AAGATGTTGGATGAACACGAGCTATTTGATGGATGTCAAACAAACTCGATTGTCCTCTGA
AAAGGCCGCTTGCAGGTGTGTTGATGCTTTGGAATGCCGGATGGGCGAGTGGTGCTAAGC
AAACAAAGAGCAGGATGAAGCTGTAAGTATTAGTATTTAGAGAATGTGGGAAGGAATGCT
GTAATTAATTAGAAGAGAGAAGCAGAAAAGAAGGTGATAGTATTAT
>Combined_contig413
TCATCACACCGGTTATCACCGATTACACTCTTTTACACCCAATAAAAACAATACGCTCTT
TAATACCAACTAATCAACTCACGCCTCTCACTTTCAATCCATTTTCAACTTCCATCATCT
ACAACACCCACCAAAGCTTTTTTTAAAGTACAAAAAAATCAAATCAATCAAGATGCGTTA
CTCATTCATCGCTGCTCCTCTCGCCCTCGCGGCCGGTGCATCTGCCTGGGGCAATGGCAC
CATCTCCTACACCACCGAGGTCGTGACTGCTTTCACCACCTTCTGCCCATACGCCACCTC
GTTCGTGCACGCTTCGTCAACCTACGTCGTGACTGAGGCCACCACCCTCACAATCACCAA
CTGCCCCTGCACAGTAACCAAGCCCGTAACCGCCGCCTCAACCCCAGTCGCCACCTCTCC
CGCTGAGGTCGCCACATCCGCCCCGGCTGTCCCCGTTGTCACCTCCGCTTCCCCAGCCGA
AGGTACGACAAT
>Combined_contig414
AATTCTGAGGATATGTAACCTGGCCGAGGGGTGAAGTTAGCTCCAGAGCCAGGTCTTCAC
GCAACTGCGTCAAGCTCTCATTTTCATGATTCTTCCTGTCCGCCATGGCTTTGTCCATGT
CGTTGAGCTGTGTGCTTGAGCTTGGGTATCGGACAGCTGCGGCAGTAGAAGCATTCTCAG
GATTGTCGAGAGCAGAAAGTCGGTGCTCGGTTGTGCTCAGATGGCCGTTGTAGAACGCGT
ATGAGTGCATCTTCATAAGCAGGACTAGGGTATGCAAAGTGAAGAAGACCTGGGCTGTCC
ATGTCCAATTGAATATGAATGGCCAATTGACCCAGAGCACCAGCCAAGCGGCTTGGAAAA
TGCTGTGTATGGGCATTCCAAGGTTCTCCCATCTAAGCCA
>Combined_contig415
CGAGATTGTACCGTGCGCGTACGAAGTTGGGGTTGAGGGTTAGTGCTTTTTCGTAAGCAG
CGATGGCTTCTTCGCTTCGTCCGCTGTTCGCGAGGGTAGCACCGAGACGGTTCCATAAGA
GATGTGCTTGGCCTGGTTCATTGGTTATACCGGATTCTGTGGATGCGAGAGCAGCTTCGA
AACAGTCTACTGCTTTTTCGTACTCTTCTGCGCCGTAGAAAAGGACGCCTAGCCCGACTT
GTACATCTGGGTCCATGTGCTCGCCGTCTGGGGAGAGTTGGGCGGCGCGGATGAAGAGAC
TGGT
>Combined_contig416
GATGTGGCACAAATGGCTGGCCCCCTCAGCCAAGCTCGTGACCCTCATCTTCCCCATCGA
TTCCAGCATCAAGGAGGGGCCTCCGTGGCCAGTGACCCCCGAGCTGTATGAGCAGACCCT
GAGTGCTGCAGGATTCAAAAAGGTGCTCCTTGAGCCGGTTCCTGACGCTCTTAGCCACCC
TGGCCGAGAGGGCAAGGAGGCCCTGGGTGTCTGGGAGCGCATCTGAGTCAGCACCTGCTT
GCTGAGAGACAAACATCACCAACACTGCCCGCAGCGCACCTGTTACATGACCTTGCCATG
AGGCTGTGGGCAGACTGCCCTTTGAGCTGTTGCTGAAGGTGCCTTGACATTCCAGTGTGC
ATGGTACTTCTTTAAGGGCATGACTACCTGCGCAAAAAAAAAAAAA
>Combined_contig417
CGCAAGCTGTTGTGGGGCCTCATCGCACAGCTCAAGTCTCAGCTGTAAGCCTTCTGCGGT
AGGCAACTCCCACGTGAACGATGATTCCAGCAGACTAGGCTCTGAAGTTGCCAAGAGAGA
TTGCCAAGCGTCACTGACCCCGGGTTGTAATAGTAAGCCTTTGATCAAAGTTGTTAGACT
CCATGACTTCATATTCTCCCCATGACTCCAATGTTCACGGTCGATGTGATTCAGTCGGTC
TGTAAGACTGGAAAAGAATTTGATACAGAAGCCACAAGCGAAAGCCTTCTTGTTCGGCTC
ACAGCGCCACCTTTGGGCGCGTTCAGTGGCATCATCATAGAGGATGCCATGTGACGACAT
TAGGTGTTTCG
>Combined_contig418
TGAGTTATTCTTCCTGATCACCTCGATGATCATACCAACTCCAACAGTCAAAGGATTGCC
ACCTCTTAGCATGTTCGACAGTAGATTCTCTATACATGGCTCGGAAACAAGTTGCCTTGT
CAAATTGTTCGGACCTATACAGGATTGTTCATTTTGGGAGGCGTTGGCTGAGATAGTAAC
AATGGCTTTGATGAAGTCGCCGGCTGATGTTTGGGTTCCTGGCGCGTTGTCTTTTTCTAA
AAAGGCAAGTAATCTGGGCATGAGGTCTTGACTTTGTAGCCAATCAACCACGCCCATACC
ACCTTC
>Combined_contig419
TTTTTACCTAGCAAACTCTTTTCTTCAGTATTCGTTATCCTCAAGATAAGCCTATAGACA
TTATCAGCTACGTATTTCATTTCTCTCGTGACCGTAAAGACCTTATCCCTGATCCGTGCT
TCCAGTGACTTTCCTTAGCACCCCTACTCCATGCTTTTCTTCGTTACGCCTATTCCTTCC
GACGCAGCGCCATTATGCCGTTGGTACCCATTCCCATTCCCGCAAACCCATATTCGCAAG
ACGACCTGCGTATACGACTGACTGCAAGCATACGGACTGTAAACCGAATCCATAACTCCT
AGTAACCAGGGAAGGTTCAACGCCGGATTTGGGGCCTGTCTCCAGGGCCTAATCCTCAAT
ACCAGCAGCTGGTAGGCGTCTGAACTGTAGGCTGTTCGTTTGGTGTTTCCGTTGCAAGCT
CCTCATCTACCGATAATGTTGCCCCGTGCGAGAATGATTCCGTATTTTTGTTCAAGAGGT
CGATATATTGAAATATGTTGTAGTGAAGAATCCTCCATCTAGGTTATACATATCTTCCGC
CAGGAACGTGCCGT
>Combined_contig420
CTTCCATAACATAGCTTTTGCCTTTGAAGACCTTAACATCGCGGGGTTGGCCGTATGATT
GGACAGAGCCGTCAGAGTTGTGTCGTAGAGGGAGTTCGCCGGTTTGTACGACGGTACCAA
AGGCGGCTGGCGTGTAGAATGCTGGGATTCCTGCTCCACCAGCTCGGCAGCGCTCCGCTA
GTGTGCCTTGAGGTGTCAACTCTAGCTCAATTTCTCCAGTCAGGTATAATTTCTCGAAAA
GTTTATTTTCGCCCACATAGCTAGCTATCATTTTCGATATTTGTCTTGATTCGAGTAGGA
GCCCTAACCCGCCGCCCACGATGCCAGCGTTATTGCTGACGGCTGTCAGGCCTTTAATCT
GTGGGTTGGCACGAACGCTGTTGATCAGAGTGTCCGGGACGCCGGAGAGGCCAAAACCAC
CTGCCAGGAGCGTAGTATTCGATTGCATGTTTTCGAGGGCAGCATCGGCGGACGGCCATA
TTTTATTAATGGTATGCCGGCGGTTGGCAGTCGAAAATGAGCGTTTAACCATGACTGAAG
CTGTGGAGAGAAATTGCAAGCTGGGATTGAGTTTGGAAGAAAGAACGAGGGAAGTAACTC
TGAACGAGGGAGGGGCCGCCCGCAGGCAGTAGGTTGATATCATGGTCATTGCGCCTAAGA
C
>Combined_contig421
TGAGGAGGCTGTTCGCTCCAGCGGCGCCGGCAGTGTGACCCAGCCCAGCACCCCCGTGCA
GACCTCCAGGGCTGAGGAGAACCACCACCAGGAGAGGCCCAACTTGGACATCCCCCCTCA
GCTCTCGCTGGAGGAGGAGTTGCCCTCAGTGCCCCAGACTCCAGTGACACAGAACCCTGA
GAAGGTTGAGGAGAAGAAGAACAGCTTCATGGGCAGGCTGCTTGGCGTGGGCGCATAGGG
CGCCACTATATCCACACTTGGAACAAACAAAAACCGCTACGCAGCGATCTCTGCGCCCAG
CAGCCAGCTGTGACACACAGTCACAATGTCATGATTCCGACCACTCGCCACCCCTCTTGA
TCCGTGGGCTCCCACAGCCCACACACGCTTCTTGGCCACACCGCCCTCCTGCCAGCAAGC
C
>Combined_contig422
GCACCAACCCGACAAGCTGACCAACTCCCAAAGACGTTATCTCCATGGTAGTACGCTAGA
GGTAGCAGTTCCTCCCCTTTGATGCGAAGGCTATGTCTCAATCCCTCCGCCCCTACCTCC
TCTGCGTCCGATCCTCCCTCACTGCCGCTCTCTCGCTCTCGAACTTTGCATCCCAGACCT
CAGAACGGCACAATGTCCCAGAAGTTGAAGCTGCGAGCTCGCCAGAGGTCCTCCTCAACC
CTCTGACAGTCTCTCGCAATGAA
>Combined_contig423
CATCTTGTTGCAAACAATGATCATACGAATGCGAGGGTTGTATTCGAAACTGCCGTCACC
AAGCTAGCTCAAAAGCCCGAGACAGTCGCAAAAGCAAAGCCCCTCTATCTTTTCTTCCAT
GACTTCGAGTCACGTTATGGAGAATTGACTCAGATCGTGAAATTAGAGAAACGGATGAGG
GACCTATTTCCTGAGGATCCCGCGCTTGCCCTCTTCTCACGACGCTTCCAGGAACAAGGC
TTTGACCCCACCATCATCCGGCCCATCGTATCTCCATCAACACAAGCCAGACCAAAGATA
ATCTCTAGTATAGAAACCAGTGGCCGTCCGCAGTCTCCCCCAAGTC
>Combined_contig424
ATTAAGAGGGAAAGTTACAGCGAGAATTTGGCCGCTATCGAGCCTAGGGCGGTTCAAGAG
TACACTGCAGCGGCCAGAAGAAGATTTATGAAGGAAGCCTAGGCCTGGGGTAGGCTTGAT
TGTTCCACACAATAGGATCAAGTTCTGGAACAGGAGTATTAAAGCTATGTCTATGGCTTC
AGTCGAGTGCTTGTTCTTGGAATAAGTGGGAGACCGGCTAAAAGGATTACATTTCCTGGC
TTTAAACACATTATTCTCCCTGCAGAAGCACCTCCCCAATACTACCACAACATAACATTT
CAACGCTATCGAAATCTCGAGATCGGAATCTTTACGCGGATACGGCGCTTAGTGTTTGGT
TCGGGAGGTAGTGGGGCGATAATGAGGGTGTGGTGGGTTTGGCGTTAGGTAGCGAGGGTA
TGCGATACCGAGTATATAAGCCATAGGCCAAGAGAGGCCGTGGGGTTGAAGCAGCGAACG
ATTCAAATTATAAGAGAAGGGAGCAAAAGTCATGCATATATAGCTGACACCTGATAAGTT
AGTAGTTATAATATCTTCAGAAATCAAAAAAAAAAAAAAAAAAAAAAAA
>Combined_contig425
TACATTGGCTTGCCATATTTCGAGAATGTCAAGGTGATGTACGGATCCGAGCCTCCACCT
TTGCTCCCACGCCTGTCTTGTTTGCTTAGACCTATTGCCCGATGGATTCGAATCCACATG
ACACCCAAAGCAAGGGTATCTTTGGCAATTTCATCACCCGACAGAATTGCTCCCATATCT
ATGGACATCGATTTTGGAGCTACGTACATACTTGCCGCGGCTCCAATGGCGTAATTGACA
AAGTTCGAGATCAACGGTAAGTTCAGGATGTTGACTCCCTTCTGAACCATGGGTATACAG
CCGGCTTGGACTTGAGGTACCCCCATGTCCAAGCCGGCTGTATACCCATGGTTCAGAAGG
GAGTCAACATCCTGAACTTACCGTTGATCTCGAACTTTGTCAATTACGCCATTGGAGCCG
CGGCAAGTATGTACGTAGCTCCAAAATCGATGTCCATAGATATGGGAGCAATTCTGTCGG
GTGATGAAATTGCCAAAGATACCCTTGCTTTG
>Combined_contig426
AACTGCTGGGAAAGTGTGGCAGTAGTATGTGATGATTTGACTTCTTCAGGGTAGAGGTCT
CGCTCTTCTCGAGGCATATGCTCCGTCAAAGCGAAGACTTGCATTTTCTTGCCAATAGCC
GTCTGGACAACCTCTTCCAAGGTATTCTCGCCATGCCCACAGAATTGGCCAGAGTGCGCG
TGATGGGAGAAGGGCATTGTTTCCCCAAATAAGTTTTCGCAGAGGTTCCAAGTACCTTGA
GCGGCTTCGGCCCAATCAAACTTGCCCAAAATTTGGTCTCAAGAATTCATACAATGTTGA
AATGGTGGTTTCAGATCTCTAGTGTGTACACATATTTGTCTTTAGATTCTTTCAATA
>Combined_contig427
TGAGGAGCGAGAACGAGAGCTCCTGGAACCCGACTGTCCGCTGGATGTTGAAGAGGAGAT
TAAGTCGATCATCAAGATGTATTCGGAAGTGCGGCAGTCCAAGGAGGACAATGCTCCTGG
CACGGTCATCCCTCCGAGAGGCAACATTACCTCGCTCCTGGAGAAACCCGATATAAAGCG
TAGTGAAGTACCTGCACCTCTAGGCGATAAAGAACCAGATGCGCTGCTTGCTACTGGACT
CCAGGACTTGGCTTCTTACAGGGACTATGCCGATGCTGCTGCCGAGCATAAGGCTGCCGA
GGCGAAGTCGACCGCTGAAGCGGAAGTGAGGACTGCTTTAGGGGCTGAGATTACTCATTT
GGGGGATATAACTAAGACGACGTACGAGCAATTGGAAGGCGGTGAATCTAGTGGAACGAA
AAAACCGACAGACCAAGGTGACCGATAAAGGGTATGCTGTTGAGAGGTCTGATTCGTTAC
ATCCAATGTAAA
>Combined_contig428
TATCCACAGCAGCGCTTAAAGATGCAACCGTAAAAAGCAGGTTGGCCGCATGGGCGAAGA
TTGATACTGAGCTATCGGAGCCCGGGACACATTGCTTGATCAATGAGATGCAAGTGTTGA
TTGAGAACGGCTGGGCACATGTGTAATAGGCCTGAGTATTGTTTGGTCTATGCGGGCAAA
GATTGGCCTATAAGCGAGACTGTCAACACAAACCTTCATTCATTTTATCTACATCCTACC
CGTAGATCTGGGTTCTAGTTTAGCCATAGCGCTGGCATGTGATGCAAGAGTCTCTTAACA
CCAGCACAACACCTCGATTTAGAGCCTTTGGAAACACCATGAACGGCCCGGGAGAGGCCA
CTACGGCGAATTTCACTTATGATATGCTCTGGCTTTGCTCGGCGAATGGAATGAACGAAG
CTACAGAAGGTTGTATTGAGATTTTCTTAGTACCAAACGGAATGGATATTGGAGGCCCGT
CAATAGATGTTGGGGTCACCTGTGGTTCAGAAGCTACGCAAGAAGATCTAATAAGTCTCA
CTACGGACAGACCCCTAAAGGAATCAGCCATCACGTCAACCGCCGGCGAAGAGCTCACAC
AAGATATTCCTTGCATTGCTGAATTATCGTGGGGCTCGTGGGAAGCGACCTT
>Combined_contig429
GATTTTGACATCCTCATTATACTGGCCAGCAGAAGAAGCTGCTGCGTGCTGCCCTGGGAG
CTGGCATGTACCGTTTCACAGAATGGCAGGCCATCTGAGCACTCTTAGGCAGCATTTGAG
GCAGCTGCTGATCCCTGCAGCAGTGCAATGGACGTGCAGCAATTGCCATGCATTGCATGA
CAGGCCTCATGAGCAGCAGCCGTTGCGCTTTGGCCTCTCTGAAGGCTGATCCAGCTGGAT
GTTGCCATCTTGCGC
>Combined_contig430
CCTCGTGTGTATAACGATAGAGGCTAGAGCGCCCAGGGGCTGAGGCCAACAGCGGGCCTG
GGTGAGACTGCCGCAAGCTTAAATTGCAAGCAATTCTCCGTGGGTATCACGAAAATATCC
ATCTTTTGGCACATCAAGTTCGGTCTTCGTAATCGCTCGAAATAAACAATTTTCTGAATC
TGACAACAGCTTGTGTGTAACATATCAGCTCCCCTCTGGTACCTTCTCGTCAAGCATTGC
TTACCGACGGTAATGTTGCCAAGAGCCAGTTAGCGCTGCGATCAGTAGGCACAGTACAAC
ATGAAATATCTTCAACGTAGTCGTCCTCAATGTCAGCATCTGTTCGACAATATATTTTTT
GCGACTGCAC
>Combined_contig431
GCCTCGTTATGCAATCATCCAACGCCTTAAGGTAGTTTCCATTCTCGAAAAGGCCATACA
AAGATAGAACCAAGCTGTCCCCGGCCTACAGCCTCGCCTAAATTGCTACGCGATCTTGTT
CGCTGAAAGCGCTAAAGACTGTCCCTCCAAGCACTTGCCCCCGTAACTCGTCAGCGTCCA
TCGTGGACGGCCGTGGTGCTCGAAGCTCCAAAGCCGTCATGGTAACTGCATCCACATGTT
CCAAAGCACTCGCGTCGTGCTAGAGAAGCTTTAATGTGGTGCAGG
>Combined_contig432
GCACGAGGGTCCCTACTGCACCCTGCGGCGGCTTCCTTACCGAGACACTTGTCAGACCTC
AGGAGCCAAAGGTCAAGTGCGGAGTCAGACCCCGCCAGCGAATGCTTGCGTAAGCAGCAG
CTTGCGAGGAGCGTATGGGGCTCTCGTGTTGACAACAGCTCCAAAGCCGTCATGGGGAAG
CTCCAACCCACCAGGCTCAAGGAGTCTGATGTACAGGTGGCATGCCGCAATGCCCTGCAC
CCCCTGCTGCTGTCCCTGACCAGCCACAGCGCGGCATGCTCCAGCCGGCTTGCCCGCAGC
GCTCAGGCCCTGCTTTACAAGGCAGGGGGCCTGTACGCCAGCATGCTGCGCAGCCTGCTC
CAAGCACTGCTGGACTTTGTCAGCCACGGCACCTGGGGCTCCCTTTGCACCGTCGCCTTC
CTCTGGATGTGCTGCCTCTACGTGGCCGCCTGCTGCTACAGCCTGAGCCGGCAGACAGCG
GACAAGATCGAGACGGTCGTGCGGCTGTGCGGCGCTGCAGGGAAGGAGCGCCGAGTTTTC
CACCATGCCCAGTTGGAGGGCCTGCCCGAGCCTGTGCAGCGCTACTTCAAGTACGCCCTG
CAAGATGGGCAGCAGTACATCAAGTTCTGCACCATCAAGCAGAAGGGCCAGTTCAGAATT
CGCGTTGGCCCTGGTCTGACTGTCAAGGAGGGGTGGAAAAAGGTCCGCGCCTCCCAGTAC
TTC
>Combined_contig433
GCCTATGATCCCACCAGCGCCAGCGCCGAGGAAGGTATCTCGTTTTTCATGAGCGTTGTC
GCGCTGTTCGTGTTTTCTGTGTCTGTGTTTGTGATTATGGCCATGGTGGTGGGGGCGATC
AGAGTCTGAATCGGGAGGATATAGGCCGTTTGAGGGTTGAGGTTGGTATTGTGGTCGTTG
ATTGTTGTAAGGTGGCTGTTGGGGTTGTTGGGCGT
>Combined_contig434
TGTTAAACCATAAACGGAAGTGGTGGCTCGCTACTTTATGGTTGCATTGAAGGCAAAAGA
TGATTCAGTATACAAGCCCACCGCAAACCTCTTAGGTAACGTGGGACGGATGAAATTCGT
ACGGCCTCTATACAAACTACTTAGCGCAGCCGATCGGTCTTTGGCAGTTGAGACTTTTGA
AAAGAACAGGGATTTCTATCATCCAATCTGTAGAGTACAGGTTGAAAAGGATCTATTTGA
CGTGGGAAAAAAGACATGAGAAGATGGATGGCTTTCACTCGTTATCTCTGCAACATTTAG
TATCTCGATATGAGATAAGCCTTGATTAGGTCTGGCAAGCCCAAGCCAAATGAAAAGTCA
TGATTCTTCGTTAAAAAAAAAAAAAAAAA
>Combined_contig435
TTTNTTTTTTTNTTTTTTTTTNTTTTTTTTTTNTTTTTTTTTTNTTTTTTTTTTTNTTTT
TTTTTTTTTTTTTTTTTTTTTTTTTTTTTTTTTTTTTTCGATAGAATTGTTTTTCCTGTA
TTGGGTAGTAGGAGACCAGTAACGGTATATATATTGACCAACGAATGTTAAAGTCATTCC
GAGAGAAAAACGCCACTGAATATCCCAAGCGTAACAATTCCTCTTTCAAGAACATAAAAT
ATACCAATACAGCAAAGATTAAACCGCAATAACGTCGCTTATTCATACTTCATCTCATTT
CACCACCCTTTCCATCACCCAAGATACTGTCTTAAACCCAACGCAGCAACAATGAGAAAG
ACATAACGAATCAATCCACTCGTCTTGCTTTTCGCACCCAGACTCAAAATATACAACACC
AAGCTAAAGTTGACCTTTCCATCTCGATCAAAGTTCGGTTTCAGATTCCCCATCTGCC
>Combined_contig436
GTGTCTGGGAGTATAGGCCAGGCGGCACAAGCGAACTACTGCGCAGCAAATCACGCTCTT
GACATGTTTGCACGCTACCGACGCTCTTTGGGGTTACCTGCTATAGCTGTCGGATTTGGA
ATGATCTCAGAGGTTGGCTATCTGCACGAGAACCCGGATATCGAGGCCATCCTTTCGAGG
AGTGGTATCACTGCTTTAGATGAGGACGAGCTGTTGCAGATCTTAGATATTGCTTTGTCG
CAGCCTTCCGATGCTAGCTTTGACAGCTTCTCCAAGAGCCATATACTTACCGGGATGGAG
CCATCCAGTGTTGA
>Combined_contig437
TTTTTTTTATTATCAGAGTGCTTGATTTATCATCAGCAGAGTATATTCTAGGATTCAAGT
CTATCTATGCCGCCATGTTTGATATTTCTATGACCAGTTCTTTCACGATATCATATGCTC
TCAATCGTGGATTTTTAGAACAGTTCTAAATCTATCAATCAAACGTTCGCTCGATTTGTA
CATGTCTCAGAGACTAGCAATATTTTCCCAATTTTCTTCTATCGACCTTGCGAAGGTTCG
GGTTCTGGTGCTGAAGTTGTACGAGTGTCGAAGATTTTCAACGTCAGTTGAGGTATTATC
TCTCCTGATGGAGCGAATGACGACCCATTTCAATCAATCGGACACCCTGGCCACAGTTTT
CTCCCATAATGACTGGACGATATGATTATTATCCCGTAATCATGGGAGACGGTAATGGTA
GCTTAGACAGCTTTTGGCGACCAAGCCTTGATAACACGACAG
>Combined_contig438
ACCAAGAGACGTACATTGGAGGCAAGTCTGGACAGAAGACGCGAAAGGGTCACTCACGGA
ATATATATACTGGAAATTTCTATGAATTCCTGACCATTCACGGCCATTTCGCGGGAGAGT
ATCTCGCGGAAGATGATGAGGACGATTCTAACGCATATACCCCAGAGGACTACGAGTCGG
GAGGAAGGGGAGGTGAAGAAGATGAACTGGGGGAGGGGAGCTCGCTGTTGAGGCCAGGCA
CACCTGGCCGAACAAGACGGAAACCCAAGAATAACAATACGCCCACGGGGGCTGT
>Combined_contig439
GAAATAGCTGTTGCCGAAAAGCTTGTTGTTTTAGGGGCTATGCTAATAGAGAATCTCTCA
TGAGAGAAGACTTCGTGATACAGAGGTGCTGTAATCTCGCTCCAAATGAAATGTCCATAT
AATGTACATATATCCTGCGATCGGCAAGAGGACGAAGAGTCTGTGTTCACGCAATACTGG
CCGTCTAGCCGAGTCCAAAATACTTCCTGACGCCTCCAAAACAACTAGCATAACTTCGTC
TGTGCGGTATTATACTTGGTGCTGCGAGATTGCAGACTCGTGTGATGGATCTGCAGGTTC
GGA
>Combined_contig440
GGCCGAGCACTCAACAATACAATGCCCCAACTTTGGGCTTGCAGAGAAATCAATCTAAAG
GGCACAAACGCTCAAATACGTTGGGCAACTTTTTCAGGGTAGGCTCGATTTCTGGTGGTC
GCTCACAGCCACAATCACCTGGAGAAAAGAGATATCCTCCTACGAGTATGAAGACGCCAA
TAGTATCCGACAGTCCGAGGCAGTCTACAGAATCACGACGTCCATCCTTTGGCTTCTCAA
GGAAGAACAGCAATCTGAGGCAAGAGGTTGATCCGACGAGACAGGAAAAGTCGCGGAGAT
TTTCACTTCTACCCGCTTCTTTCTCATTCAAGAGTTTTACTAGTACAGGCAGTGGCAAGG
ATGCATCGGACTTGAGGCCGGCTTCGGAAAGGAGGCAGTCAAATACTCTACAGCAAGCGC
CTGCAAGTCGAGGCCAGCAGCGCCCTCAAACTATGGCATACAACAGAGGCCAAGATGGGA
ACAACACCTTCAGACAGGAGAATATACCTGCAGGTTTTGATGGGCCACGAGATCGCATAC
GAGATCTCCCCGTACAACCCCGAAGGAATGATGTCCCCTCCCGGGGTATACAACAGAACC
AATATAACAGTCCTCAGTATCAATCACAACCAGAATTATACCCTCCTTCAAATCCACCTA
TGCAAGGGCAGTCGTATCTTGGCACCCCTACAGAGTCGGAGATATCGCTA
>Combined_contig441
GTGTGTCAATCATCTCCGCTGTCGCCCAAGATCGTGGTCGGCTTCTTTGAGGACCCCTTT
GGTAGTCACTCTGGGTTTTCAAAAACTAAGGCGGATTGCGATCTCCACGCAAATGACGAA
GCCGTATCACCGCAAGAGTCGTCCACACAAGTAACAGCAACTTCTCAAGAACAGCCCATC
AAGGAGGATTTCCTAAGCGAGAGTGAGACCGACAGCGGTTTCGGCTGATTCATAATGTGT
TATACTCCTCTTCTGTCATAGGATAGAATCTAGG
>Combined_contig442
CTGTATGATTGAATAGCATTTCGGAAATCCAGTACAGTAGATGTGAGAGCTTTTGATGAA
CGTTGAGAGCTCAATTCTTCACTTTAGCTTACCATGCGTGGTACCTTTTAGAACAAAGAA
ACAAACCTTCCTCGCCATATGAACCAGTGAGGAGGTATCGCTACTCTTGGATCGATTCAT
ACCATCGTATGTTCGAGTTAGCCATCATCGATACCTATCTAGTCATATGTGCTCTCTCCA
GCACTTGGTCAAGCATGACTGCGCAGAACGTAAAAACCAAACCCCCCCATAATTTCTAGA
CAACTTTTTTTGGGACTTATATTACCGATATGATAGCAGAAGACGAGGCTGCAGTTTTCA
GTCATATTGGAATAGGACACTTAGACTTTCTCCATGATGGACTCTCCGGATCGCCTCGGC
GAAAAGGTGTCCAACATCGAGCACCACCAGCTTGGGACACCGCTTTTGGTGCTCTGCCTG
GGGTACACTATTGGTTACGATGACTTTGTCCAGTTGGCTGGCATTGATCTTGTCAATAGC
ATCTCCACTCAGGATACCATGGGTAATCAAAGCATAGACCTTTTCGGCTCCCTCCTTTTT
CAGCAACTTAGCAGCTCTGGTAATGGTGTTGGACGTGTCTGCCAGGTCATCCACTACAAT
ACAAGTGCGACTAGCCACATCTCCGACGAGCATCATTGTTGAGTTCTGCCGGTCTGTGAT
TTTGGTTGGTCGACGTTCCTTGTGGATCAAGGCAAAAGGCATT
>Combined_contig443
CGCTTTCCAATTTCATCATTAAGGAAAACCCATCTGTAAAGAAGCTGACTGTAGAGGAAG
TATGGCACTGGACATCAAGGAGGGAAGCTTATAGAAGCGAATACGCAAGGAAATGGAACG
CCACTGCAACCGGAACCTCCAATACCGGCGTACCCGAGGGCATGGTAGATGTGATTCTTT
GCCCAGTTGGACCTGGCGCCGCACCTCCTCTCGACTGTGCAAGATACTGGGGCTACACGA
GCCAATGGAACATATTAGACTACCCAGCCTTAGTTTTCCCTGTTACAAAAGTTGATCCAG
CTGTGGACAAAATCGATGAGAGCTACAAGCCGATGAATGAGAAAGACGAATACAACCACC
ACTTATGGCAATCAGGACCTGAAAAGTACACGGG
>Combined_contig444
GTACCCAAAGCATATCTGATCTTGCCATCACTCAAACCCGTCCTGGACAACTCTACAATG
ATTGGTTTGATAGCGATGATCTACCACATCGCAAAGAACCGCAATCAGTGGGTCTGTGGT
GACCCGACGGGCTATCTATGGTGGCAACGCGCCCACCATCTGGCGGTTACCACCCTGACG
CTTTTCGCTTTGGCGGACACCGTGTTGTATATCTATGCCCAGGTGCTGCTTTGGGGCCAG
ATAGATGTCAGTGAAATTAACCCGAAAGTTCTGCAAGCTGCGAACAGTTATGGCCAAGTT
CACAT
>Combined_contig445
GCATACCGTCATAAACGTTCTCCAATTAGAGCTATGAACACCCGGCCAGCCATCGATGAA
TCGGCTGGACCCGTATCACTTTCTGTTGCCTTTAACCAAGATAGCAGCTGCTTCTCTGTG
GGTCTGGACACTGGATTTTGTGTCTTCAACTCAGAACCATGCAAGCTTCAAGTCTCTCGA
GATTTCAATGCTGGCATTGGAATAGCATCAATGCTAGGGCGAAGCAATTTCGTAGCCCTA
GTGGGAGGCGGGCGGCAACCAAAATTCCCCCAAAACAAGGTGATGATATGGGATAACGCG
AAGCAGAATGTGGTTATCACAATCGAATTTCGCTCTCCAGTCCACCGCGTTTGCCTATCT
AAGACACGCATAGTTGTGGCCCTCCAGAATAGTGTACACCTTTATGCATTCTCATCGCCG
CCGGAGAGAATCTCCGTCTTCGAGACTGCGGACAATCCAACCGGTCTGTGCTGCCTTGGA
TCCAAAGTTGTCGCATTTCCAGGGCGAACACCTGGACAGGTTCAAATGGTAGCACTTGAT
AAAGGCAATGTTAGCATCATACCAGCGCATGGAACACCGCTTAGAGCTATGGAGCTGAGC
CCGGATGGAGAGATTCTGGCCACAGCAAGCGAGACCGGGACACTGATACGGGTATTCTCT
ACTAGCAACTGCGCTCGGATCGGAGAGTTGCGCAGGGGCGTAGATCCTGCTATCATTTAC
GCGATCGCTATTTCACCGAATAGCGCGTTACTGGCTGTCACCTCAGACAAGTCGACGCTA
CACATATTCGACCTACCCAGCATAACAGCTCCCTCCCGAACTGGT
>Combined_contig446
CTCTCTACTAGAAGAAGAGCGTTGGCCTGTGAAAGTCACAATTCATAGCATTGACTATAC
CACTATGACCCTTGCTGGTACAATGGAAGCTTTCAATGTACCTGACAAAACTTCTCCTAC
AAAAGTGTCAAGCATAACAACGTTTTTGGAAGGAGAGATTATCGACTTCAACACTTTCAC
CTTGGAAACGAAGAGCTTTAAGGCAGATACTAGGGTAGATGGGATGTATTGGAAGAAGCT
GCCGCCATTTAAGGATATGAGTGATGATGAAACAATTGTCAGGAATCTGCTGAGCAAGGA
GTGGTTAGAGAAGGAATTGATGCAAAAATGGATTTTGATGAGGTGGAAAGAAAAATGCTT
CGTCACCCCATCTGACGCCCAAACTGCCCTAACTATCAGCGGCTTCTACTACGTCTCACT
CCGAAG
>Combined_contig447
GAATGAAACATCTGCCGACGTGGAGAGGGTCGATGATGACCTGTTCTCGGCCCGTTCTGG
TGGTAGTAAGGGGCGGAGTGGCGGCATGAACAAGAAAGGAGTGAAACGGAATGCCGGAAT
GCTGAGTGACTTAAGTGGAGCCAAAGACATGGCGTACATAGAGTACAACAAGAGTCGAAA
CAAGGAGCTGAAGGGCAAACATAATCCATTCTTCAAAAAATTGGCAAGGGACGAGCAGAA
GCGGAAACAACA
>Combined_contig448
CCTCGGAACTAGCGGCTGATGGAAAACACATCGTTGCCGTCATGCACTCGTTCGGAGGTA
TTGTTGGTACTGAAGCCCTTCAAGGGCTGGGCCAGACATCCATGAAAGGGACGGGCGCTG
TTCTGGGCTTGATGTATATTGCGACCATGTTACCCAAGAAGGGGGATTCGTTCGAAGCGC
ATCTGGAGTCTGTGGGAGATTCTTTGTGGAAGCCTACGAGGCAGGTGTTGACTGTGGTAG
GTGTTTCATTACTCCCAATATCTACCCTTATAGCTGATGGTATATTGTCGCACAGGATGG
TATGATGGCCTTGCCACCGCATTATGCTGCAGGCATGTTCTAAAATGATCTTGAGCCGGA
AG
>Combined_contig449
AAATAGAAGGCAACTCGAAGAGTGGCTTTCGCCGCTTTCATCATTGACTCTATTCATGCT
ACTATGTTTGGTCACTCTGCCACGATGGTTGCTCATGAGATGAAGCTGCAACTTCCTTGC
GATGAGACCCTTTGGTCCGCCACCAGTAGCGCCGAAGTTGGGCGTATCGAAACCAGTCTA
CAGCAACAAGGTATCAAACCCATGACCTTCTTCGATGGGCTGAAAAACACTTTAAAGGGC
AAGGCCGTTCGAACAAATTCTTTTGGGCGAACGGCTATCATGGCTGGACTGTTGAGTGTC
AGCTGGCATATGAATCAGCGAGATGTGCAAGTTCATCACCTCGGAGCCTTGAAAGCATTA
GGTGGCAAGGACATCTGGCGTGGGCCGTTAACAAAAGCATTCAATTC
>Combined_contig450
GTCACCGTCGGGGAAGTACTCCGCTCTATAATCCTTCAGCAAACCATACAAACCGCCTTG
GGCCTATGGCTCGGCTACGTACTCGAAGCAGGAGACTACTACGGGAAAGAGGAATACGAT
ATTGCAGTCTGGGCTAGGCGAATGCATCAAGTTGGAGACGCCATACCATATATCTTGGCA
GTGGTGGGGATTGATGCCCGGACGCTGAGCCATAACCTACAACGTTATGCTCAGTCCTTC
AGCCCCCCTGCTAGTGCAGAGAAGCCTATGGCTATCGTTAATCTAGTTATGACACCGCAT
ATTGGCCAACAAGAGTGGACAGGCGGCTACACAGCATGGGAGATATATGCCGCGAAGACG
CTTTACTGGGTTCTAGAACCGGCAGCACGGTTTGGAATCGCCATCCTGTTCAGCGACAGT
TGGCAATATTTCTGGCACAGAGCTATGCATTCAAACAAGTGGATGTTCCGCAACATGCAC
GCGCACCACCACAAAATCTACGTTCCCTACGCCTTCGGCGCCTTCTACAACACCCTCTCC
GAAGCCTTCCTCCTCGACACCATCGGCAC
>Combined_contig451
GAATTTCTCAAAATCATGCCTGGGCTTTATCTGGGCTGCTGCAGCTTTCCATCCAGTGCA
TGTCAACCTCATGACTAGCAATACATGAGCACTGCTTTTGGCAAAACATCATGTTGGCAT
CATGCTGACGATGATGCCAGGATACAGCAACAAGCGTCTCAAGCACTGCTGAAGTGAGTC
AGCTATAATAAAACCAATCAACTCTCACACATTATTATGAGCCACAAACTTTTCCAGAGC
ATTCACGACGAACGCAGACAAGTCAGATCACCCTGCAGTCTACAGTGGTGACAGCACCTA
GCAGACTTTGACGAAGCACTCATGATAAACACAGATAAGTCAGACCCTATTGCAACCTCC
>Combined_contig452
CTAAAGAGGCGAAGGAGGGTCTCATCAGTAAAACGAGCATCATGCTTGGGCTGGGCGAGA
CAGAGGAACAGCTTTGGGACACATTAAAGGAGCTTCGGAATATCGACGTCGATGTTGTCA
CCTTCGGTCAGTACATGCGTCCCACCAAACGGCATATGCCTGTCCACACCTATGTGACTC
CAGCGGCGTTCGAGACCTGGCGACAGAGAGCACTGGATATGGGATTTCTATACTGCGCTA
GTGGACCGCTGGTCAGGAGCTCCTACAAGGCAGGAGAGGCATTTATCGAAAATGTCATCA
AGAAGCGAGCAAGCAAGGCTCAAGACGCCATAGCTGATGCCGTCACAAACGGTCACGTTC
TGGAGCTTTTTCAGTGACAATAGGCATTTTCTGGGGCATCGTTGTCTGTGATTGGATCAT
ATAGACTGGTGTTTGAAGTAGACCTGCATTTTCCGGGCGTATGGCAGGGCAGGCTCGTGT
CAAACCTGCTATTTA
>Combined_contig453
TCCGCACCTGCTTTTTGGACCAACTCTACTGCCAGGCCTCCCACTTCAGCTGCTGACGAG
TCATCGACATTCGGTCCCAATAGACGATCAATGATAAGTAATACTATCTCCAAGCCTTCC
TTTCCGGTCTCCGGATCCCGCCAAGCGAACAATTGGGCAGCATCGTGGACGAGAATGTAC
TTGATGGTGATTGTTGCGGCCTGGTGAACGCTGAACTCTAAATCGAGGAATATGAGTCGA
TAAAGCTTTGGCAAGAGAGTGGCAACGAAACCTTGAGGCAACGGTTCCGACCCATACTCA
GCCAGGGTGGACAACAGAGCCACTGCCATGTCGCTAAGCGAGTTCTCTTGAGTCATGTCG
CCAACATCTAAAGCGCCCGTTAGACTAGGGAGAACCTTCGCGCAAAGCCGAGCATAGGCT
TCCGGTCCTTGCGATGCCATCGTGGAGGTTACGGATTCAAAAGTTTCATTCACAAGCATG
GTCGTTTGCCAGCTGCGAGCCCCATAAGACGCCATTGTGAAGAGAACATCAAGAGCCGAA
TTATCCAAACACAGCGTGGGATCCGTCATGATAGCGTCACGAAGGGTCTCCACAAGGGTG
TCAAGAACATCTTCACTATCGCCGACTTCACTGAGGTCATGCGATGATAAGAAACTGGAG
ACGGCTGCCACTGTCTGCACCTGGAATTCTTGAGCCCTCGTCGGCGGCAAAATCTTCAGA
TAACCTTGAAGA
>Combined_contig454
CAAAGAGATGGTAAACAGAGAGCGTTCGAAGAAGAACAAGCACGGACAAGGTCGATGGCG
GATGAAGAGGCTAGACGGAAGAGGAGGCAGGATGAACAAACTTTGGCAACGCTAAAGAAA
CAGGCCCAGCTCGAGAAGGAAGTTATCAAAGAAAGGAAGAAGCTGCTTGATGGCGCTGTT
GAATTGGTCAGGCAGACACAGATTGCTGGGTATGGCCAACAATCTGCTGGGAGGATCTTG
GGTGAGATTGAGGCTGGGGGTCAGCTGAGGCTGACTTAAAGTGAGTCTTTAGCTAACATG
AATGATGGTTATGATGACGAAGTTATGACATCTGAGACGCGGGAATAAAAGATAGCAGAC
TTGACTATAAATAAATAAGAATTCAGTATGAGATTTAATAAGACTTAACTTTTTATAAAG
TTTATAGTTCGTCATTGTTAATAAATATAGCGAAATTATCCTTTGTATAGTTATTAAAAA
AA
>Combined_contig455
CCCCTATTTTCGGCATACCCATTCCACTAAGTGTGACCTTGTCTCCCGTCCCCGTCCCCG
TTGCAACCTTGAGCTTCACTTCGCCCTCCAACGTAGGGATCTTGATCTCGCCACCAAGGA
CTGCAGTGGTAAGCGGAATAGCAGCCGTGTATAGAACGTCGGCTCCCGACCGGCTGAATT
TAAGGTCTGCAGCTACCCTTATAAAAACGTAGAGGTCTCCCTTCTGTGCCCGAGCGTTCT
CGTTCGCTGCCGTGCCAGTAGGCGGCGCATCACCTTCTGCGTGTACTCGTAATCGCATGC
CGTCCTCGACCCCTGGTGGAATGTCGATATTGATCGTTTTCCGTTCTCTCATAACCCCAT
TTCCACGACAAGTGCCACACTCTGAGCCTCTTGGTACTACCACTCCCTGTCCACCACAGG
CCTCACAAGTGCTCGCCATCTGGAAGCCAGCTTGCATAAAATGTACTCGAGTCCCTGTTC
CACCACACTTCTTGCAAGTAGACCGCGATTGTCCTTTCTTCAAACCTGCACCATTACACG
TTCGACATTGTACAA
>Combined_contig456
CTGAACGATCCAACGGCTACCTACGAGCTCTACCATCGCCATGTCATGGCTGTGAATTCA
ACTATTACAGTTGACGAGCAAACGCTTCCAGGGCAGACAATTGCTGTGCCGGTTGCTCTG
GTCGAGGGTGTCACTCTCCAACCTGATTTCGGAGGTTTTAGCATCAGGTCTTTACTGGGA
AGAGGGCCTGGAGAAACGAAACCAGTTTCATGATACCCGTGCCTGAATAGCTTTATGTAC
ATAATGAGCCATATCAGCCAACAAAGAAGG
>Combined_contig457
CATTATGATACCAAATGACGCAGATGGAGATGCGGGGCTGGGAGATTACTCCCTCGACCA
CGGAGGACAGCCATCATTTCCGATGCACGCAAACACATATCCGCAGGTACCATTTAATCT
CGAGACGTTCAATCTGAACGAAGATCCTATACTGCATTCTGCAGGGCCGTTTCAGCAGAG
TTTCACATTTTCACCAACCGGATCTCCAATACATAATCACGGTCCCTACTCATATAAGAA
CACCCCACTAGGAT
>Combined_contig458
TCCTCCACCACACTCCTTCATAACACCTGAGAACCGTCGTCATTACCTGTACACCTACAA
TCAATACAACTCCGCCAGGACCACCTTTCTCCTATTCCTGCCCGTCACTCTTCGTTACTC
TTCGCTGTAATCGCTAGAAGAATCCCTTTGTTTGCATTACAAGACCGCTCTCAAGACCTC
TGTCCACCAAGTCCAAAAGTATCATCCCAATTCACAAACAACGGCGCCTGCATGCGCATC
TTCGAGGGTTAGTGCTCGGTTCCGAATAAGCTGCAATTACTAGTGCAAAGTGCAACCGTC
ATATTGGAGATCTTGGACAAACACCTCTCGCCTTTGCCCTTCTCTCTCTCAAGGCAACCC
CCTCTGGAATCCTCCACCTCCTCAAGCCCGCCCACCACGGACTCAAACATAAACCCCCTA
TTGCCCCAACACCCACTGGACAGCTCGAGCCCACCATATTGCCGGTAACCATCGAAGATC
ACCGCCATTTTGCCTCGTCAAAATGTCAGCGCAGAACAGGACAGCAGGCTTCACCAGCTT
GCGCATGGGCGAGGTAATACGTGAGAAAGTACAAGATGGCCTGACTGGCGAGACCAAGGA
AATGCAATATACACAATGCAAGATCGTGGGCAATGGGTCCTTTGGGGTGGTGTTTCAGAC
CAAACTCGCTCCAAACGGCGAGGAT
>Combined_contig459
CACGCAGCTCGTTATAGTTCCTTGTTCTCATCGCAACCAGGCTGTTATGGGTATTTTCCA
TATGTAAGACCTCAAGCATCATCTGGCGTTCCACCTTTCCCTCTACTTCGACGGCGAAGC
AGCACCATGTCCGCAGAGCGTGTATTAAAACCTGCTTCCAACACCAATCTCGGCACCTCT
TCCTTCTCTTCAGATACATCATCATTACCTCTATGGGAACGACTCTCGATATGGGCATCG
GAAAATAAGGCTGTGGTTTATACAATTGCGGGGATTGCGGTAGTTGTCTCCGGGGCAGGC
GTTGCATACTATATCTCCGAATCGAGGAAAGGCTCCCAAGATGCCGGTCCTGAGGAGAAA
AAGCGATTGAGTAAGAAAGAGAGAAGGAAAGCAAAGCAGGAGAAGGAGAAAGAAAAATCT
CAGCCGGAAGCAAGAGTAGCAGATGAGAAATCTGAAGAGCAAACGCAGGCAAGAGCAGCA
ACAGTCGAGTCCGATCCATTGGATGGCATACCCGAAATAGATGATTCGACAGTGGAATCG
TTGTCGGAGCAGGAACGGAAAGACTATGCCACAAAATTAAAGATCGCGGGGAACAAAGCC
TATGGCAGCAAGAACTACAACGAAGCGATTGAGCTATACGGCAAAGCTATCTTATGCAAG
CCAGATCC
>Combined_contig460
AGGAGGAAGAGAGTGAGGAGGAATAGGTTCTTTTCCTTTCGCCCAAGTCATTGCTATTAC
AGTACGTACAACTGTCCACGGCTGCTATATGACAACATCAACACGGTCTTCCATTGTCTT
ACCCATCACCGTCCTTTGAATGACCTTGATTGGAGGTTTTACGCATGGCACTGCACTTCA
CTCAAGAGCTGAGTTGAGTTTGGAGGTGCGCGCGGGGAAGAGGTTTGGTTGGTTGTTTGT
TATTTACACGGACGGTAGAAATCTTATCATGCGTTTGTTTCGTCATCATCAAATTAGTCT
TGTGTGTCTAAGGGTTGGAGGGGTGGAGGGGGGAATAGGTATTATTTCAATGGTCATCGT
GTTTACATTGTATTTAATTGGTTTCGATAGATTATACATAATAAAAGGGTGTTTTCCCAC
AAAAA
>Combined_contig461
GTTTGCAGACTAAGACCCTGCTCTTCCCATCTTTTGGTCCCGCAATAAAGCGGGCGTCAA
TATGAGCATCTCCTGGCCTATACGACCGTCTTCTGCTATTTTCAGATTGCTATCTGGCCG
AATGATCTTCTGCGTGGTGATGTCAATCATGCTGGAATCTTTGACCTCGTATACGAAGAC
GCTGGAGCCTGGACCAGAGTCTTTCACGAATCGTCGGGATGTGAGTACATAGTCTGAGGT
CGATAGTCGCAGCTTCGTCG
>Combined_contig462
ATACGAGGCCGCCCCACTTCCCAAGGAAAGTCTCCGTTGAGCTATACATAAAGCTCGTCG
TGCCCCTCTATCGAAAAGTTTTCATCGACTGCCTGAGCACAGGGGCCACCAGTCCGCTTG
AGGCAAGTCCACGCACGAAAAATATATTTCATCATAGGCTTGTAGAATTCCCTCAGGCTG
CAGCACCATAATACCGAAAATCTATTTTTCAAATTCTCCGGGTTCATCAAAGACACCTCT
CATGTTGTGCTGCTAAGATCCAAATCCCCCAAGAGCAACTCAGTAACGCTGGGACACCAA
CATGTCCGAGATCACCCACCCTACGATCAAAGATGGCTGGTTCCGCGAGATCTCTGACAT
GTGGCCTGGTCAGGCTATGACTCTCAAAGTGAATCAGGTCCTCCATCACGAAAAATCCAA
GTACCAAGACGTCCTCATCTTCGAGTCCAGTGATCACGGCACCGTGCTGGTGTTGGACAA
TGTTATCCAATGCACTGAGCGTGATGAGTTTGCCTACCAAGAAATGATCACACACCTCGC
CATGAATTCGCATCCCGACCCTCAGTCTGTCCTCGTCATTGGAGGGGGCGATGGAGGAGT
TCTCCGTGAAGTCGTGAAGCACTCTACAGTCAAGGAAGCTATCCTGTGCGACATTGATGA
GTCCGTGATCCGCCTGTCCAAGAAATACCTTCCTGGCATGAGCATCGGCTTCCAGCACCC
CAACGTCTCAGTACATATAGGAGATGGCTTCAAATTCCTGGCAGACAAGAAGAATCAGTT
CGATGTCATCATCACAGACAGCAGTGACCCAGAAGGTCCTGCAGAGAGTCTTTTCCAGAA
GCCATACTTTGAATTGTTGTATGGAGCATTGAAAGAGGGGGGCGTGGTCACCACGCAAG
>Combined_contig463
TTTTGTGTAACCAATTCTTTGAAGTTTAGCTCAGAAGTAAGCATCAGTGTTCTAAGGTGG
TGGCAGAGGGCAAGCCAGAATTGAGGGTGTGAGAGATGCAATTAGCGTTCTGGGCAGATG
CAGGGCGAAGGGGGTGGAAAGAGAATGCGACTCTGTGCAGCAAAGGTCCAGGGCCTTGGA
AGCAGTGAATCATACTGCTGCTGCTGCTGGCCATCCGGTGTGTGCAAAGCATCAGGTTGC
TATGCAGCAGCAACCTACTGGGCCGCCTACTGTGGGCACCGCATCAGATAAAAGGTCAGA
CAGGCTGAGGCTTGCTGGCCTTCTGCCATCCATGGAGCAGATCAG
>Combined_contig464
GCACGAGGGATCAACGACGCTTGCCCTGAGTGCAAGTCAGGATCCATCGATCTTACCCAA
GCTGCCTTCGAGAAGCTTGCTGACCTCAACACTGGTGTTGTCGACATTTCCTGGTCTGTC
GTCGAATAAAAAAATGACAGTTCTCGTGCCCACCCCTTAACGCTCTCCTCCCGATCAACC
TGACCTTTTACGCCACCCTCTACCCTCATGACAAATTTATATTATGTTTCGTCGACCATG
ACAGAAATGAAATAAAAATTTACCCCAATCTTGTAAATGTTTACATATCTATGCAAACAT
TTGTTATAAAAAAAAAAAAAA
>Combined_contig465
AGCCACAGTGTCAGCCGGCCCCGTGGCGGTTTTCTCGCCACTAATTCCCGCCTTTGAGCA
TCCACTGCAGGCACATTTGCCCTCCGCGCAAGGACACGTCCCAGTGTTTCCACCACACTG
GCATGTAGTCTGCTCTGTACCAGGCACGTGCTGCATCGTCTTCTCGTTCTCCGCCATACT
TCCACCCTGGCTCTTCCCACCTCTCAAATCCGCCAGACGTCGAGCTTCGGCATGGATATC
GCGAACTTGTTTATCAGTAGACGTGTAAAAGCTTGCCAACTTCTGTCCTGTAGGTGTTCC
CATCGCCTTTTCGTAGTATGAGTTGAGGCCTGCAAAAACACCCATTGCCTTATCGGTTAC
ACCATATGACTGATCGAGACCTCTTGCTTTGTCGGTAGCCTTGTACTTTGCATCAAAGTT
TGTCAGGGCATTGGTAAAGCGGGCAGAGACGCCATGCTTGTTATCAAGTGCTATGGCGCG
CTGCAGAGCGGCGTCACTGAGTACATAACCGTGGGCGAGATATTCGGCTACAATGCGCGA
ACGTGGCTTGTCTTCTTGTGAGATGTCATGTTCATCGCGGGAGGTTTCTTCGTTGTTGGA
ACCGGAAAGGTCGCTGAGACCGGCGGCGGAGGAGACCGAGACTTGGGAGGAACCGAGTTG
GGTGTTGTCAAGGAGGAGGGCTGTCTTTGCAGCGGTCTCTTTCTCGAAAGTAACCGTTGC
GCTTTGGGGGCTATCTGGGTTGTCCGAGGTAGGGGTGACGGAGAGAGAGGTGATTTTACC
GCAGAAGCTGAAGAAGTCTCGCACTTCTTTCTCGCTTGTCTCGTGAGAGATGTTCTTGAC
GTGAACAACTGTTGAAGACATGATGATTCTTGCTTGTTTAATGATATAGCTGTGCGTTTG
TATTTCTTGAAAGTGCAGAATTCGAGTGTTGTTTATGAACG
>Combined_contig466
TCGAAGAAACCGAGCCCGCTAATGTGGTCGAGCGCGCTGTAGATCTACATGCTCTCCGCG
TCATTGGCTCGTCTGGATACCAAAAATGTGTCAGCTTCCTTTGGAAAGGCTGGCTAGTCC
AAGACGATCAGTATCCGTCCAATTTCGTGGCGTGGGAGGGGAGAGCCAACACCAATTACT
GGGATCACTTCGATCCGGATCGTATGCGAGCGCCATTGTATCAGAACGCCGTGCAAATCT
TCTTCTCAATTCTTTATCTT
>Combined_contig467
CTTGCCTTTTTGAAAGACTTTGCTGAAGATTGGCTTTCGTTTGCTTTCCGGAAGGCATCT
GGGATCCGTTTGATTACATAGGGTGTAATTTCCAGTTCCGTTCAAAAGCACCGAATCTGA
AAATGGGGCAAAGAATGGAGGACGGGCGTCAAGCTCAGCTTGAAATGCTGCAAAGGCGCT
ATCGTGATTCCAATCGCTGATCAAGATTGGATCCAATGCCTCGTCCCAATTGGCACTGGT
GGGACCATGAATGACCATAGGCCCAGCCACGCCATCAGGATACTGTAGCGAGTAGTGACT
ATGATACCAGCTGTGGCCATATTGCATAGCCTTGAATTTGTAGGTGTAAGTGCTACCGGT
AGCAATGGGGCACTGTGTCACGCCATTCACACCATCGGCTTCATTGGTATGGAGCTGTCG
GAGGCCATGCCAATGGATTGTGGTGCCATTAGTCTTGACGTGGTTGGTAACATGAACGGT
GATGTCGTCGCCCCAGCAGGCTTCGATCAATGGACCGGGATAAGAGCCATTCACGACTTT
GC
>Combined_contig468
TTACTTAAGCCATCAATGATATGGCAGTGCATATTTCTTCTCTAAAAGTACTCGAATAAA
CACATTCGTAGCCCCTGCTGCCTCGCTTGACATTGATGACGTTTGCTCTGCTGCTATTTC
TGTCAAGCGCAGAAGAGCAGCCGCTGAATGAAGCACGGGTATTGAAACCCGTACGAGAAC
ACCAGATATGATATGAGCCTCTCTAAGAGTACATTGACTATCAACCAAGGGGAATAACAG
TCCCTTGAACCACGCACTTGGTTTGTAGAGCGCCTTCTTCAATGCGTTGAAAAGATGTAC
ATTGAGCCTCTTATTTTCATGAATATCTTCTCTCACTCGGTCAAGGAGTACCGTTCGAAG
GAAGATCTGGGTGATATAAGGCTTGGTAGAAACGAAGATTCTGGTGGCTTCGTAGCATGC
GTTGGGTGTCCAGGAATCAGGCCTTGTGATGGCGAGGAGATCCTCCCACTGCGGAAGGGT
GGGTA
>Combined_contig469
CGTAGTTTGTTCTTATTACGACCGTCAGAGCATTCGCAAACAGATTCCACTGGCGTCTGA
AAGCAAACCGAGGTCTAGTATGACCACAGTGATAGCGGTCGGTATCGGAGTTGCAGCAGC
AGCGTTTTTTGGGCGAGCCGGTCTGGTAGCACTCCGGAAATACCGTGGTGGAGCAGGAGC
TATCGGTGCCCTGGGCAAGATCTACTACAAAGGGGGTTTCGAACCCAGAATGAATCAAAG
AGAGGCGGCATTAATATTACAGCTCAACGAGCGAATGCTCACCAAAGAAAAGATACGGAA
GAATCATCGCCAGCTCATGCTATTAAACCATCCAGACCGAGGTGGAAGCCCATATTTGGC
GACCAAGGTCAATGAAGCGAAAGAATTCCTGGAAAAGACAACAAGAGCTTGATCTGGTGT
AATTATACAGTACAGAAGTCTTGAAGCATAGCGCGGAGTTGGTTTTGCATCAGCGCGGCG
TTGGATGTATGGACATACTAGGCGCAGGCTCAGCAGAGCTCGAGCGCCCTTGGTCATACA
AACTTGATGGAATCCCTCCTCTTTCATGAAGATTACCTGTCTCTGCTTTTTCAATTGTTC
CGTCACATCAATGCCCAATATTGCTGGTTTAAGGGGATG
>Combined_contig470
GCACGAGGGCTGCAAGCAATCAACCCTTTTGTAAAATCTATCCAGGTTCATCATGTCAGA
GACAGGTGTCAAGGTCAACACATCATCAAAGGAGCAAAGGCAACAGGAGTTGGCCCAGGA
GCTGTTTCAGAAGTCCTATGAAGATCTGACTACGGAGGAGCGCCTCAAGCTTGGCAGCAC
CCTGGGAGGGGAGAAGACCTCTGGTGGCTACAGCAGCACAGTTGCCTCAGCTGATAAATA
GCTGTGCAATGACCTCTGCTGTTGTTTTGAACTGCTTTTCTCATGAACATTTACATCTCC
TCTCAATTTGCACATGCTGTACACTGATCGTGTAACACTTTGTGACTGAAAAAAAAAAAA
AAAAA
>Combined_contig471
TTTTTTCCAGTGTCACATATTCATTGCAACGAGCTGTAGTAGCTGATTAAGATAACTACA
CGAAGACCTAATATGCAGCGGAATATCGTCTCCTTGGATGTAAGGTACGCCTTGCTTCTT
TGGCCACGCTCAACCAAACCTTGAAATTTGTGCATGAACATTGATGAAGGCTCAAGCTCT
GCCACACGTAAGCATTAGAATCAAGAGAGGATCGTCCGGGACGCGGAATTTTTTCAACA
>Combined_contig472
GGCAGCAAGAGCCACAAGGACCGCCTCCCTCAGTCTCATGACATGCCGTGCCGCTACAGA
GATCCCCTGAGGTCCTAGCCGGGAACCTTCGTCCCGAGTTTCCATCTGCGTCGAGCTGGC
TGGATCCGGCGCCCACAAAGATGCCGTTGAGTTTGGTGTGATTTCATCATACGATTCCTT
GAGAAGCTGCGAGAGCTTCTTGATAGCCCCTGCATCAGCTGCAGCCTTTTGTACTTCTGC
GCTATTTGCAGC
>Combined_contig473
CCACAATCTGCTCAGCTTTCTACCCGATGACCCTGGCAACCAGATCTCCTATAGAGTCAC
TAACAACGTAATCACCTCACAAGTCGCAGGCATGGTCATAAATGCAATGTACAATCCACC
AACCGACTTTCCTCTAGCAATCCAACCTGCCAGCATCGACTCCCTCGAACCAAGCTACAC
ATGCCCCTCTGCCACCGCCCTCTACAACACCTACGCCGTAGGCGGCACCAACCCCAACTG
GACCGCCCACCTAACAGCCTCCCAACCG
>Combined_contig474
GGTAACAGGATATGCACGAGACCGGCTGGATTTGGGTACAAAGGATGGAGGTGGGGCCGT
GATTCTCGCAGAAGTGGGCGAGGGAGAGCTGTCAGATAAGACATCACAGTCAGCTTTGCG
CGGTACGGTACGAGATCGATCTGGTGGGTCATCTGAAGACCCCAAGCAAAGCCTCCCGTT
GAGAGTGAGGCACGAAAACACGGACCGTGCCTAGGAGCAACGGGTCCCGAATGAAGATAA
AAAAAGAAGATTACTTACTATGAAATCCATGATGGCTGATTAGGGCAACACCACCACACC
CTCACGTCCTTAGCGAGGCCTGCATGTCTCTGTCGTCGAGCTCGGTAGAATAAAAGGGAG
G
>Combined_contig475
TAAAGGGGCTGACTATATAGATGGACCGACCATTTATATATCCACTGCTCTGTACAGCAA
TCACTAATTTTGATAGTGCTATACCCTCGCCATTTGAAAAAAAGCTTTTTGATGTATTTA
GTATCTTCCACCGCCTCTAACACTATCGCCATTAGTATCATTACCAATGATCTTCTCAAG
AATACATCACGCCTTTTTCTGCGTAGCAGGCGACTAACCACGATCATCTCTCATGAATCT
CAATTATTGATCCTCCTCTCCTATACGAATTTCTGCAGCGCCCCAGGATTAGGAATGCTG
TACTAACTTATTTCATCATCCAGTGTATGTGTTTGGTGTCAGCTCCGCGTGGTGGTGGTG
CTGGATCTGAGCGTCGCGGTGTGGACGAATAGGACCTGGGCTTGGATACTAGGATGGATG
GTCATCGTCGTCTTTGTGAGAGAGAGGGGGTTTAGAATCTAGATTCTCCGTAATGATGGT
GTAGTGGATAGGTTGGTGATTGCGCAGGAAGCGATTGAGGATACTGTAAAGGTTGGGTTG
TTGCAGCTAGACTTTTTGTGTTGTAGTGCTGTGGCCGAAGAGGTGTGTGCGAAGTGCGGG
TTCTGGAGAAAATCTGGGGCTGTGCTGTGTTTTCTGTTGGTGGGAAAGGGTTGCTGGAGT
ATTGTGGCGATAGATATGGGTATA
>Combined_contig476
TGTCCGTTGCTCGGCTCTTGTGGGACAGGACGGTGCTCCTGCTGTGTTGCGTCGTAGTAG
TCGGCAAAGAAGTCGCCAAGGCTATCATGTGGAGCGTGTCGCTGATAAGCGTTTTTCTGA
GTCTGAGCAAGTCCATCACCATAACGTCGACTTTCGTCAGAGTGCGTTGTTACTGGAGCA
TAATGCCTGTGGTGGGAGCTATCTACAGGACTCGTCGGCAGATATCCTTTATCTTTGGGG
CCATAGTAACCGGCGACTGGTCCAGGTTCTTGCCAACACGATTGATAAGTTTGCCCTGGC
CGATGACCTGGCTGGACAAGTGCTTCTGTAATGGTAGTGGGCATCGTTCTGC
>Combined_contig477
CGACATTACGAATCCCTTTGAGTACTCCCTTTTCAGGAAGAAGGAAGGAGTCCGTGATCC
GACCGTTTTCGAAAAGTTTGTTGAAGGATCTATGCGTATTTAAGCCATATTTAAGCATTG
TCCGTCTGCTTTCAGAAATACTCAAGCTTCTGAATAGCCATTTTAAGACTCATTCCTCCA
GAATTATGTCACATTTGCGACCAGAATTGTTGAGCAACGTGAAGGAAGTTCTCGTTCTCA
CGGTATGAAGAGGACAGGTGGCGTGGCCTAAAGTCCGAAGCATGGTACTGGAAAGTTGTC
CAATAACTACAGAAGTGTCCAATTACTACCAAATCATTGCTCC
>Combined_contig478
TGAGATACCAGGCCAGCCTGCTATAATGAATACTGGGATTGTCATTCTTCCATTTCCTTC
ACGAGAGTTGTAACACAGTAAATTCCCTATTCATCCTGAAACCAGATGGCAATATACAGA
GCTTTTTCATTCATTCTTACCGCCTACTCAAACCTCTTCTCAGCAGTCTTCCAATTGATC
ACATCCCAGATAGCGCCGAAGTACTCTGCCTTACGGTTCTGGTATTGTAAGTAGTAAGCA
TGTTCCCAAGCGTCAATCCCGAGCAACGGCTTGAATTGCCCAACGACTGGATCCTGATTT
GCATATGTCCTCACCTGGATAGCACCCGTCTCAGTATCCTTGACCAACCACGCCCATCCA
CTTCCCTGGATTCCCGCCAGTTTGGCATTCATAACTTTCTTCAATCCATCCAAGCCCCCA
TAGGCCAGATCAATCGCCTGTCCTAGTTTGCCAGAAGGGGGCTCGCCTCCACCAGCAGAT
TTCGGGGCAAGGTTCTCCCAGAAGAGGGAATGGTTGATATGGCCGCCACCGTGAAAGTTG
ATGAGGGGTAGAAGATT
>Combined_contig479
TTCCCCTTTGAAATCAGCCTAGGCTACTACGCCGGCCGCTGGTCCACCTCCAACCCTCCA
ATTCACGTCTGGTGTTGGGCCTTTATCGGGCGCCTTATAGCAGCTTGCCTCGCGCAGATG
ACCGTCATGATCTTTCCCGCCAATGGTGTTCAACCATGGTACCTCCTCACAGTAATCGCG
TCCCACATCTTCTCCACGTTCAGCAGTACAGTGATGTTCGTTGCTATCTCCGCTTTCCAC
GCCAAAATCGCAGATCCAGTCATAGGGGGCACTTATATGACCCTCCTTGCTACGTACGTC
TCTGCAACCCCCAATGCCCATATCAGGCTAACATATGTAGCGTCGCCAACCTCGGCGGCA
>Combined_contig480
TTTTTTTTTCGGTTTGATCCTAGGGGAAGGATGATATGATATTGGATAAATGAACTCCAT
GCATGACGTTATTTAATGTACACGAATGTCTGACAACCCATTATGAATGCCATCATTTCA
TCGTACAATTCGTGTCTCCCTTGAAGGCAACCGTCTTACTTCTTATTCGCCAAGTTCTCC
TGCACCATGCCGCCAATCTTGCCATCAGCATTAAAGTGTTGTCCTATTGCGCCGTGCTTG
TCAAGTGGCCCTCCAACTTTCTGTGCAGTTCCTCCAATGGGGCCATCGGCATTGAACATT
GAGCCCACAGCCCCCTGTTTGTCGAATATGCTCGTACCTGTCCCCTGTGTTTTCTCACCT
GCAGCTGGAGTCTGCTTGACAGACTCATGAAGGCCACTGGTCATCTCATTTTCTTTGAGA
GCAGAGTTGGCACCCTGTTCAAAGGTCTTGGCTGTGTTGTCACCGTCCATTATGAATTTG
CTTAGGTCAAGGTATTGGTAAAGAGGTCTTAGCGGTATGTGCAAGGATATGGTGGTAGGA
TTGCTGAGTACGCGAGAGACAAAGTAAGTGGCAGCAATATATCAAAGCTTCACGGCGGAG
GTACGTAGTAGGGAGTAAGCGTCATACACAAGCGTGTGTGACGCGATTTTACGTCAAGGA
TACCCATGACGTGCGTAAGAAGCAAAATTCAAAGGAATGTACTGGTGTATCGCTGAAAAC
AGCAATAAACATGTAGTAAAAGGTTTTAA
>Combined_contig481
ATCTTCAGGACTTGCTCACTGTCTTCACCCGCTCTCTCTCCCCTCAACCTCCTCACCTCC
TCATTGCTGTTACCGCACACACTGTGGTGCTGTCCATTCGTTCAGCGGGACTGTCATTCG
CTCAAGCCGCTAGTCGTGAAAACAGCCAGGCGCTTGCGGCATACCCAAAGCCTCGCCACA
CGTTAAGGAGACAAAACATCAGGACAGCAGGAACACAACATTGGGCGGTTATCAGGGAGC
CCATTCGTAGGCCAGCACGCAATCAAATTGATAGGGTTTCAAAAGACACAGTTCAAGTCT
GCGCCTCAGTCTTGGGAGGATATCGCTCAAGATACCACTATCAAAGGGCTTGGCCCACTC
>Combined_contig482
TTGCGAGGAGTTAGTAATAATTTGCGGCCGTTATTGTGTAGTATTTGGCAAATGGAGGCT
GTTAGTACAGTACGTACGGGACGGTGCAGGGGCGTCTATTCTATTCTCTCCTCCTCGTAT
CGGGCGACCCATTAATTCGCAACATTGCTAATTGACAGGGGTTGTGACATCAGGCTCCTC
TTGTTAACGAGATGATGCGGGCGATAGTATTATCATGCTTCCCTTCTCGTGTGATGTGTT
TCTGTCCGTTATCCCTGGTATTGCTGTTGTAAGATCTTAAAATCTTAGAAGTCTGCGATT
GGCAAACAAGATAATCTATCCATCATCTTGATTGAATCATGTGGCACTCTATTTTGTTTA
CCGTTGTTGTAGCAGTAATTTGCTAGCTAATGAAATCACTAGTAGTTACCCCAGTATTAC
TGAAAAGATGGAAGTCCGATTCGTGTTCG
>Combined_contig483
TGCTGCTTTTGATTCAGCCAACAGAGGGCCTCCACAAAGCTCGCAAGTGAGCAACGACGG
ATGGTTGAGAAACGTGCATCGAGGACATTGAAACCGGGACTTCCGCGGCAGGGCAGACAA
ATTATTCGTTGAACTGTCGGCATAAGCGCTGTTGAACTCGACATTGTATTGATCTTGGGC
TTCTAAAAGTGATTGCTCAGGCTCCTGGCTGGAAGGCTGGGAAGTTTTTCGGCCTGCAGC
GTTTGCAATGGCTGCTTTCAGGAGATGAGGAAAGGTTGGCTTAATCCCACAACTGAGACA
GGGTGGAATAGACATATTTGGGGTCGCAGTGGCCGTGTCAAAGTTGGACGGAACTGGATT
GGAGAACGAACAAAT
>Combined_contig484
AAGACCAAGGACTACAAGTACCTGATCCTGCTGGCAGGCCGCTTTAAGGGCAAGCGTGTG
GTTTTCCTGAAGCAGCTGGACAGCGGGCTGCTGCTGGTCACTGGCCCCTTCCAGGTCAAT
GGCGTGCCCCTGCGGAGAGTCAATCAGGCATACGTCATTGCCACCAGTGCCCAGGTGGAC
ATCAGCAAGGTGGACGTCAGCACTTTTGACGACACCTACTTCAAGAAGCAGGAAGCTGCT
GCCAAGAAGGGCGAGGAGAAGTTCTTCCAGGACGAGAGCAGCTCTGGGAAGACTAAGGTG
TCTGAGGGACACGTGCAGGACCAGAAAAAGGTTGATGCTGCCCTCATTGCTGCGATCAAG
GGCGACGTGAAGGGCTACCTCGCAACACGTTTCACACTCTCCAAGAACGACAGGCCACAT
CTCATGAAGTT
>Combined_contig485
GCTGTTGTGACGGGTCTGACTCTTCTTGCAGGACGAGCTCTTCAGCGTAACTCCCAATGC
TGTCGCTATCTTCTGTGCTAGTTATCCACTAGACAGTATTTCTGCTCTCCTTTTCGTGGT
TGGCTCTCTGGGAGGAACTCATAATGAAGTGACGGAGACTGTCTCATCCCCAGCATTAAC
TCATCTGTAGAGGGCATGCCATTTTCTTAGAACCTTTGTGTTCCTAGATTTGCAGCTTGC
TCACTGGCGTGCGATATCAGCAATGGCTGACCCGTTCTCTATCATTGCTGTAACACAGAC
CGGTTTGAGCGTTGCGCAGGCTTTGACAAAGCTTATCCAAGGTCTGAGATCTGCGCCTGA
TGAGCTCTTGGCGCTTTCTAATGAAGTATGGAACTTAAAGCTTGTACTCGACGACGTGCA
AGAGTTGGGAAGCAGAAATAACGCACCCAGCGCACATAAGCTGGATGCTGTGCACGCACT
GGTCTATCAAATTCATATTAAGCTCGACGCATTGAGCGGCCTAATTGCGCAGTGGGGTAG
GCTTAGTCAATGGGGCGACTCTTTCAGTATAGGAAGAAGAAACCGGTTCTCGTGGCTAAA
GAGAAGGCACGTTTCATAAAGCTGCAGAGTGAATTAAGGGAGCTTAGGTCTAATCTTTCC
ACTGCCGT
>Combined_contig486
TTTTTTTGTTCCTGTATATATGTCCCCATATAGTTCTGCTGCATATATGTTTGATTATTA
TATACCATTTGTGTCCATGTACAGAAGCGCCCCTATACGTTCGAGTACTCCAAGCCAACA
GACATGGATTCCAACGTGAAAGACCGCCTCATTCCTGGCGAGTCTGTACCGAGCAGGCTC
GGTCAGATATGGGACCCTACACTCGGAGCATACAGAGCGCAACGGCTACCACTCGCCCTC
TCGAAGAGTTCTGTTGCAGCCAATGTCATGAATGGGCATGTCAACGGGCAGAGAGTATAC
CGCCCTCCAACCTCAGCCTCTTACGCAAGCACCGCCTCGAACTCAAATTCCTTTACTACC
GCCTATACGTACTCTTCAACGCCTACGAGTCC
>Combined_contig487
GCGAAGTTAAAAATCGAGCATATCCAGCCCCTGAACATACATATCCGATGCCGCCTGAAG
AACTGATCGAGTTCGACAAGCTCATCAACTCAAAGCCTGTCTGATACAGTCTCCATTTTC
TGTCTCCGTCATTATACCCCACGTCGGTTGTCTGCGTTATTATGCCGCATCATAGAGATC
TCTTAGCCATCATCCTGTTGGTCATATTGCTTTTGGACACGGTTGTTTTGGATGTCATGC
TCATTTAGCACAAAGCGTTGCTCTTTTCCTGCATTCCAAGTTTCCATACCATGTCAGGAG
ATATATGAAATACC
>Combined_contig488
ACTCAACAATATCAAGAAACACGATGTCGAAGCCGCGCAGTCTATTTTCAAATGGCTTTG
TGTCTCAAGGCGGCCCCTGAGCCAAGTGGAAGTTGCTAGGGCTGCTGGCCTTGCAAATCC
GGCGGACGTCATGCGTATCTGTACTAGCAGTTTGATAACCTCATCTACTGAAGAGATAGA
GGTCGACGGCCGAATGGAAGACTGCGAGATAATACGATTTGCTCACTCATCTGTCAACGA
GTATCTTTTATCCGGGAATTTGCAGACTTCGGTTGATAAAGCGGCTCGATTTTGGGTTCT
CAGTAACGAGGCTCATGCATACGTCAGCTCACGGTGTTTGGATTATCTACTTGAGCAAGG
TGGGGAAGTGCATCCGAAGCAACGTCTGCTAGCAATACC
>Combined_contig489
TTTTTTTTCTAACGCAGATACATATTCCTTCGTAAGCGAAAGATTGATAGCAAAATTCTA
CCTAACTACAGCTCTGTCAGTCATGCTTTCTGAGTTGACTATTGCCACTTAATCCTTTAC
AGAGCCCGAAAGATTTTTATCAAGCACGAGAGCCTCTCCATATACTCCAGCCTCCAGCCC
GAAATTCGTGAATTCATATGGCATGACCGCAAATAAATATTCCTGTTCATTTCCCGCCTC
CGCAGCCAAGAATCAGCTCCGAGTATTTCTCCATGAAGTCTTCAGTCGCTGTTACAAATT
TGTCGACCTCTGCCTTCCCAAGCTTGATATTCAGGGCTATAAAGCCATG
>Combined_contig490
CGAGATAAAAGTTCCCATTCTCCTTTAATACCATAATCATTAAACATCAGACCCTCTTTT
CGTCAAGCCTTTCATCCAATGGATAACACAATCCTTACCGTTCAGGTCCTCAGCATGACC
TCGTCCATCTTCCTTTCCGGTATCAACATCGGCGCCTCTATTCTCACACTCCCAATCCTC
TCTACTCGTCCCACTTCGATCAGCACGCCCTTTTTCAACGAATACTACAATCGAGGTGCT
GTGACTCTCGTACCACTTGGTCTCTTCTCGGCGTCCTGTTCGGCGTTAGTTGCCTACCTC
CTTCC
>Combined_contig491
ACGCACAATCCAAACGCTCGATATCCTTTACCTGCTACGGAGTAAAATGAATGCGTACAG
AACTCGCCAGTCGGAAAGTGATCGGAGGGATATTCTGCATTTACTAAAGATGTTTGAGGA
TGAAGCGAAGAGGGTGTGTGGAAACTTAGATCCTGAGGATGTGGCTTTCTTTGTTGAGTC
GAGTCCGCAGGAGGATCAGAAGTCTCTCGGGGGGTTACTCGGAGTGAAGGATGGGTGATA
GGTTTTAGGAGAGGGCAGGAGTCTGCGGATGTGCTTGGCGACGTTGGTTTAGATGAGTGC
AATGGGTTCGTAGCCCCTCATTTCAATGGAAGATATCCAATTTGTGAAAAAAAAAAAAAA
AAA
>Combined_contig492
TGGCTATTTCGAGATTGCCGCTAAGGAAGGTGATATGGCTGGATTGAAAGGAATGGTCAT
GGGCTGAAAGCCTTGGTGTGAGACGAAGAGGTCTTGGAGAGTTGAGTTACCTAGGGGCCG
TCCGGCCGGGGGTCACGGAGAGAGGAAAGGAAGGTGAGGAAGAGACGGCATGCATATGAC
TTTATATGCTCGTGTAAATATATGTATGATTGCATCGACCGCGGAACCTTAAATCAAAAG
TCTACCTATATTTCGAATATTCAAATACTTTTGGATTTGTGAAAAAAAAAAAAAA
>Combined_contig493
AATTCTGCTCATGAATTAAGCCACGCTCCCAGTGGTTATCAAGCAGGATTCGCGAAGCGT
CTCGAGTGCAGCTTCGATTTTATATCGAACGAACTTCTACATACGCCAAGTTTCATTCAC
TTTTCCTTGTACTCAAGATCACTACAAGAAAATCAAGATGAACTCAATACCACATAGCAC
GGGCTCGGGCTTTCAGCAGGGGCAAGCAGGTATAAGCCAGGGGAGCTTCAGCCACCCAAT
AAGAACGCCGGGTTCGG
>Combined_contig494
CCTGCCTGGTAGAGCTTCTGCTTGAGCATGTGGATAAGCGACTGTTGGTCTTTCTTCATG
ATCTCCCAGATGGCAACGTCAATTTGGTGGTCTAGGGCTGGCGGTAATGGCCTTTCACCA
ATATGGCCTGCGCTAGGGTTGACTATTTCGGGAATATCAAGCGTTTCATTGCCAATAGGA
GTACCCCATCCGGCGCTCAGGACTGTATTCGCACGGATTCGCAGAGCAAGCAGAATCATG
TCGCTTTGATCCCTTTTCGCGACTCGCCGTGCTTCATTGAAAGTTAGGCGCTCTAGTTCA
TCGGTAATCTGCCCCATCATGTCTGCCTCAACTGACTCTCGTCCGGCGTCCAGGAACTCT
CCCACTGCTTCGAGTAGCCTTTTCTGGTCTTTGCAGGCGA
>Combined_contig495
GCTTTGCCGCGTCTATGAGGAAGAAATGGGAATTATGTACCCCATGCTTGACATGGACAA
GACTATCAACCAAGCAAATATGCTCTTCTCATTTACCGAATCCGCAGCAAAATCTGGCTT
AATGAATCCTTATATGCCGGGCCCGGACAAGCTCGCCAATAACGATGTCGATATTCTGAA
AATGGTGCTGGCTACTGCATTAGTTGTTCAAGGGGAGGGACAGAGTGACCTGGGAAGGGA
AATGTACGAGAGCTGTCGAGAAGCCTTCGAAAGCAGATTGTCAGGACCTGTTGAGATTAA
GGGCCTGATACTCTTGGTCCTTGTGTCAGAATATCATTTCCAACAGGACGAAGAAGTACA
GGCCTATAGGATTAATGGACTTGCATCCAGGATGTGCATAGAGATCGGTCTACATCGTGG
GGAGACCCTCTTCAAGAGGTTCAATAACGACGAAGAAAGATCATGGGCTATCAAA
>Combined_contig496
TAAGAATACCAAGACGATCCACGGCGACTATGATCCCGCTGCCCCTTATGCCCAAGAGCA
GCAACCTTCACTGGAAGATGAGAATGGACAAGCAACGGGTGCTGATCCAGCAGCTATTTA
CACAGCGACAGGAGTATTTAACCGGTTCACGGGGAAGTGGCAGCCGCATGATATCAATCC
GGACAATCATAATGATGAGAACAAAAGCAAGCGGCAGATGAGCGCATTCTTTGATGTTGA
TGCTGCTGCTAATAGTCACAATGGGAAGAGCTTGAAGGCGGAGCGGGAGCGGCAAGAAGC
TTACCAAGCAGGAATTGAAAGCTTTCAAGGAAAAAAGAAAAGAGAAAAAAGAGGAGAAGA
GAAGGGCTTGGTTA
>Combined_contig497
CCCCCCCGGACCAAAGTAGGAATGTGGCGATGTCTAAAGCTAGTCCGTAATAGGGCTGTT
TAGCGAAGCCGCGCTTCGAAGCCGCACATTTTACAAGTATAGTAGCATGTCATCCACGGC
CTACCACAGCGACACCACAAACAACAGCTTGATACACATTTGATCTCGCAGGCTTGGAAA
AGCCTAGATCATCCACCGTCATGCCTTCGGACGCGGGACACCGATTATACGTCAAAGGCC
GACATCTCAGCTATCAGCGAGGGAAGCGCAACACAAATCCGGGTACAAGTTTGATAAAGA
TCGAAGGCGTGGACGACCCAAAGGCTGCTACTTTCTACCTGGGTAAGAAAGTTGCCTTTG
TCTACCGAGCACACCGAGAAGTCCGAGGAACAAAAATACGGGTCATATGGGGGAAAATCA
CACGTCCACATGGCAACTCCGGCATCGTGAGGGCACAGTTTCGACGTAACCTTCCTCCTA
AGTCTTTCGGCGCCTCGGTCAGAGTCATGTTGTATCCATCTTCGATTTAGCGTTTCATTC
AGGTCATAGGAGGGTAAAAGCGACAATGCAAATGCTGTTGCAGGTGGCAACATGCAGAGA
ACTAGATAAGGGCATTCTATGAATCTAGACAGGTCTGAGTAGACATTCTCAACAGACAAT
TGCCTGTTGTGCTTAGCTAGCACAATCAAAGCCAATCAACCATTAAAAAAAAAAAAAA
>Combined_contig498
CCCAAAATGTTATGAGCAGCACTGCCAGTAACTACGATATCGGCAGACTCCACATAGGCA
TTGTTCTTGCTGCGCTGGCAACGGTGGCTTGTCTCACTACAGCTTCCACCGCTTTATTAA
AATCACGCTCGAGCGGGCTATGGACTTCATTGGTGATAATCCTTTATGGTGCGATGATGT
TTGCGAGTAGCTATGTCGAGGAGGAACAG
>Combined_contig499
ATTCCATGTTCATGGTTATAAGGGTCAAAGTACGGAGTTGGAAAACATACTATAATCTGC
CATGGACGCGTGGCTGAGTGTTATACGGGACTACCCATTTGGCTTACTCCAGAAAGTCAG
GAAGTGACAAGAGTTTGGGGGTACACTGGCTCAAGATGATGACGAGCAGTGCCGGGCCAG
AACTGTTGTTCATCCCAGGCCAGGATGAAGCACTCCGTCCACTCAGCATCAGGTTCTTGA
ATTAAGCACCGCTTTGCGTGATTCGTCACTGTAGTACTACGCGCCGAGACTTCTTGGTCG
TCTTGATCTTGAGTGTTCATAGTCAAACATTTGACAACAAATTGATAATGA
>Combined_contig500
ACGGATATCATGCGAGAACGCGCCAATCGAGAAGCTCGGAAAAAGGCAGAGAGTGATCGC
CAGAGGAGAGAAGAAGAACAACGACAAGCTGGGGAGGCGGGAAACATAGGTCAAACTACC
ACAACTGCCGCTGCTGGCGGTGCGCCAAGCGTTGACACATCAGGTTATCGGAGATCGAGT
AGGAAATCTGGTGACCCTACATCACAAGAAGCAGGTGAACGTCGGGGAAGTGGAGGTACC
AGAGCAAATATACCCTCGACGACCCAGCCGGTAACCTATACCTCGGCTAATGCCAATGGC
CGGACGGAGAGAATAT
>Combined_contig501
CAATGGCGTACGTGCTTTCGAAGTTTATGTAATGAATGCGGAATCTATTGCTATAAGCGA
GACGATGTGTAGCAATCGAAGAACAGAGATGGAGCCCGGGAACGAGGTGTAGCAGTCGAA
GAACAGAGACAGAGCCCGGAAACGATGAAGATAAGGGCTAATGGCAAGTCCCATGTACCT
GAGCCCATTTCAGATGCTTCATGATGTCATTGGCATCATTAGAAGGCTTGCTTTCTTTGA
ATGCTCTGAACAGGCTTTGCTTGGTGATAGGTCTTCCGCGGAGTAGGTCCTTATCTCGCT
CACTGAAGTT
>Combined_contig502
GTCCCCATTTCTTCTGCTTCTTCTTCATTAGCTATTCTTCCATCCATTCGTTTCACATTG
CTTCCATTACAAGGACATTCTTCCATTGTTTGAGCTTCAAATCATATCTTCATTGTACAA
TTACACACAGTCGCTTCCGGAAGCCCAACAACAGCGTACAGTCTGTCGTCAATATGGCAA
GGTCTTTTGATGAACCCCAACCCTCTGTCGGAGCATCGTCAAGTACTTCCACCAGTGATC
GTCGAGCATCATCGGCGTCATACACACTACCACCACTGCCACCGTCGACGGATTCCCTCA
CGACCGGGACATCCATTCCTGCCCCCGCCCCCGCTCCTCTACCTCCTGTTCCACCTCCCA
AAGACCCCTCGACCATGTCCGGTCCGATGACGCCCCAGCGCAAACCCATCCTGCGCCAGA
AAAGCCCACTGTCAAACGAGGCGTACTTTGCCAGCCCTGCATCAAGCATGCCAGGCGCAT
TTCCTACGTCGCCGCCCGAAGTTAAATCGCCGAGCTCGTCAAGACCGGACACATCATTCA
CTACACATGTCTATGCTTCGAGCCTGCCGTCATCGCCGAATTTCAAGAGCCCAAAACGGC
CGAGTAGTATCAGGAATCTGCTTTCGTTCAAAGCAATGAGAAAGAGCTACGATAACACAT
CGCCCGAGGCACCGGGCTTTCGACCAGAGTCGCCAGCTGGACGCAGTTCGGTTTCTAGCT
CCCAGTCAAGTTTGAACAAGAAGAAGAGCGGAAGCTTCTGGAGGAGGAAGAGTTCTTTGG
GAATGAGCTTTCCCGCTGGAGACGACACAGAAGCGAGACCGTCAACACCCAGTGCAACCG
GTGACATAGGGTACGAGGAAGCTAAATCACCTACACCGAGACCAGGAAGCGCCTTTCCAA
CAGTGGGAAAGAGAAAGAGTGGAACATTTTGGAGAAGAAGCAGCTCACTGGGCTTGGCAG
CGGCATTTGGCGCAAACGGTTCCACGGGTGGCGGGCAAAACGGCGCCACTAACGGTACCA
TGAACGGAGGACATCACGGGACGAATGGACACAAAGAGGACATTACTGTGGACGAACAAG
AGAACGAGAAACCCTTACCACTGTCACCGACATCGGACCTCGAAAAACAGAGATCATGGA
GTCCACCACCCCAATTGCCAGCGTTTATTGGGGGCGGAGGATCACTGGGTGCGGAAGA
>Combined_contig503
GCAGAACCAACAATCTGACCCGCAACAATATACAACTTTACCTATTACACTAATTGTATC
ATCTGCAACGCAGCCCCCTTGCTGATACGTGTCGTTTGGACAGAATCACATTCGTCTAGC
ATTGTCCCTACCCTTCCTCAAGCTGCTTGCGTATCCACGATAATCTCCACGTCCACATCT
CCTGACCACCGCAACCAAACGGGCCAGCGACCATGGCCGATAACAAGAAGCGCGATGACC
TTGTCATCGACTTGGGCGAGAAAAGAGGCTATGATTCTCCATTGCGATCACCTATGATTG
ACCATCCAAGAACCCCAGGGATAGCACCGCCGCAGATGCCAGCTGCTGTCTCGAACAACC
CGATCTTCCCCGTTCTGAGTTACTGCGCTTCTTCGATCATGATGACTGTGACGAATAAAT
TTGTACTTTCAGGCACAGGATTTAATCTTAACTTTTTCTTGCTATGCGTTCAGTCGGTTG
TTTGCGTGATTGCGATTCAGCTTTGCAAAAGCTTTGGCATCATACAATATCGGGATTTCA
ATG
>Combined_contig504
AAACTCGGGAGACGATTCTAGAGCTCGTGGTCCGTGAAGTTCTACGCTACAAGTATGTCA
GAGACGGTAACTCCTGCCCTTTCAGAAGATCTCTGGCTCTTTGGCTACGGATCACTTATT
TGGAAGCCACCACCACATTTTGATTGTCGCGTACCTGGCTACATAGAAGGCTACGTTCGC
AGGTTCTGGCAAGCTAGCGAAGACCACCGCGGCACCCCTAAATCTCCAGGCCGTGTGGTG
ACCTTGATCGAGCGCTCGTATTGGGAAACACTAGGTGAAGAATCTTCAGAAACCCCCAAC
CGAGTCTACGGAGCTGCATACCACATCCCACCCTCTTACGTCCAAGCGGTAAAAGCTTAC
CTCGATATTCGAGAGATAAACGGCTATAGTATTCAATATACTGATTGTTACCCCATGCCG
TCGGCACCGTCGACTCATCCCTCACCGATACCGAA
>Combined_contig505
TTTTTTTTTTTGGATGGAGATCTAAGATTTGCTATACTGCTTTACTCTTTCTATGTAGTA
CAAGCCTGTGGTGTCCGAACCCAAAGGACGCTCTCCCACCATTTCCGTTATACCATCAAT
CATATACAATGCACAAATATACAGTAAACCATTTCACAGTTTCGCCGGTTTTGCGTTACC
CATCAGCTCAGCACCAGCGCCTGCAATACACGGCTTGCCAGTCTCCACGACAATTGTCTG
GAAGATGACCTTGTTTCCCTCTTTCCACATCTCTGTCCTGAGCTTCTGGCCCGGAAGAAC
GGTGCCGGCGAACCTCACCTTGATATTTTTGAAAGGCCCATAGGTTTGATAGACGTGCTT
CCCGCTGATGCCGAAGAAGCATAAGCCATGGAGAATGGGTACCTTGAATCCACCCATCTT
CGAGAACTCGGGGTCTATGTGGAGAGGATTTCTGTCACCGTTCAATCTGTACAAAGCAGC
TTGCTCTTCAGTGGTGACTTCTTCGATGACAGCATCCGGTTGCCTCTTCGGTGGCTGATG
CACTGCAGTTGCAGCACCTCTGTCAGTCCCCTTACTTGGTCCACCAAAGCCTCCACTGCC
CCGAATAAATGCAGATGACTCATTATAGAAGACATCTTCTCCTGTAGCAGCGTTTTTCGT
TGTGGTCCCTGATACCATTATGGCCGATTTGCCCTTATCAACAACTTCTACAAGTTTGGG
ATAGCTGACCAAGGTCGCCGCAGTTGGTATTGGGAATTTTCGAATTTCGAGATATTGTTC
ACCGTGTAGTAGCATCATCGGATTGAAGTTAGGAAGGATGTCGTCTATGTTCCATGGAGT
CTCAGCGCCGAAATATGGAACCACTCCGAAGGTTGGCAGCGCTTGGAACGAGTCAGAGTT
CTCGTAGACCAGAGGAAGCTGTGTCCGTTTGGCACCAATTCCGAGGTTATAGAGGATGAC
ATCCTTGTCATCATACTTGAACTTCGACCCTTCGGAATTCATCTTTTTAGCTTTCTCAAT
GTTTTCCAAAATCTCTTTGTTTGATCCACCTGCCGCCTTACTACCTCCACTCCTGTTCTG
CATGTTGTTCATGATACTCTTCAGTCCATCCTGACCATCTTCGGGATGATCGGCCCTACC
GTCGTCAAAGTTGACTACATCAGACCACGCCTTCACCACGGCTTCTGGGGTCAGCTTGAC
ATCAACAGGGAAATCACGGCCTCCGCTTCTTTGCCATCTTGTCCGTGCATGCCAGCCGCT
ACCCACTTCGAAAAGAAGACCTGTTGGCGGCTTTGGGACTTTGTCAGAGGAA
>Combined_contig506
TTGTCCGCGGTGGCAACACCCTCATTAGAACCCATAGCAATGTAAGAACATTGAGCCTTC
ATCTTCTCGACTAGATTCTCGACCTTATAGCTTGCATCGAATCCAGGGCTTGAGGCGAGT
GCAACTGGAGTTACAGGCGTAACTTGGCCAACCACTTCTTGGAGACTGCCAATGCTCTCG
AACAATGACATGCCAAATACGGCTGCGACAAATCGTTCAGCTACTGGCACAAATCGATCG
AGCCTAAACAATTTGATCATGAGGAGAGACCGGAGTTGCCGATCCAAGTCGCTTGTTCCT
TCGTCCCAGACTCTCGGCACGAAATTTTCCGCCATTTCCTCGGA
>Combined_contig507
TATAGCCATTGCTACCTTACCTGATTCATGAAAGCAGGTGTCGAGGGGAAAGACTCATGC
CAGCAGTGGTGAAATGGCGGGCGTTGGCGAAGCTTCTGGCATTGTCGCTTTAATAGGCAC
CGCTGCCACGCTGTCAAAGGCCGTGGTAGACATTGCCAGCAAATACAAGAATGCCAGGAA
ACAGATCGAGTCTTTCGGGCGCGAGGTCGGTATCTTAGGAACCATCCTGGACCAAATGCA
CCGACTTCACGAGAAAGACCATATGAAAGCGGATGATGGGGTCCACTCG
>Combined_contig508
GCCCCTCTCCTTCGGCTTCTATGGCTTCAATTGAAAAATCAATCCTCATATACAAGTCCT
CCCAAGAGCTCCAATATGGCTGCCGAAGCAAAAGCTCAAGTCGAGCTCAAGGACTTCAAA
AGTCTCTTTTCTCTCGAGGGTAAAGTCGTTCTCGTAACAGGCGGCTCAAGAGGACTGGGT
CTCCATGCTGCGTCTGGATTTCTTCAAGCTGGTTGCTCCAAAGTATACATAACCTCTCGC
AAAGCCGCTGCCTGCGACCAGGCTTGCGCTGCCCTCAATGCACTTCCCAACAAGCGTCCA
GGCGCTAAGGCCATCTCGGTGCCTGCCGACAGCGCGAAAATAGCTGATATTGACATGTTG
GTGAAGAAAGTGAAAGAGACTACGGACCATGTGGACATCTTGTTCGCTAATGCAGGGGCT
ACTTGGGGGGAGAAATTCGACACACATCCCGATAGTGCATTCGCTAAGGTTATGGACTTG
AATGTCAAGAGTGTTTTCAATACGATTCGATTATTCGCCCCACTTCTCCAGAAGAACGCA
ACATTAGAAGATCCTTCTCGAGTCATTGTCACCGCCTCTATCGCTGGCCTAGGCGTAGGC
AGTCTGGGGGATAATGCAACATTCGGCTACTCTGCCTCAAAAGCTGCCGCGATCCACCTC
ACCCGGAACCTGGCAGTCGAACTCGGCCCCCGCCACATCCTCTGCAACAGCATTGCACCC
GGCTTTTTTCCCTCGAAGATGGCCTCGGGTCTGATGGACTTACAAGGCGGCGCAGAGCAA
ATGGCAAAGCAGAACCCGAATGGGAGACTAGGTAGACCAGAGGATATCGCCGGCGCAGTG
ATTTACTTGGCCAGCCGGGCTAGCAGCCATTGCAATGGTGCATGTATTACACTCGATGGT
GGTGCGCTGTGGGGCCGGTCAAGGCTGTAGGGTAAGTCAATGGCTTTACTAACGTTTGTA
CATATAATTCTCTTCTTGGGGTACAAAAGGATAAAGTACCTCGTCCTGTTCATGTTTCCT
ATTTATGTTATCTTATTGTCCGTCATACTCATCCAACAGGGTCTTTCTACTCTTTTCGCT
GCTCTCAAGAAGTTCCTCTCGAACAAG
>Combined_contig509
GTGCTTCATTGGCTACTATTGGCATCCGCAAACGCCGAGCATGGCGCCTGAAATTCCAAT
CGGTCAATAGCCCAGTCACCAGAGCGGAAGTTATCCCTCCTATTCCTATCGGAATGAACA
TTAGAGAGACTTGTATGTCATCGAAGCCGTATATAGTATTAAAAGAGGCCGAAGCATCCG
TGGTGATGGCGTAGAAACACGCACGAGCCATAGCATTGGTTAAAAGAAGGAGGAAGGACT
CGAAATTACTAGCAATCCTTAAAGTGGACAGCGGGTTTGGGATTCGAAACCTAGATTTTC
TAGGTGCCTCTCTTGTTTGCTGCTGATCGACCTTGGCATCCTCTTT
>Combined_contig510
CTTTTGATTTTGAGTCAATCCTATCAACCAGGTAAGGAAAGATCAACAAACGCTTCCCTC
TCCACGATATGACACGGAGATGTATTGTTTTGTCCGAAAGAACATTGTATACGACATCAG
AACCACAAGAGCCACATCACACATTCATCGTTCATGTCATAAGTTTAAACGCCCTCGAAA
TTGATAATCACCATTTGTTCTATCGCATCATAGCTCCCTCATATGGCCTGGGTATCTCCC
TCTATACTCCCTCCCAATGCCCGCCTGCCAGACCGGGCTACCAGCGATCACATTCACCAA
CGCCATTTGCACCTGGTTGATGCTGCGGCCAGGGGCTAACGCCGTCGATTCGCTTTCAAA
ACGCCAGTTTCGTCACGCTAAGATGGTATGCATAGAGTAAAATGGAAAACTTTGGGTGAC
TGGGTTGAATCGACTTTATCCACTGCCGAGACGTCTCCGTCGGCCTCGATTCCCGCCTTC
ACACCTTTGGGCGAGGACATCGCGGAGTTGAGGGTCATTCGTGTCTTTGTCAGGGTGGTT
GACGCGGACGTGTCTTTGTAGATTGTCAGGTCTCGGATATTTGTGCTCTCGCTCTGGACA
GAACGGACAAATATAGCCTGGCGATTCGTGGACCAGGCCATGTCTTATCATCTCGTTCTT
TCTCTTGAAGCCTTTGCCGGCCTCGGATCGAGGGCAATGCGGTACGGGGCAATAATGCGG
TCGGACCTGGGAATGAACATTTGCGTGAGAGTTCAATAAGTACTGCGTTTGGAAAGGCGG
TGCAGTGCATCCAGGATGATCGCATTTGAAGGAGCCAGTCATTGTTTGGCTGGGCATAGT
GGGCAACGGCGGGAGGATAGGCCGATTTCTGTCAATCTCCATAGGATGTGAGTGAGGGGA
AGGGGCGGTGCTGAAGCTACTCGAACTGCGGTGACTCACTGCCGA
>Combined_contig511
CATTTACGTGACAGCATCAGAGGACTCACCCTTCTAGCCAAGTTGTAGATTGAAGAACGT
CGGAACCCGCTGTTTGTCATCAACCGAACCGAGAATGCCTCCAGTCAACCGACGAAAAGT
CGAGGAATCCGAGGAGGAGACTTCATCAGATGAATCCCCAGCACCCATCGCCAGACGATC
AAAATTTGACGATGAAGAGGAAGACAGCGACGTCCTCGAATCATGGGATGCCGCCGAGGA
CTCGGATGTTGAGCGTGAGAAGGCCAAGAAAGCGGCAGAAATCAAAGCCAAAGCAGATGC
TGAAGCAGCTGCCAATAAGAAATCAAAGGCACAAAGGATAGAAGAGAAGAGGGTGGCCAA
TATGCGTAGGAAGAATGCTGAAGAGAGTGACTCGAGTAGCGAAGAGGAGGACGAAGCAAC
AAGACGGGCAAGACTCCGTCAGACTGAACAAGAGGCTGACCTCAAACATGCCGAGGATAT
GTTTGGCAATATTGGTATCAATAAAAATCGCTCCGATACCAAGGGAGTGGTAGTGGTCGA
TTCTTCAGATCCCACAAGCGCCATAGACCTCTCCTCGCTCCCACTGTTCAACCCCACAAC
CAAGGACCAATTCCTCAAGCTTCGGGAGACGCTCACCCCAATACTTGCTGCGAATTCAAA
GAAAGCTCACTACACTTTATTTATGCAAGAATTTACCAAGCAGATTGTCAAGGATCTACC
CAGCGATCAGATAAAGAAGATAGCCAGTGGTTTAACGACATTATCAAACGAAAAAATGAA
GGAGGAGAAGGCAGCAGAGAAGGGTGGCAAGAAGAGTAAGGCCGCAAAAAGCAAAGCAAC
TCTGGTGGCCAACCGCGATACGAGCTATAAAGCAGACACCACGAGTTATGGTGGAGATGT
CGATGATGACGATGAGTTCATGTGAAACATGATATATGAAAAGCAGCAAAATCGTATTCG
GAGGCACATCCTTGTCATGCCCCAGCGCTTCCGAGCGGCATTCCCAGCGCCAGACATATA
TACCAGCATTAATATTCCAAGGGACAAGGCTGGTATCGTCTATTGCATAAGGCGCTACCC
ATGTTTAAGAGAGGAACTTCCCAACACGAAACGCGGTTTAAAAATAGACTGCCAAGGACA
AGGTTTCATGGATATGAGATAGACTTGAATCAAGTACGAAACATGGTTCTATGAAACAAA
AAAAAAA
>Combined_contig512
TTTTTTTTCTTACAGAGGATGATACGTGATGTCAAGCGCATTCAATAGGAAGTCTATGCT
ATATGCAACCGCTATTGGTGCGATGCCGGTAAAGCAGATGTTCTTGCTGGACTTCTCACT
TGGGCAATTAAGATTTGGTATCCATCATGTCTGCAGTGTTCCCCTCAGAGGGTTCCGATC
TCCTGCCCCTAGCGGGCGTCTGCTTTTCAGCAGGACTCTTCGTATCAGGGCTTTTAGCAT
CCGAGCTATCGTCCTCGCTCTCTCCACTAGCAGGCTGGCTCTCCCTTAACGAGATGCGAC
TTCGAGTCATCCATGACCTAACGCCTCCAATCAGGCCAAGACTATAACCCGTAGCAAAGT
CACTGCTCGCTCCCCTGTTGCCACTAGGACTGTCCGGTCGTGGAATGTCAAGGTGGGACA
GACGTGCGAGAGCAGCAGCTGG
>Combined_contig513
CTTTCCTCTCTCTTAGCTATCAATCTCTTCATACTAGACATTGCCACCATCGAGTGCCTG
ATGCCTAGTCCCTGACAGCTAGGTATAATTTTATATTAAACCGATATGAAGAATAGTAAG
TAGAGACTAAACTATAAGAAAGCTATTAAAATATACTAGATCGGCTCTCTGACCTATAAT
ATTATTAATGGTTCTAATATTATTGTAGATCTCTGATTTAATGAATTCGTACCCGTACGC
CCTTGGTGTCCAGCCTGGGTAGGGGTATCAAGAAGTCGTGTACCGGGATCACATCGCTTT
CGTCCATCTCAAAAGGTTCCAGTCTCGGGCCACTAAGCCGAAAAAGCGCTGCGAGGACGA
GATAGAGCTCTGCATATCCGAGACTTTTGGCTGTATTAGGATGCGTACATGTTGAAGGGA
AGATCTTGTCAAGACAGATATGCGGGACGCAAAGTGCCAAGGAATGGTACAAGAGGCAGA
GAACTTACTTCATGCCTAAACAAGACCTCGAACCTCGG
>Combined_contig514
AATGTCGACACCACGAGAAGGACCGAATCCCCTCAGGCCTTACTACATACCTCCTTCGGT
TGGGGGATCACTTGGACTTTCAGCAAAACGCGTCCAGGGCGGCTAAACTTGGCAGCAAAC
ATGCATCTACGTCAACAGATAGCTTTGGTTCCTCAACGCGCAATATTCTTGCGGACATGG
ACTACTCGGACTATATATCAGACTCGGGTACATCGCCTACAGACGCCTTGAAAGGACTGG
TAGAGAAAGCGTT
>Combined_contig515
CAATCTTGGTGGTAATGATGGCTTCTGGCGATTCCTTCGCAACCGTCTCAATATCCATCC
CGCCTTGTGACGAAGCAACAATCATGGGTGCTTGTGATTGGCGGTCCATAAGAATCGCAA
GATAGAACTCGCGGCGAGCAAATTTTCGTTCGCATATGTAGACCGCGTTGCAGAGGCGGC
CTGCTGCACCAGTTTGCTTTGTTATGAGCTTGTGTCCTATCATTTGGTCTGCGAACATCC
TGGCTTCGGTGGGTGAGTAAATGACTCTCACTCCGCCCTTGAGGCCATTGTCAAAGGTGC
CTTTCCCTCGTCCGCCTGCCAGTACCTGCGCTTTG
>Combined_contig516
GACTGCTCCTCGAACTCCTCAGCCCATCTTCCTTCCTTCGATATTGCCGATTCTCTACAG
CCATGAGTAAATCAGGGGTATCTGTGGCGCCCGAATGCGTTTCGAAGTTCAACGAGCTTA
AGCTCAAGAAAGAGCTCAAATACATCATCTACAAGTTGTCAGATGACTACAAGGAGATTG
TTGTCGAGGAAACATCCACCGACCCAGACTGGGAAATCTTCCAGCAGAAGCTCATGAACG
CCAAGTCGTCACACAGAGGCAAAGAGGGCGCGGGTCCTCGATACGCAGTTTATGACTTCC
AGTACGAGAAAGAGGGTGGAGAGGGAACGAGGAACAAGATCGTCTTTATTGCCTGGAGTC
CTGACGATGGCACTTTGATAATGCCAAGGATGACCTACGCGTCATCAAAAGAGTCTCTGA
AGTTGGCATTAAACGGTGTTGCTACCGAGGTGCAAGCCAACCGAGAAGATGAGATTGAGT
ACGAAACAATCCTGAAGGATATCACCAAAAACGCGCGCTAGTCTGGGCATGGCTAGTATA
GAGAGTGGATGTTTTACACGGGGGGGACCGACTATCAGTCTTGCGAACAGGAGAGCTTGA
AGAGGGGTTATTTGCATAGACTCCGAGGTTATCAATACCAATTCCTTTG
>Combined_contig517
GCACGAGGCAGGNGCTTGCTGAGGAGGATGCTGCTGCTGAGAAGAAGAAGGGCAGCTTCG
GTCCTTCAAACTAAATGCGTCAATTAAGTATGCTCACTGGATGAGCAACTAGTTGTTTTA
CGCACTTGCGATTCAAAAGCGAAAGCGAATTTTGATAATCAGGCCAGTGATTGGAATTAC
ATCCGGCCATGACGCACGGGATGCTTTTTATTTGGTTACAGTGTATAGATACCTGATAGT
CATGAACTGAAATGAAAGAATCATGAAAACCAAAAAAAAAAAAAAAAAAAAAAA
>Combined_contig518
TTTATGCCTTTGTAGCCCATGCCGGAGAGAATGCAAGCTCCTTCGGTAAGGTACCATACG
CCATAATATTTCATGCGGGTGGAAACGCCTAACATCTGCAGAATCCAAATCCGTCGTAGA
AAGCCGTACTTCATATATTCATCTCCAGTGACCAGGTCATTATTGTACCACCCAGAGAAT
TGGAGAAACAAGAATATCCAAACAAGACCTATCACAGCTTTGATGGTAGCTGGAACACCA
CTTTGTGGGATTCTACGCTTCTTGCGGGTCTTTGGTATTATTGCAGGGTCCGTACCTGCC
GGTACATCGAACATACTAGTTTCTAGCCAACTGCGATAGTCAACGAAGTCGAATGATGGC
CCGGCAAACA
>Combined_contig519
ACAAGCCAACGATTTCTTCAACCCCCGTAGCATCGCTCCACCAAGCCCAGAATACAGAGA
GCGTGCACAGTTACAATTCCTCCCATCTCACCCACCCCCCAGCCCCGGTGAGGGTTACAC
TCATCGCCAAGACTTATCTCATCTCAATGACAGGCCGTCCCCAGAATACAGTGTTCGTAT
GAACGGCGCGCAGCAGAGGTTTCAGTCATTGACTTTTGAAAATGAGGAAGCAGCGCTAGC
GCCTCCACCGGATTATTCTTATTCTTCGATTTCGAGTGGGGGGGCGAGGATTGCTAGTAG
TGTCGCATCGCAGCCGCCGCGGACGACCAGGATTGATGCTGC
>Combined_contig520
TTTTTTTTTTAAGGTTTTGCCTCGATGCAGACATGCATCAGAGGGATGGTTCTATGTACG
AGAAGAGAATATTATTATGAGCTGAGTCCAGCCAACTGAATGATAAAAACCATCCCCGTC
CAAAGAACAGTACGCCATAATTAGAACATATATCGCCGAAATCCACCAAAATGGTATCCG
CTAAGTCAAGCCAATATATCCCTGTTTGGCTTTGACATGCCATAGAAACGACCGTAGATG
CTAAACAGCCCCAAACGCTGGTGCCGTAACTCCAAATTCCAAAACCCGAACGCTCAAAAA
GCAAAATCATTGCGTACTCGTTGCGCACTCCTCTCATGGGGTATCTCATATTCTTCCATG
ACAGAAATCGTCGCAACGTTAAAGCTCATCAAAATCATCTCTCGTTAAATGGACATCTTA
CATACCTCCATCGGTCAAAACAGACAGTAATGCAAAATTCGAAGAGCAATCATGGCTATA
CCATTCAGCTTGTTGGGGTGGCAGTGGCGTTTTCTT
>Combined_contig521
CACCAACCCCCAGAATTCTCGACAACCCATGCCTTGTCATAGCTGGCTTTATGAATTCAT
AACTCTTGGTTGATAGAACCTCTTTAAACGCTTCATGCGTCGTTGGGAGGATCCTCTCTT
GGTTCAATAGGGTCCTATACCTGATCAATCCATCATTGGGGACCTCTTTAAACCACCGTC
GTTGTGGATGACCGGTGGACTCTTTCGCTATGGTTGCAAAATGGCCGTTCAGGAATGACG
CGCCTGGTGGTTCAGGCAAATGGCGTAATGGACTGACGAAGCGTGGCCATATT
>Combined_contig522
GGCCGGCCTAGTAGCTTAGCTCCTCCTCCCCAAAAATGCCGGCCTGGTCCAGAAAGCTGC
CACCAATCATTGCTCCAACCCTTACGAGCCCAAATCTTGCGCTCCAATTCCAGCCCTGGA
AGGATTTTTGCAGACATTTTGCCTACATTAAACACATGGTCCCATGCTCGTTTCTTCTAA
AAACACATGAAACTGCTATGACCTCTTCCTGTCCCGCAACGCCTCTCGCATCTACCCTCC
ACGCTTCGCACGAGCCACCGCTTGCCCTCGATCACCCCAATGATCGTGACGAGACTCGAC
CTTGATCATCGACGCTTCCGGCATATACCGTATTTGAGTCGTGAAGCTGTCTACATAAAA
CGATTCAGAAGGCGCGAGAAGTCGCCGAGGAGTCTTCGAAGAGCAGTTGCAGAGCAGTGG
TAAAGAGGCTGGGCAATCTGGAGAAAAAGGCCTACAATGTCGCAGAGGGAGTACCATATT
GTGGTGCTGGGTGCTGGTGGAGTTGGCAAGAGCTGTCTCACAGCGCAATTCGTGCAGAAT
GTCTGGATAGAGAGCTATGATCC
>Combined_contig523
GGAGTCTTTCAGCGCCTTGAGACTATCCTCCTCCTGGCAGGTGTCTACAACGTAGACGAA
GATAGGTGGTGCTGGTGCAGGCCGTGCCAATCTGTACTCGATGGTCGTACTTGAAGGGTG
CAGTTCAGGCGGTATATTGTCTTGCGTGATATCTTTGTAATGAGCAGGTAACCCGTTCCG
AGACAGGCAAAAGGGACAGATCCATAATCTAGCTCGTGTGTCGACAGTCGCGAATGGGTT
GAGCACAGCCCGGCATGGAGCTTTGCATGTCACAGGCTCATATTGCAACAAGGGCGTATC
AGGC
>Combined_contig524
GTTACTTTTTGTTAAGGTTCTTTGTTCTTTGTTATTAGGGGTTATTAAGTCGCCCTAATG
GTTGCATTGTCCGCGGTATGCTGCTATCCCAGGCATCACACCAGTCCTTTAGTCTCTTCC
ATTCTTCGTATCGGCCATGAATTCTCATATGGTCTTGTGGTGGGTCAGAGAGCCTTGGTG
TCGTCGAAGCTCTGAAATTAGCAACTTTTGCTAATATCCACATGATCCTATACGTCCAAA
TTTCTTCACGTCCGGGGCCGGTCGGTCGTGAAAAGTCCATGTCAAGGCCCCAATCATCTG
GATTCCACGCTACCTGCCAATTGAAGTGGAGGCAGCTGAGCAGTTCCATCCCCACATTCA
GCCAGAAGCATGCGCCCCCAACGCCAGTTGTCTGAGCATTCCAACCACACTCTTTGATAA
GAGCACGAGCGCCAGCGATATGGTTCATCCGTTGTAGAGCTCTCTCACACATAATTTCAT
AAACGTTTAGAATA
>Combined_contig525
GTGCGCATCTTGTAGAAGAGACGGGAATATGAAGCAATGTTCCAATGCGGGAGAGCTGAT
AGTCGCATCGTAACTACTCGGAATGTGCCACTCGATAAGCCCCATAGGGTTCTTTGTGCG
ACCGAGGCCCAGCCAATCGCTGTCCGCACCTGAGGAAGGAAGCAAGAAATGTCCTTACCG
CTAACGGAGGACAAATGACGACGCCCGTTTCTCTTCCTCCTTCATGCCTTTCATCTTTAT
TCTGGAATCCTCCGCGTGGGCTTGCCTCTCTCTTCGAA
>Combined_contig526
TGGGTTGCACAATTTTGTCAATGATGCCATAGTCGATAGCCTGGAGAGGGGTGAAGTAAC
GCTTGCGGCCAATATCCTTGCGCATCTTTTCCTTGCTGTGCCCTGTATACTTGGACATGA
AGTCCACATACATCTGGGTGTTGTACTCCAGCTCATTGGCCTTGATCATGATATCGCTGG
TGCTCCCAAAGGAGCGGTTCATGCGTGGGGGGCAGGTCATGATGCGCGCATTGGGCAGTG
ACCACCTGTTGCCCTTCTTGCCTGAGGCCAGAATCATTGCAGCATTCCCATAGGCTGCCC
>Combined_contig527
TCTGTCTTCCAGTGCCTGTGGAACCTGTAAAAGCAACCTTGTCGATATCGAGATGACTCG
CGATTGCCGCTCCAGCCTCCTTGCCAACGCCATTTAAGATATTGACCACACCAGGCGGGA
AACCGGCCTCTTTGATAAGTTGTGCAAAATATAATATGCTTAATGGTGTCTGCTCGGCGG
CCTTCATAACGACTGTATTTCCACACGCCAGCGCCGGGCCCAGCTTCCAAGCCGCCATCA
GCAAGGGGTAATTCCAGGGAATGATTTGCCCACATACTCCCAGCGGTTGGCGCAGGGTGT
AGGCGAGTTTGGCCGGTCCTGTATCTATGACTTGCCCATGTATCTTGTCAGCGTAGCCGC
CGTAATAGCGCAGACATCCTGA
>Combined_contig528
TGAGGTGCTGACCATCAAGAACAGCGACATCGCCAAGCACCTCAGCCTGCCGCCCGTCAA
GTTGCACTGCAGCATGCTGGCAGAAGATGCCATCAAGGCAGCCGTGAAGGACATCCAGGC
CAAGAGGGCCAAGGCTGCTGCAGCACAGCCTGCTGAGGAGCTGCAGGCTGCAACAGCTTG
AGGCCTGGTTGAGGACATTTTGTACAGTATGCCCATTTTGAAGACACGTCTTGCACAATG
CATGTTGATCATCTA
>Combined_contig529
TTTGTGAGATTTATATTAGAATTGACTACTGCGACCCTAAAAATAATCTTCACCAACCTT
CCCCAAAGTACCTCCAAAATGCCTGACTCCTCACCTTGCCGAACCGCACTCATAAATCGC
GACACAAATGAGACGAAGATTCAAGTCTCCCTTTCCTTAGACGGCGGCCCACTCGATCAC
CTCCCCGAATCCTCTCACTTCACTTCAGACCTTCCAGCGCCAAACACACCAATACCTTCT
CAAGACTCGAAGCACCACGCCTCCCAAATAACCAATTCGCAGCACATATGGATATGGACG
GGCATAGGGTTTCTGGACCATATGCTCCACGCATGGGCGAAACATGCGGGCTGGAGTCTA
CGAGT
>Combined_contig530
AGAGACGGAGATTAACAGGCTGACCCCGATCTGCTAACATTCGTGGAGAGCGAGCATAGT
TTGATTATATAGCAGCTAGCTCTCCTTCTCTAGAGGTTGAAAATTTAATTGAGTAAGACC
AAATGATATGTGGGAGAAAGGATATTGTTTTATAAGGTAGTGAGGAGAAGACGAGGTCAC
GTTGAAAGTAAGCGCCCTCGCGGAAGACAACGGCTTAAAGCCAATCTTTATAAATCTATA
AGTTCTCCTTCACAACAGAGGTAAACTCATTAATCAACTTAACCTTATTGAGAATTGTTG
AATTTGTAAGTTTTATAAGTGACGATTATCGA
>Combined_contig531
CAGTCTGGTTTAGGCTGTCTCGCTGCCTATTCAAGTTCTTCTACTGCGTATTCTTGGGAA
TTTACATTGTAATTGTCAAGGTCGAAACCAGCGTCTAAGAAACTTCTGGGGCTCGAGGCG
TCTAAGTCGTTCCATATCAACGGACTTGATGAACTTGAAATGCTGTTATTCATTGACATC
GATTTGGATCCTTCTTGTTGCTTCGACTCAGTGTTGGAAATCTGATGCTCCAAGGCTGGT
TTGAAAGATACAGTAGATGGGGGGCTTTGCCCGTGCCTGGTTGTTGATGGAGTTTCGATA
AACAACGCTTCACGCCTCTTCTTTCTCGTGTCAATTGAAATCTCAGGGAGCTTGCTGTCT
TGGGGGAGTACGGCGTCACGGACCGCCAAACCATCGTCTGTATATGCTGGTAAGCGAGAT
TTCCACTGTACAGTGAAGGTAGAATCTAAGTCTTTAACGTCTTTAAGCCAGAGCGACTGT
AACGCTGCCTCGGCATTTATCCTTTCGGAAGGCTGAGCGTTCATTAAGTCTTTGACAAGG
GTAATTGCTTCC
>Combined_contig532
TAGGGTTATTTAGTTAGTTAATTCCGTCGTACTAGTTGGATGGGTTGACAGGGCCGCCGA
ATGGGCGGCAAGCGCTTCTTGTGTGCTGCGGCGTAGTAGCGGGCCCCAAGGCTTTGTTTC
CAAGCCTTGACGTACTCTGACGTGCTGATCTTCCCAAATATTTTTTGTAGTGAGCTGATA
GAGGCAAACTTTTAGGCTGGCGACCTTATATGTTTCTGGCGACTGTCTTTAATGTGATGA
GTTGAAGTTGTTTTCTGTTTGGAGAGTAA
>Combined_contig533
TGTCCTCACCATCTGCCTTGTCGCCGTTTGGCGCCGAAGGTTTTGCTGGCGCTTGTGTTG
CAGCGACAGTGGCGTTGTTAACGTCCGTTCCTTGTTCCACAATACGAGTCTGTACTGCTT
TTTTCAGCTCGGTTTTCTGCGGGTCTACTCTTGCTGAAAGATCGAAAATCATCGCTAGGT
CGCTAGTCCGGTCATTGTCCAACATGTATTTTACTCCGCTTCCTTCTAGAGCAATCACCT
CCCTTAGGTGGTTCTTTATCAGCTCCGTCTCGACGACTGTCTTAATCTTCTTCAATGTCA
AAGGCGAAAGGGTTGATCGACAACGGTCCTCTTCTTCACTGACCCGTTTCTTGGCATGCC
TACAGAATGTACCGGCGTCGGCATCCAGTAGTAGAGTGCTTCCTTCATTCCGGTAGAACT
CTTCACTAGCTCTCAAGAATTCTGGTTCGAAGCTCGTCAGGTATAACTTCAAATGCTCCT
CCTCGTCTTCCGTCTCGTAAAGGCCCTCGAGCATATAGACGCAAGACTTGAGTAGCGA
>Combined_contig534
GCACGAGGACCCAGCCGACAAGATGAGAGCGAAATGGAGGAAGAAGCGCGTCAGGAGGCT
TAAGCGTAAGAGGAGAAAGACGAGGGCCCGCTCCAAATAAACGTCTCGCCCACAATCTCA
GCAACCACCATCTCAGTCCTGAACGATAATGATCACTGAACGAACCGATCTGCGCATCAC
CTTCCGTCCGCTCTGTTCGCTGTTCACTCGACGACGTTGCCCAGCTACGTCATACGGCAA
GCACGCGACCTGAACTTCAACTACTACCACGGAGGGCGATTGCAAGGCTGAGAGTGGCAC
TGGATACTGGTCAACTACCTATTGAGGTCTTCGAGAGTTTACTTGAAACGATGGTCACTC
TAACACCGGCCGTACTTCACCAGCGCTTTGCATGCATTGCACTTCTGGAAACGGTCTTTG
ACTGATACATCTCCGTGTGAGACATGATATCGAATGAAAAAATGCTTCACGAAAAAAAAA
AAAAA
>Combined_contig535
CTGCTTCTTCGGTCGCTGCTTTCAATTCGTCAACGGTAGAGCAACAAAGCTACTTCACCT
ACCAAAGGCATGGCGGTCTCATGCTGGCACATATAGCGCTGATGATTGTTGCATGGTTTT
TCGTCCTACCCATAGGTGTAGTTCTGAGTATCGCTCGTTCGAGACTTGCCCTCATCGTTC
AGCTATCCTTCCTCGGACTACACAGCTTGGGTCTGTTGTTGGCAACTGTTCACAGCAGCA
AGGTTCCAGATCTCTATGAGAACAATGTCCACAATAAAATAGGCTGGATTGTAACTTTGG
TCGTTGTGGCACAATGCACCATTGGACTTTTGAAGTTGGCGGCGAACATCGTTGGGCCAC
AGGAAGCTCGAACAGAGGAGCGAGTAACTTTCTTGCCTGTATCCACCGAGGCCTTGGCGC
AACATCAATCGACGGGCTATCAAGACGCCTACAGGTACTCCCAAGACAGTGGTCATTTCA
CAGCATCTGAACCGTCTCGGAGTCAGTCGTTCTCTTCGACGCATGACCGGGAGGAGGAGG
AAGAGCAAAAGCTCCGCGAATACCAGGATGCCCAAGCGGAGGCAGACTATACTGAGAAGC
AGGGTTTGCTTGGGAATTCGAAAATTCAACATGCTGCATCTCGTATAAGTGCTAAGGTTT
CCAAGCGAACCATGAAAGTACAGAACGTGATATACACTGCAATCGACTTCATTATCTTAC
CATTTGGCTTCATCGCTATTGTGACGGGGACTGTCGTGTACGGAGGAGTTTTCCGGGGCA
TTAATGTCTTTAACG
>Combined_contig536
TAATTTTAATTTCTTCGAATAGTACTGGTCTAATTATCAAATTTTATTTCTAAATGTATA
AAAGGTATGTCCTGCATGTATATATTCATATATTGGCATATACAATAATTACGCCTAACT
GTAAAGACTTAGTACAATCACGATTGCCAAGACAAACTAAGCTTATAAATTTAGATATGT
CCCATCCCTTTTTGATAGACCACCTTGTCACTGAAGCCCATTTCCGAACCCTTGAGCTTC
AAAGCATTTAACATG
>Combined_contig537
ACGCCCAACCAGCCAAGATGGGTCACTCAGCTGGTCTTCGTGCCGGCACTCGGTATGCGT
TCTCACGCAAATTCAAGCAGAAGGGCATGATCAAGTTGTCAACATATCTGCGTCAATACA
AAGTCGGAGACATCGTCGACGTCAAAGCCAACGGAGCCGTCCAAAAAGGCATGCCCCACA
AAGTCTACCATGGCAAAACCGGTGTGATCTATAATGTCACCAAATCCGCCGTCGGCGTCA
TCATCTACAAGCGGGTCGGTAATCGATATATCGAAAAGCGAGTCAATGTCCGCATCGAGC
ACGTCTCTCTGTCACGATCACGAGAAGAGTTCATCAACCGGGTGAAGGATAATGCAGGCA
AGAAGCAGAAGGCGAAGGCTGAGGGGACACATATGTTCTTGAAGAGACAGCCTTTGGGGC
CACGGGAAGCGAGGACGGTTGATGCGAAGGCTGGTGTGGAGACTGTGGTGCCGATTGCTT
ATGAGACGACTATTTAGAGGGGTGCTTAAATCAACAGCATAATGCTTCT
>Combined_contig538
GATATCGGTCGAAAAGAATACATCTACTACGCGTATTTACATTGCCATTAATTCTTTTGC
CGAGCTCTCTCAACATCATCTACATCCCCGACTTCACGCACTACGTTCACCATATTCCGG
ACGCCCTTCGCTGAAGCCCGTCTCCGAGTCTCGATCAACTCGGTCCGTAGCTCGGTAAGC
TTGGCCTCAAACGTGGCAACCGTCTGGTTAGCAACCATTGACTTAGCACCGAAAATGATA
ACAGTGCCACTCGTGAAACCTTTAGCGGTATATATGTGGATGTTCATGAAACCTAACGCT
TACCGTGCCATTATCACTTTCGTCCGGCATCTCTAGTTGAGAAGATAGGAAGACGCCAGA
ACCCATTTTTAAGAGCAGTCAGTACTATGA
>Combined_contig539
GTCTATCTTGTCGTGAAAGGACGGATTGATATCGATGCGGAGATTCAAAAAGCGAAAACG
AGGTTGGAAAAAGCGAGTGAGGGGGTTAGCAAGCAGAGGAAGATCATTGAGGGATTAGAG
AAGGCTGGGAAGATGGATGGTGAAGTGGCAGAGGCGGAGAGGAGGAGGTTAGAGGACGCC
AGGAAAGAGGTGGAGGTGTTGGAAGGGAGTGTGGGCCAGTTTGAGAGGTTGAAGTTGGAA
TAGGTGATATCTTGATGGAGAATCAGTACCTGATGGTAGGAGATGCGATGTATGTATGTT
GCTTGCATGCGGGAGGAACGAGATATCGTGATGCCTTTTTCTTGAATGTTAAATGCTTGG
TGCTGTATGTAAGAAGATGTCTGTCTATTTTAAATAGAAAAGGAAAGTTATAAAACCCCG
AAAA
>Combined_contig540
AATATCAACTGGATTTATTTGTTATCAATCTAACAATAACAAAAAAAATATTTCCAAATG
TTGAAAATCAGACATCAGTTAGTTGTAGATATTTCCATTATTGCCATAGTTGCTTCCACC
ACCATTAAACTTATTGTTGGTTGGTAATGGTTTTACAGCAGGAACAGAGGTACGATAAAA
AGCATAGGTTGCTTTTTCATGCTCAATAACAACTTGTTGATTTTGTTGACAAGCATGGCT
TGGAGGAGGAAGTCCACCG
>Combined_contig541
GGCATTGGAGGCGGAGGTAGACTCGTCGACAAAGCACTCCCACTAGGATAAGGCAACGGG
TCTGGCGTTCGTACTCTGGAATTTGGCACGGTACTCGGATATGCTCGGCGGCTCTCAGGC
TGGTTCGCATAGGGCGACACTGGAGCCGGGCCAGAACCTGAGGGTGAATAGCTACTTCGA
CTGTTAGGAGGGCCAGAGTGGATGGGTAGCTGATGACTTGGCGCCTTTTCGAAACTACTG
CGTCTCGGGCTCCTGTCGTCTAAGGAATAGGAAGAATTTCTGTTCGCTCCATTCTGGTAA
TCGGTAGATATTTGGGGTCGCCTAGAAGCTGGAGGAGGCGAAAGATGCGCTGGAAGGGTC
GTTGAGCGAGTAGGACCTGCTGGATCTGTGCGCAAAGGGGAGCGTAGTTGAGACAAACCC
TGGTCGGTACTATGATGTGGAATATCGGGGAGGAT
>Combined_contig542
TTATGGCGCTGACCTTGGGCCGGATCCAAGAGACGCCGCGCTGGCGGCCAAGGCTTTTGG
ACTGAACCGGCCGCGTCTAGCCCGTCTCAAAAACAATTTGGACCCGCGTAATGTGCTGGC
TTACGCCTGCCCGCTCCCTAAAACGCTAATGGAACAGAAGCTTATTGTTCTTATCACGGG
CGAAAGCTGCGCCGGCAAGGACTATTGTGCCGACGTCTGGGTCTCAGTATTCAACAGATG
TACCCATAGAAACCTCACGGCGCGTGTAGTCAGCATTAGCGATGCTATCAAGCGAAATAC
GCGGCGGATACCGGTGCCGACCTGAGCCACCTACTTTGCGACCGTGCCTACAAGGAGCAA
CACCGGCCAGCGTTAACGACATTTTTCCAGAGACAGGTGCGGCAACGACCTCGGCTGCCA
GAGGAGCA
>Combined_contig543
GATATGGGTTCATGGAAATTAGAAATCATTCGCATGGCTTGTTATGTCAGTTTTCCATTA
GTAGCAATGTTTTTATTCAGTCGACCGGAGTTTTTTAAAGATCAAGTTATAGCCGATCGA
AAACGTTTTTTTCCACCACCAAATCCTGAACGAGATGAATTAATTCAACAATTGAAAGAC
CGTGAACAACTCCGACGTGAAGCTGGTGTGTTAGAACAAATGAATCAATATCAAACTAAA
CAGAAGAAATAGAGAAAAATCCTCAACTT
>Combined_contig544
TGGCTGAGCTCAAATCTCGAGTTGATCATTGAAGTGACAACAAAAGGGGACATAATACTT
GTAAAGAGGGATGAAGTTGCAGTCGTAAAGAGAGGTTTGCTGATGACTAGGGGTGTAGAG
GTGGAGAGCGAGAAGCAAGGTACAAGAAGGCCACTGTTTGCACCAAAGACCCGCAAGTCT
TCTACGCTGACGGTCCCGCCTTCGCCCTAGGATGGCAATGAATTATAAGAGCTGAATTAT
GTCCAGTAAGCGTGTATGTGAGATTTCATTGGCTCCAGCAGCTTGAGTAATGAGGTTGAT
GACGTCCGAATAGATGGGCTTTGTACCTTATACAGCCGTGAAATCCCTGGAGTTCTGGAT
GGGACTTCAGGTAATGCATAGGGGTATATAGAAGGAAAAGCTTGTGATAGCTTTTTCAGT
ATCTGAGTAGCTGGCACGAGCGCTTGTACGAAGGAGTTCGTTATCCTTCTTGGAGCCGTG
GTATGGTATACCTCGTATAGCCCTGATAGTAATTTAAATGCGTCTGGACGTAAAAAACAG
ACGAGCAGGTTTCGATGTTTGCAATACCTTAAGTTTCTTTCGAAACCGGCAGCCCCTCGC
AGAGCCATGCACCCCGCCATGAGCAATTGCCCTCA
>Combined_contig545
TATTGTAGTCTTTGTAGGATAAGAGGCAAGAAGGAACTAGCGGTTCTGACAAAGAAGCGT
AGAGGGCGTGAGGCCAAAGCGCTTAAGTTGGCCAAGTCCGGGGTGTCCAAAGCCGAGGTA
AGTGAGAGCGAGGACGCGACTGATACTGATACAGATAGTGGTTCCCTTGGAGCTGCATTG
CTAGCCGCAGATGATGAGGATGATCTGTTGCAAGACAACTGGCGTTTCCAAGAGAATGAT
GATGACGATGACTTAACGTCGGTAACCAGCGCTGCTTCTGGCTTCTCGGACGGCATTGAT
ATGCCGAGTCCAGGCATACCGTCTGTGGCAGCGCCTAGGCTCAAGACCGTAATCGAGGAT
>Combined_contig546
CCAGTCGTGAGATTCTAGAGGAAGAGTCTGCACAGGTCATGGACCGAGATTTGAAGGAGC
TAATGCCTTATGGATTTGGTATTCATCATGCTGGAATGAGCCGATCTGACAGAAGCTCGG
TCGAGGATCTTTTCGCTGACGGCTCACTTCAAGTGCTTGTGTGCACGGCTACTCTAGCTT
GGGGTGTTAATCTTCCCGCTCATACTGTCATCATTAAAGGCACCCAAATCTACTCCCCTG
AAAAGGGTAGTTGGGTGGAATTGAGTCCTCAGGATGTTTTGCAGATGCTTGGTCGTGCCG
GCCGGCCTCAATATGATACTTTTGGTGAAGGGATCATCATTAC
>Combined_contig547
CACGAATACTGAGGCAGCGAGGCTTGGTATTACCCGCTATCTGACCTGTTGTCAGCGGAA
TAGTAACCGCTGAATCTTGGCAAGATAGCACATGTAGTCCGAGATCATCATACGAGGTTG
CAATGTGAAGTTGCGATTTGCTGGAAATTTCACACTTGTTCGGATCAAAAGGTACTTGCG
GGCCGTTGCATCAAGGCTTTGGCCTCTTTCCAGCAAGCTTTCATCGGCTGGGAGCATTCA
TTCGGTGAGTTACTGGTCACAGGATACGGATTCGGAGCAGGAGTGTCAAAG
>Combined_contig548
TTTTTTTTTTTTGCATCATTGAAGTCTGTATAACTCATCTAATCTAGCTCTGTCTCAACG
CCCGAAATGCAAATGAACCAATATATATCTGTGTATGTTGCCGCCAACGCCTTGCGCTCT
TACGCGTAGAAGAGGAAAATCTATGTACATAGTAGAAAAGTCAAAGTATCCCCCACCGTA
GCGCTACGAACCGTCGTCCTCCCCCAAATCGTACATGGTCCGATAGATTTTCTTATGCTG
TTCCAAGAATAGAAATGTAGCAATGGTATGCGGACCCACTCTCACGAAGCTGGGCACCCA
CCCTCTAAACATCCAACTCACACCCTCATTAGCAATCATGCGCTTCAAAAGTCCAAGTAA
CCCTTCTTTCTCTTTCGCACTCATCACGCGTGTCTTTATCACGTCTACGGGACTGCACAC
CGTTGTCGCGACAAAGCCAGCGAGGAACGATGCCGTAAAATGCGTCGTGAGGTCATCTTG
CATGCCTGCATGCTCTAATAACGTCCGTTTGAAACCGTCATAACTCGCCAATTGAGACGC
CGTCATGAGGACCGCGCGCAGACTATTTGGCCAGACACCCCGGAACAATGATCTCCACCC
CTCTTCGGTGCTCATACGGTATAATCCATCAATAGCATTTTTGTAATTGCGCCGTTGCGC
GGCGGGTAGGGAAGCATCGTTCTGCATGCGGACGTTGAGAACATCGGCTGGGTTGCCGGC
TATCCCACCAAGAAAGCCGGAGGTGGATGCCATTGCGACGAGAGCGGGGAAGGACGGAGC
ATGGCGCGCGGTCGAGAAGGTTTCTTTGAGTTCAGAATAAACGCCAAAACGCGTGGTGGA
GTAGGTTAGTTGGCGGAGGAGGGAAGCAGAGAGACCACGGTAGAGTCCTATGATATTATC
GTTCTTCAAGATATGAATGAAGGTGCCGAGCATGCCCTTAGGGCCATCTGGAGTGCGGGT
TTGAAGGCGGACCTTGATCAGATCCAATGGATGGGTCACCGTAGCAGCAAAAAACGACGC
TGATCCCCCAAACCAGAAGGGATAATGTACATGGTGGCCTTCGTGTTTTGGATGAACATT
GCTTTTCGTCGTGCCAGATGAGGACATGTCTCTGCGACCATTCCGCTGGCTTTGCGGGTA
TGGTGTTGCAGAGTAGGGAGGCTGAAGAT
>Combined_contig549
GGGGGCAACTTCGATACAGAGCTTGCCAGTACGTACGACGGGGCAGGACTTTTTGCATTC
TTGACGGCATTTCTTTGGCTTGCACTTGTCATTATTCACAATAGCAATACGGGTAAGTCG
GTCAGCCATTGCGACTGTTCCCTTCTTATCAAGCAGGCCAGCTGTGGTTTGAAGAACAGC
AGGACCTTCTGAGATGCGAAAGATCTGATGAAAGGCAGCCTACCCTCAAAGGTCAAAGAC
TCTTGGGCTTGACAGCTCAGACAGCAAAAACGAAACAACCAGACTGTAGCACAACGGATG
T
>Combined_contig550
CGTGGTTGGGGTTTGAGTGTGTGACGATGGTGCCGTTTTGTAGGAGGTTGATTGATGAGG
GATTGCTTAGTGAGAAGGAGAGGATGTGGATTAATGAGTATCATAGGGAGGTGATGGAAA
AGACGAAGGGGTTTTTTGAGGGGGATGAGAGGACGATGAGGTGGTTGGAGAGGGAGTGTG
CTGAGATAGAGCAACTGACGTTGGAAAGGGTGTCGATTGCGGGGGATTATGTTTCCTCTC
GTGTGTAAAAGCGTTGCTCGAGCTTGGTATATACATATACATTTGTATGTGCAAAAGGGG
TATCACAAACACAATTCAACCTGACAAGTATCCCAAAAA
>Combined_contig551
GTCATTGATGGCTTAGTATTTCATTTTCTTCGATTCCGTGCCACACCGTCGGCCGAGGGC
ACGAACGGAATTTCTGACACATCTAACCTAGCTGCAAGGGATGCCAAATTACCAGTGATA
TGGCATCAGTGTCTCCTTGCCTTTGCACAGCGTTACAGGAATGATATTACGGAGGATCAG
CGAGAAGCCTTACTAGATCTATTATTAGTCAGAGGGCATAAAGATATCGGACCTGAAATA
CGAAGAGAGCTGCTTGAGGGCAGAGGGAGGGGTGTGCCCGTCGAAGAACCACGGGACATG
GAAGGCGATGATACCATGCTAGACGCTGCGTGAGCCTTTCATCAGATTTAGCTTGCTTGG
TGCATCGCGTTTCACTTCCACTACACCA
>Combined_contig552
CCCTGGACGCTGGCATCAAACCTGCCTTATCCTACCAACTTCTCTCTATCCTTAACGCTG
GCTCTTTCTTCGGCAGATGGGCCCCGGGCCTCTTAGCAGACAAAATTGGAAGATTCAACA
CCACGATCCTTATGATCTCGCAATGTCTCATCACCACCCTCGCTCTCTGGCTTCCTGCCG
CCACCACTTCTGACTTAGCTACCAAGAAAGGCCTACTAATAGCTTTCGCGTTGCTTTTTG
GGTTCGCATCGGGGAGTAATATCACCTTGGCGCCTGTTTGTGCGGGGCAGCTTTGTAAGA
CGGAAAATTATGGTAAGTATTTCGCCACTTGTTACACAGTGATGGGGATTGGGACGTTAG
TGGGAATTCCGATTGGAGGGGAGATATTAGCGAGGGGTGGAGGAAATTATGTAGGGTTAA
TTGTTTTCGGGGGGGCTTGTTATGCAGCGGGGTTGGTGTTCTTTATTTGGGCTAGGGTGA
GGGTGGTCGGGTGGGGTTTAAGGAGGGCGAATATATTTTGACGTGAGGTAAGGTATGTTT
ATGCACCGCA
>Combined_contig553
TTTTTTTTGTCTTGTTGAACTCTAAATTGTTGTGAAGCAATTTACTACTGTTCTCGATTG
ACTGAGTGCATGCGGTGAGTGGTGCAGCAGCAGATTTCCATTTCTTGTCAACTACCAGCC
AGTACCATCTCCAAAGGTGGAGGGCACATCCCTCCCCTGAGAAGCAGGCCCACGGCGGGG
CGATGAGAACTCGCGCTCGCCACGTCCTGGAAACCTCTGCATGCCGCCCTCTGCGTCCCC
TCCAAAGCGAGAGGGCCTGCCAGAAGACTCACCTGCACCTGCCGGCCTGTTCTGGCCACA
CTTGAAGCAC
>Combined_contig554
AATTGTGAAACACTTGCGCTTCCCAGTGGGCACCTGCCCGGCCAGGTTGGCTGCACTGTT
GTTGCTGAAGCCAGCGTGCTGCATCTGCCATGACTGGTCCCCAGGCCCCTGTCCCTGGTG
CGTCTGCATGTGCATGCCTGAGGGCGGCTGCGACCCAAACTGTGCAGGGTACTGCATGCC
TCCAGGGCCCGGCGCCATGGCTTGTCCCTGCCACTCCATGTTGGGCTGCCCCATGCCTCC
CTGGATCTCATTCCCCCTGGGAGGGCCTTGGTACTGGCCGCCATAGCCACCCTGTGGCTG
CCCCTGGCCATAGGGGCCCCCCCGGGCCGGTAGCCCTCGCTGGCCGGCCATAGCTGCCCT
CGAGGCTGCCCACTACCCCTCGCTGGGCCCCGGTACGCTGCC
>Combined_contig555
GGTAGAGATCGTTTCCACCACCGAGGAATTGCTCAACCCTTCTCAATCCTCAGCAGGATC
CCGTGGTTCGCCGGATCCTCAAATTTCCCACAGCCCCCAGATATCGTCAAATGGCGCGAT
TATCGCTGCTTTAGACCCTGGTCTAAGATCAGCATTACAGTCAGCGGCGGAAAATTTACA
GAGGAATGCTGCAGGACCAGCGCTGGAAGATTGCAGTGACAATACTCCTCTGTCGCTCCC
TCCACGCTTCCTCCTAGAGACCATTCTAGATTCATTTCTTAAAGAGCTGAACCCTGTTCT
CCCAATATTTGCCAGAAGCAGCCTATTGGAAGCTATCAAACTCCAATACGACCCTCAGCA
AGATCAGTTCGATCCAGCATGG
>Combined_contig556
CAACTTCAAGTGGTAATCCCAAAGCCAAGGATGTGCTCAGTACTTTTGATGAGAGACCGG
CAGACAAAAAGCAAGGGGGATCTACGCGTAGCAGGAAAGCTGGCAAGAGACTTTCTTCGC
ACATTGAGGCTGTGAATGTAGACGATGCCCTACTGCAGGAGTCACTGGGTGGCGGTTGAG
GAAAATGTGATATCCCAGACGCTTTCTCGTTTCTTATTGGGTCCTGGGAAGTTAATTTCT
TTTTCTGATACCCTATGAATTCATGCGTCACGGTCCATTCTGTCGATTAGTCGCATGCAT
TCATTGTAAGAGAATAGACAGGCAGACCCTGCTCGATACGAAATGAACTC
>Combined_contig557
GACTTCGACATGGCGGCAGAACAGAGGAAACTGCTCGAGCAGCTTATGGGCGCTGGAGCC
TCTTCACGTCATGCACAACTCTCCATCACCGACCCGAAAGTGTGTCGCTCCTACCTCGTC
GGCACCTGTCCTCACGACCTCTTTACAAACACCAAGCAAGATCTCGGTCCCTGTCCCAAA
GTCCATAGCGAGCCACTGAAGTCAGAGTACGAAGCTGCAGCAGACAAAAGCAAGCATGGC
TTCGAGTACGACTATATGCGAGACATGCAGAAGTACATCGATGAGTGTAATAGGAGGATT
GACGCGGCACAGAGAAGACTGGAGAAGACACCGGACGAGATTAGGCAGACTAATGATCTG
CTCAAGCAGATAT
>Combined_contig558
GAAGCAAGTTTCGGTCAGAGCGACGGAAGACTTCTCCTTTCGTCTGTTCCAGGAGCTTTC
ATTTCCGCCCTATGACCTACCAGTCTCAACTACGAAGACACAAAACTTGACTGAATCCTT
CAAAATTTTGACAGATAAATTTGGGTGCGCAGTGAGTGATATCAGTGTGAAGTTTGGTAT
TCGATTAAGTCCGATTGATGGACTCCCTGAAGTCGTCAGTGGATCCGTAAGTTGTGAGGT
CATAGAAGAGAAGAAGGGTGGCATGGTCGAGGGCATGAAGGATCTATTTGGTTTCGGTTC
GAAGAAGGGTGACCAAGA
>Combined_contig559
AACACGGGCGATGGTTTCGCGAGCACTGCTGCGGCCGCCTCCACTGCTGGCTCGTACGCC
GTATTTCTCTTGATAGGTATAGTCTGCATGACTTGGGCGAGGGTACATGTCCATAGTGCT
TCCTCCGTAATCTTTCGGTCTCTGATCTTCATTCTTCACCATGAGTCCAATTGGTGTGCC
TAAAGTGATCCCGAACTCCGTCCCCGACTGGATCATGACTCTATCTTTTTCGTCGCGGGG
AGTTGTGAGTGCGCTCTGGCCGGGTCGTCTTCGTGTCAGCTGGGGTTGGATGTCGGCTTC
TGTGAGCTCCATTCCGGGTGGACAGCCATCGACGATACATCCCACGGAAGAGCAGTGGCT
CTCGCCGTAGGTTGTAACTCTGAATGCGTGGCCAAATGTTGACTATTTTTAATTGAGCTT
TTGT
>Combined_contig560
TTTTTTTTTTTTTNTTTTTTTTTTTTTTTTTTTTTTTTTTTTTTACAGGGCTGTACTTAC
ACTGTGCAGACATCCAGTTGTATACTTCATACAAATATCCAGTAAAGAAACTGCTCTCCA
CATGTCGAACAAGGTGCTGAACGCAGCACATGGCAAAACTGATTGATGTTTGGCAACAAC
TCCATCCTGCCAGCCTCTTGTGGGGCATGGCATGCCACCAGATGCCGCTGTGAGACGCTC
CCAGCGAGACC
>Combined_contig561
ATTGCACGCCTTGGGGATCATAGATGGTCCATCAATCAACTACGACACCGATGCCGTCAA
TCTTTTCACACATATGTTTCACGATCACGGGGACACGATAGCCATCCAGTATGGTGGGTC
GCACCTCGTAAATACTATGGAGACGTACAGGAAGATCAACCAGTGGACTAGTCACTCTCG
GGATATGGTGGAAAGCTTCAAGCGCTATTATAATAACTCTTTTCTTGATAAGCAACGGCA
GGAGGCATACAATCTTTTTCTTGGAAATTACACCTTTATTCAAGGCCAGCCAATGCTTTG
GGATCTCTCGACAGATTATTATCTCCACCATGCGAACC
>Combined_contig562
GACTCCTTCCGAAACCTTCACTTTCGAGTCTATTCAGATAATCTGGGAGATCTGTAATCC
TTGGGACTCTGGATTCATTGTTTGCCCCAATAACGTCATTTTCGGCTCCGGCTTTGGCTT
TGGATTGGGATTTGGTCTTGACTGAGGGCTCCGGGCTAGTTTCTCTCAAACTCTTAGCAG
GAATTGCTATGGCTTGGGCAACCCTTAGAGAGAATTCAGTCCGCACAGAACGCTTAATCT
GCTCGTACTGGGTATCATTAGGATTATGCAGGCCATGTAAGTCGAAAGACGGTAATGTGT
TCTTTG
>Combined_contig563
GACGAAGTCGACTTCCAGGACTCGCTTATAGTAGAAAGAGAGTCTGAAATACGGAATATT
GAGCAGAGTGTTGGGGAGCTGAATGAGCTGTTCAGAGATGTAGCGCATATTGTACATGAG
CAGGGTGGACAATTGGATACGATCGCAGGGAATGTGGAGAACGTGGCTACGGACACACGG
CATGCGGATTTGGAGTTGAGGAGTGCGAATCGATATCAGAAGAGCGCGAGGGGAAAGGCT
TGCTGTTTATTGGTTATACTCGCCATTGTACTC
>Combined_contig564
CAAAGATCGAGCCTCCCGTCGAAACTACAATCGCCAATCAAGAATTAGTAGGGCCAGCTG
GACCCCCGCGGAGTATAGTGCCAGAGGACAATACATTCTCCGAACCCTCTTCTCCCTACA
CAAGTCAGCGAGCGACGATTCGGAATCTGACACTGCCAACCAACCCTAATCTTGATATCC
CTCCTTCACCTCCGGGCTCACCAGCCCCAGGCGCAGATCAAAAGTTTGCACACTTCCTGC
GATTGAAACAGCAAGGTGTACATTTCAACGCTAAACTCGCTACCTCATCTGCCCTCAAGA
ATCCTAGTCTACTTCCCAAGTTGATGGAATTTGCCGGTGTAAAGGATCAGCAGCAATATG
CTACAACTCTGCCAGCGGACCTATGGGACCCAGAAGGATTTCCAGATATCGCATACAAGG
AGGAATTGGCAAAATCTCAGAAGGAGATATCCAAAAGAAAGGAAGAAGAGAAAGCAAAGG
CGACACGGGAAGGCATTGAATTTGTCTCTGCGGCTGATTCGGGTCAACCAAGTCGGGGAG
TTACACCAGGCATTGGGGTAGGTTCTAAGGCAATAAAAGGTAGTGCTGCGGAGAGAGTGA
TGGCGGGCCTGGACCGGGATCGGAAATCATCGCCGAAGATGGGTGCAGCAGGGCCGAAAA
AAGAGATGGAACGACGAGGTGGAAGAATGGATGGGGCACCGCCAGCAGGAAATTCAAGGT
CGCCAAAGAGGCGGAAAAGGTCACGGTCTAGGTAAAATGGCGCACCGAAGGCGTTAATGT
AGGCAGGAGATGCCATTAGATGTGAGAAACTCAGGGAGAAGCACCAGATCCAGGGAGCTA
AGCTCCATTATGTCATTATAAATACAGGAACTGAGGGACGATTGAGATCTCATAAAAAAA
AAA
>Combined_contig565
CCCGAAGACTACTCTCAGGAACTCCCCTCCTCCAATCCAAACCTGAATCCGATTCAATAC
CTTGCTTGTAAATCCGCACGCAACGGTAACGCCGCTCTTTTCCGCTACCTCCTCATTCAG
TATCCCTCCCTCCTTTCCACTTTCAACCGCAATATCGACAATATCCTGGTAAACGCCATG
GACGGCGGTGTGAGCATATGGAAAATCATTCTCGAACATAATCCACTTTGGAAGGACCAC
GAGTTCAAGGCACACAGGGGA
>Combined_contig566
ATGATAAGACTGATAGTTGAGAGTTTCATCAGCCGTTCCAAGATAGAGGGTACGTCAAAA
GAAGCCATCTTAAAGACGGAATTATGCAGTAGTGGTGCAGCATACTGTGCACTTGCAAGC
CAAATGAATATGCTGAGTGAGACGCATTCCGCGATGCGCTTGGCGACAAATAACCAGCGG
ATGCATGAAGTGCGAGGATAGACTGGCTGATAGACCAGGGTGGGTGCCCACCAGAAATAG
CTAAGGTTCCTGAGGGTGATATTACGCGGATATGGACATATTGAATAGAGATCTGGAAGT
GGGCCCGCGTAATCCGGATTCAGGACTGCGTGACGAAGGTCACGATTCGTGAAGGCATAA
GAGC
>Combined_contig567
CTACCGCAATCTTCATCGAAATATAGTAGGTAGTGTAACATTATTAGAGGATAGAATGAA
TGTTCAATTGCTTTGGGGTGGTGCACGCTATTCTCCGTACAAATATTTCGACGGCTGGCG
CACTTGCTCCACTCGGAATTTACTGGTGCTTTGACAGTTTAATCACGCTGCGAGCATCAG
CGATGGCGTGTGTAGAGGGTCAAGCAGCAGTCGCGAGCATCAAGTGGCGGGTCTCTCGAT
GATTGTTTCATTTGATAGAACACATCAATGGACATCCTCAATGTACAACGCCACCAGAAG
TAATGTCCATATGCCCATACGCCTGCAATGATAACCGTAATCCCCACGTTATTGCGTTCC
TTTCGCAGCTGCTTCTTTAGCCGCCACCGCTCGTTCATGCTCTATGATCTGCCTGCTCCA
GTATCGACTAGGGTAAAAGCGTCCTTTCTCCGGCATCCTATCTCTCGTTTCCCGCTCCGC
ACTGATATTCCACGCAATCGCCGTGATCCCAACAACAACGAGCCCCATTATCGCGGTATT
TGCCTTCCAATTCGCGGGCTGTGCGTACCATCCACCTGCTGGCGACCAGACATGTTTCGG
GTAAGGTATCTTGCCTCCACTACTGTGTTCGACGGCAGCACCTTTCGATTGCATCGACTT
GATGCTGTGATCGCCTTCCATGATGCTGGAGCAGGCAGATCATAGAGCATGAACGAGCGG
TGGCGGCTAAAGAAGCAGCTGCGAAAGGAACGCAATAACGTGGGGATTACGGTTATCATT
GCAGGCGTATGGGCATATGGACATTACTTCTGGTGGCGTTGTACATTGAGGATGTCCATT
GATGTTTTCTCTCGATGATTGTTT
>Combined_contig568
GTTCATTGTCGAGTCTCACCAGTCTCCTGAAGCAGCCGCTGACGAAACTATGGTAGAAGA
GAAGAGTGCGATGGAGCAACAGCTGTTGAAGGAGGTGCCAAAGGAGGAAGACGTCGGAGA
GCCAGCTCCATCATCAACTGCTGCGTTGGCCGAGACCGCTCCAGCCCCAACCGGCACTGA
GAACGTTGCCCCAGTTACTAACGGATCTGCTCCAATGACAACTGCTGCCGCTCCTGCTCA
AACACCAGCAACAGGCAATGCAATGAAGCAGGCAGTACAGAACCAGCCCGACTCTCGAGA
CATTTCACCAATGTCTAAGCCTGTCAAATCCGCACAGACCCAGGCGCAAAACCAGCCCAG
CGTTACTACAGGTGTGGGTGCAAGCTCTGCTCCAACGACTTCAAGACCAACTCCGCAAAC
ACCCGACAAGGCTCCTGCCGCAGTCAAACCAAGCCCTACATCAACCAGTACTGCATCCGC
ATCTACGGATAAGAAATCGAAACGAGCGAGCGGATTCTTTGGAAAGTTGAAAGCTAAATT
CAGTGATAAGGATAAGAAATAGCGAAAGATAGCAGGACGTAAAGAGATGTATTGAAAGTG
GCTCATGCGTACTGCATATTGTATGGCAGGCGATGGGCAAGCGAGCATTCTATGTCCTTT
CAGGGGTTGGTCTATATTACTGCATGTCATTGCGTGATACCTTTGTCGCTCTTGTTATGG
CTCTGCGTTATACTTATTCACTGTCAATCTTAGCTTATCTTGGATTGACCGCTGTAGTAA
TTAATAGATCGATATGTACAAAAA
>Combined_contig569
GCCGGGAGAGTTGCACTGGGAAGTTGGCTACTTTACGAAACCAAAATTCAGAAGAGCTCT
ACGTACTGATGGCAAGAATCCAAATCTACCCGACTCACTCAAGGACGATCCGGACCTTCA
AGACGATAAAGGCGTTTTGAACAACGATGATAAGGATGCAGTTGCCCATACACCTCCCGA
CCCACTTTGGCCCAGTGGCATATGCAGCGTTGTTGTCCATCAAATTGTCAATCTAGAGCT
CGAGAATATTCAGGGGAGCAACGGTAACAGGAAAGGAAGGGAGTATGAGCCCGCAAAACC
TGCTGGAGAGAACACAGACGAAATATCGAAGAACCTGCCAAGCAGCTACTGCACTATCCT
ATTCAATGACCAATTGGTGTATCGAACTCGAGCCAAGGCCGTCAGCAGTAAGCCAATCTT
CAATGCCGGTACCGAAAGATTCATTAGGGATTGGCGATCTGCAATTGTCACTGTCACTGT
CCGCGATCAACGTTACCGACAACACGACCCCATACTTGGCGTTGTACCATTGAGGCTGTC
GGATATTCTGCAAACTAGTTCGCAGGCAACTCGATGGTATCCACTTGACGGCGGCATCGG
CTTCGGTCGAATAAGAATCTCATTGCTATTCAGGGCTGTCGAAACTCGACTACCGCCATA
CATGCTAGGTTGGGATGTCGGCACATTCGAATTTCTGTCTGATAGGATATTGGCCCTTGG
CTATC
>Combined_contig570
TTTTTTNTTTTTTTTTTTNTTTTTTTTTTTTNTTTTTTTTTTTTTTNTTTTTTTTTTTTT
TTNTTTTTTTTTTTTTTTTGCATGGCGAATTGCCTTCAATTCTGTCCGACATTCGAAACG
GCGCCTCCGCGCCAATTTTACTGCACCTAAAGTTCTCTGTTCGTAGAGCGCCTCATGGCG
TACCATCGCTCTCTACCTCTCACCAACAATGACTACTCCCGTAACCTGTTTAACCACGTA
AAGAGCCGCAAACCCAAGCGACGGTATTAAGGAAATAAGAAACCGCTTTCAACTGCCTTC
AGCAATACATCCGGAAGTCAAACGGATCAACTCTCTCCAACCCGCACTGCAGCAGAATAA
TGGATCTCTCCGCAGACTCTGCTCTTTCGCTATCGGCCCTAAACCTCCCGAGTTCCACAA
TTTTGACATCCCACGTTTGACTCGCTGACGGAGCACACTTTGCTCGTTCCCTTGTTTCGT
ACTTTGGACCAAGAAGATCTAGAGCCAACACTCATAGTCTCGTACTCAAACGCCACCTGC
GGTTTTTTGTCTTCGATATCGCTCATGTTTCCATGATCTGCTGACGCTTCTATCTTTTTC
TTATCCCTGACCAGACGTATAGGATAATTCCAAATTCCATAATGTCAGCTGGCTTTTGCA
ATAGAAGTACAGTCCCTTGTGGTCGGCAGTCGTCAACGCACAGTGCGTTATTGTTCATGT
ACAACGTGCATCGTGCATATTTTCATCAGTTGACCTAACTGGACGGCAGTACGCCATCGG
CACAGGGGTCCTAACAAGTTCAAAGTGAGGTATTGTGCATGCGACAGTGTCGATCGTCTC
GACACGAGTAGTTGAGTGAAAA
>Combined_contig571
CATCTTCTCGATATATCTTGCTGTTTTCAATTATTTGGCGGACACCTACCATCGATATGC
GAGCTCAGCTTTGGCGGCGCAGTCATTTTGCCGGAATATGCTTGGAGGTGTATTCCCTCT
CATATCTACGGCAATGTTCACGCGGATGACCTTTGCTGGAGCTGCGAGTTTCCTTGGAGG
TATCGGCGCAATTCTCACGGTAGTCCCGTGGGTACTGGTATTCTATGGACCAAAGATCCG
AGCACGTAGCAAGTTCGCCAGTGAAATTATGGGCTAAGCTCTTCTTCATATCCTAAGTGT
ATGCTAGTAATGAATCTCATAACTAAGGCTCCTGC
>Combined_contig572
CTTATCTCGCCCTCCTTTCACCCCTTCTACACATCAGCAGCAATGGCCTCCACCACCATG
ACCTCCGCAGCCCGCCTGGGAGCCACCCAGCAGCTGAGGGCCCGGCCAGCCAAGGCCCAG
TTCATGAGCAGGATGGCCCCCATCCGTGGCAGGAGCACCCTGAAGGTCTCCGCCTTCAAG
GTCACTCTGAAGACTCCCGAGGGCGACCAGGAGATCGAGTGCGCTGACGACACCTACATT
CTGGACGCAGCAGAGGAGGCCGGCATCGACCTGCCCTACTCCTGCCGTGCAGGCGC
>Combined_contig573
TTAGTTTTTTTTTTTTTNTTTTTTTTTTTTTTNTTTTTTTTTTTTTTTTTTAGTAGAGAA
AATGCTCGAGATTGACTTAGTGTACATGGTTTTGGGCAAGTAACATCCATGCCACCTGAT
CACGCCGTGCACCAACATCAACTCAGTCAGTGATGTATGATAGCGATCTCGACCAAGCTA
CCTCGGACCCAATATGAAGAATGCAACCGCCGCAAGGAATAGTTCACCCACCGAGCACGC
TGCCAGCAAGTCATGCCTGTTGAGCCTACAATCCATGTCATGAGCAATAAAGGAAAAGAC
TGCAAGATGCGACTGTTGACAACATGAAGACGTGGGTTGGCAGTCCCTTCGACGCGGCCG
AGAACCCGCCGAGTCGTCAATAGTGAATCGATGTGGAGCACTCTACTCCTCGTCCTCTTC
TTCATCATCTTTATTGTAGCTAGCCTTCTCAGACTCGTAACGCTCCTTGTCTTGCTTGGC
CTTTTGCTCATACGGTTGACGTTGCTTGTCGTTGAGTGCCTTCCATCGCTCACCGAGAAC
CTTGCCGACCTGGCCGAAGCTGATGCCGGGGTTCTCCTCTCTCACATTGTCACGCTGCTC
ATTGGCGAAGAACATGTAGGCGGACAGACCACGCTTGGGCGCGTTGGGGTCCTTCTTCTT
CTTGCCTCCAGCATCGGCAACTTTGGCCTTGGTCTTGCGGGTGGCCTTCTCCTTGGGCAT
GATGATTGCTCTTAGCGGTAGATGTGGTGGGAGAAGTGGTGGTTGTGAAGTGTGGTGGAG
TTAGATGCGAGTTGATTTCAGTACTAAGGTATGTAGGCAGAGATTTGGGTGATACGCAGA
AT
>Combined_contig574
CTGTATCCCTTGATCCACTAGCTAGGCGAACACCATCAGTATCGAATACTAGAGTAGTGA
TACCTGCCCGGTGCCCGTTGAAGCTGATGATAACCGTAGCTATTTTTGAGTCCCATATCC
TGATACTACCGTCGCCATATCCTACAGCGTAGATGTCAGGGTCTGCTCCACTGCGTGCTA
TCACTGTAACCTCCGCACTACAATTTGCATCTTTCCATCGACTTAAAAGCTCCACTTTCT
TCACATCCCAACAGAGCACCTCTTCGTCCGCCCCGACAATGGCTCTGCCAGCGCTCGACG
ATCGCAGCGCAGCATTTTGGGGGGTTCTCGTCCTGGCACCAGACGGCGTTAGAGGAAGCA
GATGCTATTAGCCCAAAGGTCTTTGAATGTTCATACTTCCTACATTGGTCAG
>Combined_contig575
GCACGAGGTCATGCTTGGCCTTGGACACATGGTGAGGCGGCTGGCAGACATCTGACATGC
TGGGTGCTGCAAAACAGGTAGGGCAGCCGGGCGGTGGCTGTGCTGGATCTTAGGAAACAC
TATCAGGCCATGCCATGATTCATATTTGCAGCAAGTGGTTGGGTGTTTACATGCAGAGTG
TTGAGCACAGGATGGAGTGCCTGCAGGCACCAGTGGTCCGCCCTCTGTAGGCCGCCTGGG
GCCCTCCACAGCACTTGCAGAGCTGCCTGTATACAGTTGTCAAGCAGTCATGTGTGGTGC
AGCTATATCTGGTTCCCTGCACGAGTCTCCGATGGTCTGATGCTGTAATGCAAGTGGGCT
CTGTGCTGCAATCTCACATCAGGCAAAGTCACCGCTCAAAATTGAATCGTGCTGCAGGGG
CGGATTAGGACATTCCTGTGGGCACAGCTGCTAATCTTGGCCTGCCTGGCGCTGCACCAG
CTCTCCTTCTGCGCCGTGCACTTTGCAGAGACACCCCTTTGGCAGTGCATTGCTAGCACT
ACGGCAGTATTGTTTGCTGCTGGCTACTGTGGCGCCGGCGCTGTTGTCTGGAAGGTCGAG
AACGATGCTCGTCAGATTTATAGGCAGGCGCAATTAGCAGCTGCAGCGTAGAGTTGACCT
GTTGCCCCTCTTTTTGTCGTGATTGTAAACTTTGCAGGGTGACTCACTGGCTGCAGCCTG
TAAGTGCCCCTGTACCAGCACACGGCAGCCAGTGAGCACTGAGGCTCATTTCAAACAACA
CA
>Combined_contig576
GTATCCGAACTTGGTGAATTATTATCGACGAGTGCTGGAGAGGGACTGCGTCAAAGCCAG
TCTTGCTCATGAGGCTGAGGACTGAGCGAGAACATGGTCTGCACATATGTACAAATAACA
AACTTTATATACAGCATTTATACACATCCCCACGAGAGCCAAGTCCTGTCAAAGGATAGT
CTCCAGATCTGGGAACAATCCGACACTGAAAACGCGCGGAAATCGAATGGTCCACAGCAT
AATTCTCAAGAGCAGGACCGCAATGACTAGGCCTTGCCTTTCCTGAAGAGCTGCTCAGCA
GACGCATGGCTGGATTATCGTTGACGAAACCGCGCAACCCACGCTGAGTTTCGCTTCTCC
ATGAACCTTCACCTCCATGGTGTAAGCTTATTAAAGGGCACTTGTGCACTTGGTTGAGGA
GGTTGGGAAAGATATTGCGGAAAGCGCTGTTAGTACGCTTGACAAAGCAGCAAGCAACAT
ATACAGGGGGCAAGGTAGACTCTTGAGCTTTTGTGTCTCCATTATCGCCTAAGGGAGACC
AGTATCATCCTTCACAAAACCCTTCAGGGCCAAG
>Combined_contig577
TCGAATCAACCTCTACATCAGCGCAGGCGTAGACAGTGATGGCCGGTACTAGGAGACCAG
ACAATAGAAAACACTTCCCAGGGGCTAGGGAGAATCAGAGGGACCAAAGCAAAATCCCAT
CCGGTTCAAGAAGTGCTTTCAAATCGTGTGGAGGCAGCTTGATTGAGCAGTTAGCACGAG
ACGTAAAGCCACCGAGCAAGAACAAGGATGGTGGCAGGCTACACAAAGGACGTATCCTAT
CGAAAGTGTGCAGCAAGGGCAGGGTTACCTGTTGAATCCGCTGAGGGTTGTTGAAGGAAG
GAGAAGTGAAGAGAAGCAGTGGCGCTTGGAACATAGATGGAACAACGAACGGCTTATAGC
GTAGAAAGAGTAATATGATTATTGGCAC
>Combined_contig578
GCTGGCCATTCACATATGGATTTTGCAAATTCTGCAACCCTGGCTGTTGTGGGAATTGTT
GCCCGAAACCTGTCTGCTGGGGGACTATTCCATTATTGAACTGAGTAAAGGGTTGGTTGG
GCTGTGCGAAACCAGTCGGCTGTTGTTGCAATGGTTGCCCAAAGCCAGTTGGCTGGGGTA
GTAATTGCTGCCCGAATTGCTGCTGCTGAAATTGCTGCTGCTGTCCGAGTTGTTGTTGTT
GTAGCCTCTGTTGATTCAGATCATTGAGACTTTGACCGGGGACCGCAATCTGAGGTTGAA
AATGGGTTTGTGGTTGGTACCCCGTTAATTGAGGCTGCAAAGGAGGTGGGCCGAAGTTGC
TATTTTGTGGTTGGGTCTGTGGTGCTGATAATG
>Combined_contig579
TCCCTCTAGTGCAGCTACCGCGCCCTCACTCTGCGCTCCCCCCGCCCCCTTTCCGCCTCC
CCCTCGCAACGCCCTCTCCTTCTCCTCCATCTTCTGAACACTAAATCTCGGCTCCAGTAA
TCCTATCATACTCAACAACCTCCAAACCGGCTCGCTAGGCTGTGCCCCTACCCCCAACCA
GTATTTCGCTCTACTCGTATCCAATTTGATGTCTTTAATCGGTTTGCTGTCTTCTTCTCC
GTATGGGGTGGCTTTAGGGACAGGGTCATAGGTGCCGAGCACTTCGAGGGGTTTGGCGTT
GCGGGCG
>Combined_contig580
ACTTAAGACTTTGCGTGATAATTTGCAAATTTTGCGGATGCGCTGCATCTCAGAAGGATA
TGCGCTTTATGATATCGATCATCAATTTGGACTTCTAAAGACCATCGACGCAGGAATCAG
GCCCGAAGACAGAGATCCCAATTCCAACCTTATCCAACCTACGCTTCAAACAGCTAGCGA
AATCCTGGCGTATGAAGTTCGAAAAACGAACTCCAGGCTTCTAGGAACTTGGTCCAGTAA
TCGAGACCGAGTAA
>Combined_contig581
GCATGGTGCCGGCTGATGGTCGTTCAAGGTACAACCGAAACAAAAGCGGTGCTCACAAGC
GCACGCTACCGTAGGTACTATTCGGTTAAGCTCTCGCTTCTTAACCCCACACTCGATAGC
GTACTCGCAATTAGGGGCAGGACACCACTTCAGATTGTCTTTGTCGTCGACATAGGTACG
GGTGAGAAGGACTTGATATCTGGACTTCAGTTCCGCAGCAACAAGCATGTCTAGTGATTT
CGAGTCGACGATGCGGTTGCATCC
>Combined_contig582
GTCCTAAACGGTCCGTCTTTTGTAGGTTACCCTTAGCTTTTCTTTCTTCATCTCCCCCAT
CCAGGCACGCATGGCTTTCGAGCTTTCATGCGCAGCTCGGAATAGCTGTCTCTCCATCTC
ATCTAACCCTCTCAAAAAGTCAGCCCCTTCTCCCAACGCACCGCGTGGATTATGGGCATG
ATCCGCAATGTCAGCTGCCCTCTTCTTAAATGACTCGCACAATATATCCACAATCTCCTC
CTCCTCGAAGAGCTCCAAGCACCTCGCGGCCCCTTCATAAAAGTTTCCTGCCAGACCTCT
TAGATCTACCGTCCTCGGATCCGCCTTCAACGCATTCAATACGCGTGGAGATATTGATGG
TGGAAG
>Combined_contig583
ATAAATTCATAGTCAATCTAACTGATTCTACCATATCATAGCACGTTCTCCCTACCCGAA
AGCATGTTCCTCATCTCCCAGTCTCTTCTCAGAATCATTCCCACCATACACGCCCCCATC
TAAGATCCATGCCTCATTATCATCATCGTCATCTTGCACTCTCCTCCACGTATTCTTCCG
TGGCTGATTCTCTTTATCTTCTCCCTCCCCCTCCGCCCCCTTCCCTTTCCAGACCGGCCG
TATTAGTCCCCCCATGAGTGGATTCTTGCTGAATGCTCCACCACCACCACGACTCGAACC
TTCCGCATCATTCCCATTCTCTGTGGCAGTTTCCATATCCTCGTCTCCCTCCTCATCTTT
AGATTTCTCCACCG
>Combined_contig584
AATTGGCGTGTCCTTATTAAGCAGCGGGCCATCTGGCATGACATCTTCGGCTTTGCGCAG
TGCATCCTGCCACAGCTTCTGCATAGTCGATGACCCGACATCTGCAAGCTTGTGGGACGG
GTCTGACAAGTACAAGTGGCTGTCTACCCACTTCTGAGCTTTGGCCAGCTGCGTAGCTCC
GACGAGTACCAGATCGTTCTCCTGGCTAGGCACGAGAGACCAAGAAGTTTTGGCCTCTTC
TGGGAAATTTTCGACAAACATCCCCATCTCGTGTAGTTCAGCAAACGATCTCCATGAAGC
CGACTCCAGGACGACGTCTCCAACCCCAAAGGCTGTCTCAATAAGCATCCTATCTTGCTC
CTGACCATCTGCAGCAAGACATCCGTGCTCCTCATAGTATGNNACGAGACA
>Combined_contig585
CATCCTTTCTCGATTGTATGGGTATAGCCGAAGCTGTTGAGTGCAAGGGTGGCGTTGGAG
ATGATGATATGCCAGCTGGGGAGGCGATGGAGGTGGGGAATATGAAGTCGTCAATGTTCA
TAGCATCAGGGTCCGAGGGGTTGTTTGACATATCAACTGATTGGCGAAGCTTCGCAATAC
CAGAAGGATTACTCGTATTACGTTTTTGACTCGCTCGTGCCTGCTCCAAGAGGTCTATGG
TCATCATTCGCCATGTTATATTCTCGATCCGTTCCTGATTGGGCAATCGAGTCTTAGCTT
TGCTGTATATCTTCCATATCTGTGAGGGCGGAGGATCCTTCTTTTGCATCTCATCAGGGT
TGC
>Combined_contig586
AAGGTACCGTTCTTCGTTGTTCTTGTTGCCACAGTGTACATTCTACAAAGTCTTGTTGTC
TTGTTAAAAGCGTGGTCTCTTCATCGTCACTGTGACTTTTTCATCCCAGTGCCGTACCTC
GTTTCAACCAATCAAACGCCATACATATCCAATTCGCCAACTATGCGTTATCAAACCATT
CGCTTCACCGGCTTGTACAAGGAGTCCAAAGACGAAGCGAAGAAAAAAGACACACTCAAC
CTTGACTCCTCTGGAA
>Combined_contig587
TTCCCACTTATCCCGCCCAGTTCCATCAAACATCCTCTACCGTACAACTACTTCTCGTGA
ATCAATCTGTTAACACATTTGATCACCCAAGCTTATACGCATTCCACACTTCAAGTCTTG
AATCTTTATCACCCAGAGCTTCCTCCACACCCAAATTATCAACAGCAAACTACCATGTCT
TCCGCAGGCAACCGGGGTATGATTAGCAATAATGCTGGGAGCAGCAATTGGAGCTTTCCA
AAGCGCAACAGTGGTGATGCCAGCGCAAATAATGGTAGCACAGCTGACCGTAGACGGTCC
TCCGGCACCTCAGC
>Combined_contig588
GCCACTTACTTCGAGACTCTTGCCAAGCGCTGAGATAGGAAGTCAATCAACAGCTTTCGG
CCACGAAGCACGACCAACTAGTGCTCCCCAGACACAGACCTTGGCTCAGCACCTTTTGAC
CGATGACGTTGCGCTGAGCCAGGTGCTACCCCCAAAGCGTGTGCTCCCATTTCCAGAAAT
TCAAGAAAAGCCCGCAGGCGGCGATGATGGGGCAGTGCCCGTAGAGGAACAAAATCCAGA
ACCTGCCATAAGCGACAAGAATAAGACTCAGACAGCAAAAACGGACCACGGGCCGAGCCA
ACAATGGCAGAGCGAAGTCCTCTGGTCGTAAGGCTTCCTTACCAACGC
>Combined_contig589
CTTTGAAAAGCTTTTGCTCGGCCTTTGCTATCCAGGGAGGGTTCCTATTGCTATCGCCCT
GCTTTGTCTTTTGAAGTCACCAAAATCTCGTTACGCTACGAGGAACACTACCCCTTTCAC
ACAAACGACTGGCGCACTCCTGAGAACGAGGAAAAGCACGTACAGTATATACCTAGAGTG
AGACTTAAATCGAACCAAGCCAGTATCAACAATTGGATATTACAGAGCAAGGCTGTTTGG
AAACTGGATTCGCTGTGCCAACATTTCTCTTTTATTGGAAACTCGAA
>Combined_contig590
TTCTTTACTAATTCGACATGAATCTCTTAAAGGGGACATTAATAATCGCGATCCAGAAGT
AGTAGACAAATTGATTAAAGAGCGCTTAAAAGAAGGAAGTGAACTTAAATTTATTGACGG
GATCAGTCATAGAGGAATATTTTCGGTTCCCAAATTCATTCGAGACGCAATTAAGAGGGA
GAAGCGTATTATGACTGCCGAAACTCCAATATTTATGGACTCAGAATATACGACTGCTGG
TGTGGTATCGTCAGCC
>Combined_contig591
CATAGGTTGGTGAGCAGCTAGTGTTAAGCAGCTTATAAACTACATAAGATCAACACCAAA
AGTGGTTGCCTAAGCAGCTTTGAGCGCCGGAACCATTAGGAAATCCTAGACATCGAAGGC
ATGTCAGCACATGGCATCACCAAGATCGGGTGGTGATCAGTGCCATCGAATGTTGAGCAG
ATGGGAACTGTATAGAATCAACATCGACATATTAAGACGCAGCAAATCCAGCGGCAATAC
CATCAGATCGACAATTTCATTTGTCCACCCAATTTACCTCACCGCCGCGCAGGACAATCC
TATAGGCAGTTCGTCTCACCTCACTATTGACTCCTCACCGATGGATTGACAGGCAAGAAA
GAGCAGGGGTATAGGAAGG
>Combined_contig592
AAATTTGCGAACTCTACGCTGGATTGGCAGAGTCAACTAACTTGCCTAGCGAGAGAGATC
TCGATCTCCAAGACGTCGCTCTCGGAGCCCACGCCGTCGTCGCTCCTACTCGCCGCGCAG
CCGTTCTCGAAGCCGTGACGATTATCGCCGAAGCGATCGTCGATCCAGGTCGCCGATGAC
TGGTGGTGCTGGAGGCTACTCAGGTTCAAGCTACGGCCGGGGGACAGCAGTTCCACCTAG
AAGCTACGAGGAGCGTGCTCAAGCAAAGGAGCAAA
>Combined_contig593
GCATTCTCTCTTCACCATGCCTCCCAAATTCGATCCTAGTGAGGTGAAGGAGATCACCCT
CAGAGCCACGGGCGGTGAAGTTGGTGCTTCTTCAGCTCTTGCACCCAAGATTGGCCCTCT
CGGTCTGTCGCCAAAGAAGGTTGGAGAAGATATCGCCAAAGCTACTGGTGATTGGAAAGG
TCTGCGAGTCACAGTCAAGCTCACTATCCAAAATCGACAAGCTGCTGTCTCCGTTGTTCC
CTCCGCATCCTCCCTCGTCATAAGAGCTCTAAAAGAACCTCCACGAGACAGGAAGAAGGA
AAAGAACATCAAGCATTCAAAGTCTATCCCCATGGACGAAATCATCAATATTGCGCGGAC
CATGCGATTCAAGTCGTTAGCGAAGGATCTGAAGGGCACTGTTAAGGAGATTTTAGGTAC
TGCTTTCAGTGTGGGATGTCAAGTTGACGGGAGATCACCGAAGGAGGTTAGTGATGATAT
CGAGAGCGGGGCGATTGAGATTCCTGAGTCATGAAAAAATTTACACCACATGCCTTTGCT
ATTTCACTACGGTAGCACGACATGAAGCTTCATCAACAGACACTTTTAACATTTTATTCA
CCTTTCTCTGCATTCTGTTTTGT
>Combined_contig594
ATGACGGAAATCCGCTTTGTGCGCAACCAGAGAACGTCGACGTAAACTTCGACCTCTGTA
TAGACGACGGTGCTGGCCCGGCAATGTTTGGTAGCGGCCCGCAACAGCTTAACGGGACGG
CTGTTGAAGTGGATTGTTCGCAATGGTCTGGAAGCACGGATGTCACCTCGACTTCCTAAC
CATATCTATTCGCTGAGAGGCCTAACGAGGCGCTGCTTCTTCTTCCTGTTGGCGGACTAT
GAGAGCGATTCATTTCAGAATTGACTTGGTACATAGTTGTGTGTGCCATTTATTACATTT
CGTGTGAAGCGAAGCTCAACTGCCCCCAGTGGGTGCGAGGTTCACTGTATATTACCCTTA
TTTTATACCTACTTTAAAGATCATATCAATGAGACTGGCTCCCTTCATTCCAAAAA
>Combined_contig595
CGGACGACTGTAGGGATCGGTATCGAAATTATGTCCACAACTCCGAGAACAGAAATCGAG
AACAGTGGACTAACGAAGAAGTCCAATCGTTTTGCAATGCAATTATGTATTGTATGCAGG
CTATGAAGGATGAAAGGAGACAAACCAGGATTGAGAAGTATGGTGAGGATGCTCCAGACA
CGGACTCGGGTTCAGATCAAGAATTGGACGACATGAAACTGGTCAATTGGCAAATTGTCA
GTGATCGCATGGGAGGCATGCGCTCAAGACTACAGTGTATTTTCAAGTGGAGCCAATTGA
GGACAAAACAGCAGAAAGAGCTCTTGCGAAAATACA
>Combined_contig596
TGGCTTTTCTGCTGCTGATTACAATTAAATTGCTTACCCTTTAAACTCTTCTAGCAGCAG
GCATAAGGTCTACCTACATCGCATGTTGAAAGCTCACTCCACGCGAAATCGCTCCGCCAG
AGCGACAGATAGATCGCGATGGCGGAATCATCTCCTAAAGCAGCTGTTACCCCTCTGCCG
AGCGGCACACCCAAATTCAACGATCCAAACTCGATGCGTCCAGAAATCGTAGCCACGGTG
ACAATCTGTATCGTGTTGACGACCTT
>Combined_contig597
GTGATCGCAGGCCATCAACCATCGCGATCGCAGGAGGATCCCAACCAAAGGCCACGCAAT
GGAAAGCCTCGAGGGCCTGAATTTGACATATTTGCTGACCCGGCGTCCCCAGAAAAGGGA
GGACCTCGACTGCGACCTAGGCGTAACTCTGACTCTTCAATAAATAGCCGAACAATTAAC
TCGGAAGATGAACGAAGACGTCGGGAACGCCATCGCCGAGAGCGAGAGGCCAGGTATAGA
GGAGATAAAGGGGGAAGACCAGGGACTTCTTCCTCGAGGCCCAAGAAGCCAAACAAGCAG
CTTGACCTCATTGATTCCCTAGATGTGACTAGCATTTACGGCACTGGCTTGTTCCACCAT
GACGGCCCCTTCGACGCTTGCAATCCCCATCGCAACCGCAAAGGCTCTCAACGCGCGCCC
ATGCAAGCATTTGCCAAAGATTCGCTGAATAATACCCTGGGAGGATCCGGACCTATCAAC
AAGGAGCTCAACTTTGCACAGTTTCATGGTCGTGGCGCTGAAGGCTTTACCGATTACTCG
ACCTCAGGCGCCAAACCTTTGTCGGAACCTTTCAGTTACGAGCCATACGCTGGATCTGTG
CTCCAACGAGAAGNTACAATGGGCC
>Combined_contig598
TTTTTTCCTTTTTTTTTTTTTCTTTTTTTTAATTTTTTTTGGGTTTTTACTTTACTTTCT
TAGCTTCTGGAGGCTGCACTGTCACGCACACGTGCGAGCTGATATCCATAGGAGGTCTCA
TGTATACGTGGCACTCCGATAACGCAATAAAAGAGCCTCGGTGGTACGGTTGCAGGATGT
TGTTCCTCTTGTCAATAACAGCATCACTTTCGGCCCCCCATTCCACGAGTAAGTCGCCTT
TACAGCAGCAGAACAACACGGAATGTGGAGGACACGTGGCCCAGAAGAGAGGCCTGGAAA
TCCTCTTTCCCACGCAAGATAGCACATATCTCGTGTATCTAGGCTTCCGCGTCCTGGTCG
ATGAGGACGAAAGGTCAACCTTGATTGTCTACGAGGAATTTGAGAATGACCGTAGCTTGA
CTGTAGGACGCGCTAGGCTCGTCCTCTCTAAGGTCGAGACTTGAAAA
>Combined_contig599
GTGGCGACGAATTAGCAAAATCTCATATTCATACCTCGTGGGCGGCCGCAGTGCAGTCAA
AGACGAACTAGTTTACATGTTCGAATTTCCGGAACGACCTAATGCCTTGTTCAAGTTCCT
CACAACGCTTCAGCCGGCTCAAAATATTTCATTATTTCACTATAGGAACCATGGAGGCGA
TATAGGCAAGGTTTTGGCCGGCATTCAATGTCCCGAGCCACACAAGCCAGAGTTGGAAGG
ATTTTTGAAGAAGCTCGGATACCCATTTAGAGAGTGTACAGATTCGCCGACATATAGAAT
GTTCCTGCGGGAATAACATGGCGAAATGGAGCAAAATAATGTTTCCAACCATCTACTACT
GGCTACTGCCTGCAAGCTCGCTGGCAATTTCGAACGGGAGGGAACCTTTTCGAGTTACTA
CAAATGTTACAATCGTGTGTTTCTGGCCACATCGATCACCAACAGGGTGGCACGATAGGA
ACCAACACATACAGCCGCTTCCAGATTGGATGTTCGTTGGAACATACCCAATGCCATCAT
TCTGATGCCGCGAGCTAGGACTGGGATCCAAAATAGCTTTATGAGTCTACCACGAGGATC
CATAGGAGAAGCTCTGAGTATAGAAGTAAGAAGTTTTC
>Combined_contig600
CATCGTCAAGCCATCGCCCCAGAAATCTCGGGACTCCTCGCCTGCGCTCTCCGTGCAAAG
CAACGACTCCTACGAAGTTGTTGACTCGCCAGGTGAGCAGCTCGTTAATGCCGTCTACGA
TATCTACGAATGGCTGTGGGAGTTTTGTCAGTGGTTTTTGGGGCTGACACAACGTGATGC
AGCAAGGGAAGTAGCTAAGCAGCAACATAAGAATGGTAGCGGGGAAGAGATAGACGATGG
TCCCGAAGTCATATATACATGGAGCAACGATCCTTTCCCAAGGCTTAGACTCCCGGACGG
GGAAGTGATGCCTGGAGAGATTCCATTGACGGAATGAGATGAGCATGGCGGTATTTTTTA
AGGAGGCTGAGCATAGCAGAGAGGATGGCTGAGCTGGACTAAGCATCCTTATAACGGTAT
ACGGCGATACGATAGCAAGAGGAATGTAATTTCGACATTGAGCGTGCAGCAGAGATAGCG
TTAGCAGTCTATTACCCCTGACAGA
>Combined_contig601
CCCAATGCCATGGTGGCTGAAGGACACATGACTGGGGTCCACTACATTCTCCAGCATACA
GTCCGCGTTGAAGGGCACCTCTCGCATGAACCAGGGGGAGCCTATGACCAGCTTCTCTGG
CTCTAGCAGCTCTGCCACTGCAGCTGGCTGGGACTGCAGGGAGTCCAGGAGCGCGTTGGG
TCCAGCCTCGCCCCACACAAATAGCAGCCCATGCACCACCTGCGTGGGGTACCGCTTGAC
GCAGGCCTTTTTGCTGCTGACTGCGTTGTGCAGTGCCTGCTCATCTGACAGCTGCGGGAT
GTTCATGCACTGTCCCTGGCCGTTGAAGCGCCACCCATGATACGTGCACTGAAGGGTGCC
GT
>Combined_contig602
TATACATTTTTCCGAGTCATTCATTTCTCTAATAAAGCGGAATAAATAAATACAGAGAAT
ACGAGCATATCCAACTCCCTGTCACCAAATCCCGCATATACGAAGAAGCACTTTTGGTCC
CCCTTGATGAGACTTGGTCTCCCCGTCCTCGGCTCTCCTAGCCATTCTCAACCTTCCTCA
CCCTCACACCCAGCACATCTTGCACACCTTACAACCTCGGCCTTTCCTCTCTCCTCCATC
CCGCCTCCTCAGCTA
>Combined_contig603
GTGCGTTGGGTGGGGCGGAGGGGGCGTTAATTACATTTATGGGACTAGCAATGTGGTGTG
TGGATTAGCCAGCTTCTGCAAAGGGGATGAGCGAGTCCAGACCTCAGTAAAGCGGGCAAC
GCTGTGGCTGAGATCTGTACAAAATGTTGACGGCGGCTGGGGCGAGGGGCTTGATACGTA
CCAAAATCCAGAGCGAGCTGGCTGCGGCGAGTCAACGCCATCTCAAACAGCATGGGCTCT
AATGGCGCTGTTGGCTTACCATCCTCCAACGGATGAGGCTATTGAGACTGGTGTCAGGTA
CTTGATCTCGTCCCGAGGTGAACATGCGGCAAGAGACTCAACTTGGACAGACCAATCGTA
CACAGCCACTGGTTTTCCTTTGTGTCTTTACTTGCAGTACACGTTCTATCCACATTACTT
CTCCATGATGGCTTTGGGAAGATATGTCAGAGCGACGGGATTTTTTGGCCACCAGTATTG
TAACGGCTCCAAGTCGGAAGCCTGACTTGTCTTTGTCCTGTAGCTTCCGTAATCCCCTTG
GTAACAGGTGGTGGGCAGCTCGATTGAACAATACATCTTGCAATAAAAAAAA
>Combined_contig604
TTTTTTTTTTTGTCAAAAAGTGATGTGTTCAATGTTACAGATGCAAATCAGATGCTATGA
CTAAGTATGCCCTTTTCTTTTTCTCAGCAAATATCCAACCAACCACCAGAACACCCCACC
CAACCTCCGCTTTTCCAAACTATGCCACTATGATCTTCAATGCAGCTATTTACAGCTCCT
CATTTGCAATCAACGGATCAAGACGTTCCTTGAATTCCTCCAAGGGCATTTCCTCATCGT
AATTCCAACCCACTGAGTCCCTATCAACTGGCTTAGGCGGAATGAGCACGTTGCTCACAA
CATGGATGACTCCATCCGCCGCAATGCCATCTGAAATACTGACGGTGGAGAAACCGTTGA
TCTTGATGTTGATATAGCGTCCGTAGCGCGCTACATCGATCGAAAGCGATTTACCGTCAA
GGAGGGTCTGGAGGTCGAT
>Combined_contig605
AAAAGTAGGCGGAAGTGGCCAGCTCTACTTAATGACCCAGTTCAAGTACATTATGATATT
TGAATGAAGTCCAAAAAGGCTCTTTTCCTTCGCATTGAACTACTACGCAATTACCGTAAG
AGAGGTCGTTGACCCTGCTCGCTGCTAAAAGATACTTGACAGGGTCTGGGCTACTCTTAA
ATCATAAGGGTCTCATCGTCTCGAGATGCTGTATCCGTACAAACGCACAGACATAGCCCG
ATAGGGCTGGATGCAAGCCACGCAAATCATCTGCTATAGTTATTCTTCTTGTGCATCCTT
CAGAAAACGATGCTGTATGATTTATTTATTCATCCAGAGTTAGCCGTCTTATTGATCAGA
CTTGCTTCGAAACTGCCAATGGGAGCCTGTGAATGTTCGTTCTGGCCGGATTGACAAGTT
GCCGACATCACAACTTCAACTACTGGTGTGTACCGCCTCGAGCGCCACACTCATGTTCAG
AAAGACACTTCATCTATCGTCTGGCATATGCCTGGACTGCTGAGTCCACATCTGCTTCTC
ACTGGTCGTAATCATGCGGCGACGCGGTCGTTCGGCT
>Combined_contig606
TTTTTTTTTTAGTCAATGCTCAACGACTGATAAGGACTGTGCAACGGCCTAAGCCCCATC
AAGCCCAACCTAAATGAGGGATCGTCAACGTACATAGCATCTTCTTTGCAGAAAGCTTAT
ACTACATATCTATACCTGCTTCTCCATCTTGGCACTGTCTTGCGTCTACGCTGTAGCATG
TTGCACCCAACCGCATAATGGGTCTGGGGCTTCAGCGAATTCAAGCATCAGTGACAGGTG
GCTGAACCACTCCCAGTCCGTCGTTGGCTCACGTGAACATGTACGTATCGGGC
>Combined_contig607
CGAATGCGGCTGAAAATAATCATGGGGCTTACTCAACCAGACATGCATATGCTATACCCA
TTTTTTCGAAAGGTCCCTTAGTCCTTTCGCCGCAATTCACTCTTGACAGGCATGTGCCGA
GTTGAAATCGTGGTAGAAGCCCCTTCTTCATCCGTCCCGTCGTCCTCGTCTCCTAAATCA
AGTTCCGGTGTCTTCATATCATGATCAGAGTCATCGTCCGATTCTTCGTCGGCCTCCTCT
TCTTCCGAACTCAGCTCTGAGATCTCTCCCACATCACTGGATCCGTCGCTTTCCGACTCG
TCTTTATCATCTTCATCATCATCTTCCTCCTCCTCCTCCTCATCACTTTGCGTACCCTTG
TTTGCCTTGATC
>Combined_contig608
ATTCATCCTGGTCTGCCTCACGGCAACAATGGAGTACAGCAACAACCCCTACCAGCCGCC
TGATCTAGCATCCGTTCTACGAACTCTGTCCGCACTCGCTCCAGCCCAAGGGCAAGCTCC
TGCTCACCAACAAGCCTTCCCCTACCAATCAAAAGCACAGCCCCAGGACGACGAGCTCGA
AGAAGGCGAATACGACCCCGCCGACGACTACTCCCCTTCTCAACCCCTGCCCCCTCCCTC
TCAACCTCACCATCAACCTCAATCAACATCTCCCCTCCCCTCCACCTCCTCCAATACTCT
CCCCCCAACACCAGCACCTCTCCAACCTCACGCCAACCCCAACGCCAACCCCACCTCGCA
AGCCCACCCACTCCAACAACCCCCGTACCACCTCCCAAAACCGCCCCTCAACAATAACAA
CCTACCCCCCTGCCCTCC
>Combined_contig609
GTTGTACATCATAACTACGAAACCCTAACCCAGGGCCTTACGGCTTCAGTGTTCTGGGAC
CATGATACAGCTCAAGACATTGCTCAATTGCATCGATAATTCCGGAGCTACCATTGTCGA
ATGCGTTAGAAACATGGGCATGAAGAGACATGGTGGAGTTGGCGACCGCATAATAGTCGT
TGTGCAAAAGGCCCGCTCCATGGGTGATAGCGGCCCAGGCAACACCACAGCCACGGGAGG
TGCAAACAAAGTCAGACGAGGGGATATTCGGCACGCTATCATTGTCCGGACTGCCAAGAA
GTATCAGAGAAAGGACGGTGTGGTGGTGAGGTTTGACGATAATGCATGTGCGTTGATTGG
GAAGAATGGGGATCCGATAGGAACAAGGATAAATGGTGTTGTGGGTGCTGATTTACGGCA
AAAGCAGCAGTCTAAAATATTATCGCTAGCATCAATGCATGTATAAGCAGTGAAACAAAA
GTAGCATCAGCTCTACTGAAGTTGCTATGGCGTTGACAAACAAAGTTCCTGATCAGATTA
TCACAAATTAGTGCACCCATGTCAAATGTCTATTGCCAGCTCCATATCACCATATGATGA
GTTCATAGGTCATCTGCCGAGTAAATCTTTCA
>Combined_contig610
GCGGTATGAAGCGCAGAGTTCAGATCAGAACCAAGCACGACGGCTACTTCAGCCACAATG
TGAAGCGAGACCTTGGAAACCACTATCGTGTGGTCCTCTGGCATGAGAAGTCAGAGACTG
TGAATGGAGAAATAAGTTTTCAAGGCACTCAGGATCACAAGATCTTGCAACGAGATGAAA
GCACCAGGGCTGTTGTGCTTCAAGTGGCAGTCGAGGCGGACAACGAGCAGGCCGGTATTA
CCATTGAACAACAGTTTGATGTTTGATCTTGAACAATCCTTGGGATCCAACTCGTTTTTG
TAGGTGTCATGCGATCTCTTGCGGCGAATCAAATGTTGGGATCGCACATTTAGTTATCGT
TACTTTGTAACCGAGTCTGAAGCAGTCAAAGAAGGCCTCGGAGTGATTTATCTCTTTATG
TCTTAGATGTTGGGTAACAATTGTCCCTTTTTTGCAATCCG
>Combined_contig611
TGGTAGGGTAGGTAGTCGTATTAGCTGGATGATCGGGCTCCTGGTCATGTCTGCCTCTGT
AATTTCCAGCTCAGTCTACTTCCTCTGGAGAATTACTCAATTCCCCGAAATCGGCAACGT
GGACGCCACATTAATAGGCATCACCATCACCTGTGCAGTCTTCCTCTGCGCCTGGGGCAT
CGGCAGCGGAAAAGGCAATCCAGTGGAAAGCTCCCTCCTATTCGCCTACATCGTCCTCTG
CCTCTACCAAATCTTCACCGACTACCAACCCTCAACACCCATGGAGCCACCATCGCAAAC
TGCAGACTTTCCCCTC
>Combined_contig612
AATTCTCATCGCATAAGAAGCATCATATTGGGAGGCTCCTCAGTCGCGTTGAGTGTTTCC
AGCCTTCCGTTAATATATGGTCGCTACCAGCTTTTCGATGCGGGCGCGCGGGTTCCGATC
GTTCGGATTCTATTTATATACGTCAACTGCCTTGCGACGATAAGCTATGAGAGAATATGT
GGACGTTACAATGACCGAGCACGAAGAACTCCTCCTCAATCAAGATGAATTCGAGGAGGA
GGGAGACGATCTGGGCAGAGTGAGGACACATGACACACTACTCATTGACGAGCCGTACTT
GGAGACATCAGGTAGGGCTACTGTATCTACTAACGTTGACTTGGCGGGGTTGGAGGTTTA
CAAGTTATCTGGTCTGTTATTCTCTCCAATGGATCTCCATTC
>Combined_contig613
ATGTATACGATCTACTAAATTGTAGTAAACTCGATCAGGAAGTACAGGAGTCTGATTTTT
AGGCAAGTGCGGCGCCTCATTCCTAGTTGCTTTTAGGAGCTCTAACGTTGTAAAGCAATC
CTGACTTTCTGCTAGAGCTTCAAGGGCCCATATTAGAGCAGAGGTAAAAGAGTCTCTGCC
AGGAGCAGGGGCTGTGTCCATCGCCTTCGTTGCAGCGAGAGTCTCAAACTTCCTGGTTGT
CTGGCTTGTGAAGTCAAGCTGTCCTGCTCCTCTGGAGAGTCCAAGCTGACCGGCATAGCA
AC
>Combined_contig614
TACTTTTAAGGCTCAACTCAATTGGCCAGAGATATGCCACAGCTCCATGAAGCCCAAGTA
GCGGCTGTCTACAAGTTGTTTTTCCTTTTCATTGAGCCGATATCTGCCCTCGTTGGTGCT
TACTATTCCTACAACCAGCAGCAGACATACCTTGATCTCACCCATGCCGTGTCCAGTCCT
AAGTCAGGCATACCGACCTCTACTCACATTGTGCTCGCTCAGCTGTCTAATTTGTATTTC
TTTTTTGCAATTAACGAAGCTTTCGTTTTGCGGTCTACGACAGATTTAAAGGTCTGGCGC
GCTCTGCTTGTGTGTCTACTAATGGCAGATATTGGACACC
>Combined_contig615
AAGAGTTAAAACGGTTGTTTGAGGATGCTGTCGGGCCCACATTCCTCGAATTCGCGTACC
GCCCAGAGTACCGACTAGCCAGGCAGCTCTTCCGATTCGCTATTGATGGCATGAAGACCA
GTGAGGAGGTTCAGGAAGTGGAATCACTTTTATCTGAGTGGGCTACCATCTACGAGAAGT
ATTCCGTAGAGGACCTCTCGAATGAAACACTTAGCGAAGGAAGCGTGGAAAGCACCAAGG
TTGAAGGAGATGAGATATCTAGAGAGTCCAAGGACCCTGAATCGGCATCGAATTTCGAAG
GGAGTCAGGGCTGGCCATGAACGTCTCGATAAGCATTTCTAGAATCTATTTCTTGCGTAG
CATAGAGAATTCCAGACTTCAAAT
>Combined_contig616
TTTTGGAAGAGGGAGGAGGGGGTGTTGATGGGTTTGTGCAGGGTCCGTTGAAGTTCGCGG
TTTGTTATAGTGGGTTTAGGGCGCCGGGAAGGAAATATATGGGGTTTTATGAGCCGAAGA
TTAGAACGCCTGTGTTAAATGTACTGGGACAATTGGATGTGGTTGTTGATGAGGTTAGGG
CGAGGCAGTTGGTTAGTGCGTGTGAGGGGGGAGAGGGGACGGTGGTTGTGCATCCCGGAG
GACATTTCGTGCCGAGTCAGAAGCCATGGTTGGATGCTGTTGTGGGATTTGTGAAGGAGT
GTGTGGAGGGCAAAGAGGTAAAGAGGGAGAGGGATGGTGTGAAGGCAGAGGATATGGATG
TCCCTTTC
>Combined_contig617
ATTATCCACCCTCGACGCATACGAATTCCTCATAGCACCTTTAATATTCACTTTCCTGGC
TTTCTTCACGCGGATGTATAAGATAGGCCTGTCAGATATTGTCACCTGGGACGAAGCCCA
TTTTGGCAAATTTGGCTCCCATTACATAAAGCGAGAATTCTACTTTGACGTCCATCCTCC
TCTTGGCAAGATGCTGGTCGGTCTTTCTGGAGTTTTGGCAGGCTACAATGGCTCCTTCGA
ATTCAAATCCGGAGAAAAGTATCCCGAGGAACTCAATTATACTTTTATGCGTCTATTCAA
TTCTGCCTTCGGTGCGGTCTGCGTTCCTCTCGCATACTTCACTGCGAGAGAGCTCAACTT
TAGGCGACCAGCCGTGTGGCTTGTGACCTTGATGGTACTTTTTGAAAACTCTTATGCTAC
CATCTCACGGTTCATCCTTCTGGACTCGATGCTACTCTGTTTCACCTTTACCACTGTGCT
TTGCTGGGCAAGGTTCCACCGATTGAGACATGAGAGTTTCTCTGTTGAGTGGTTTACTTG
>Combined_contig618
CCTGAGGTTCTTACTGAGAAGATCTTAGCTACTGTGTAAATTTCTCAAATCTTTTTGTAG
AATATTTTCTCAAAAACTCTATAGTCAAGCTCTTTGGACTTGATTAGAAAATCTTTTAGA
TTACATGTTACTTTTAAACTTTTATTTTAACTTTTAGGTTTACTTAAACTTTCCTTACGT
CTAATTGTCTTCGACTATTCGTTGCTGCCAAAAACTCCAATATGCCGACTAAAAATCCCA
AACCCCTGGCTCCAAGGCTGAGAACGAGGACTGTAATACCGCCTGATGAAATGCAAGTTC
ACCTGTCTCGATCGGCTTGCGCTTGCCTCCA
>Combined_contig619
CGCGTCTTCGTACTTATCTACGCTCCTGATCTTAAACAACACCCTCTTGCTGGCTCGCCA
TCTGGGCAAGGTCCCATGTCAATTGCTTCTTCATATTCGAACATTGGCCATGAGGATGCG
CAAAGTCAAGGCGAGAAATCGCCTGATCCGGAATTGTCGCCTGCCAGGTCAAAGATGTTC
GACACGCTCTACACACAAGCCGAGGGTTTAGTCGAAAGCAAAACCATGATCATGCCATTC
ACTACTCCTACAGGCTACATCCATCTTCTTCGACACCTTGGCCCCGAGACTGTCTATCTT
CAGCAGACACTCTCTGGAGAGCGTGGGGACGGTGTCGACCAGATCAAAGGCTGGGTTGGG
CAA
>Combined_contig620
GAGTAAAGCACACTTGACAGTGACACCATCTCTTACGAAATCCATCTGAGTGCTTGCTAT
ACAAGGCAGCGAGTGACGTGCAGTGGTATAAAGGATACAACCATTTTGCGTGTATCAAGA
ACTTATCCAGACCATTATTCCATGAACCTTCTCGATCGTTTCCTGGAATCAGCCGAACCC
CAAACCCTCACAATGACGTCCCCCATACTTGGAGACCGCCGTCGTCTCTCGCTATCCACC
TCAGACACCCTTAGTCAAGATCTCTCAAGAGCAATACTCGCATCCTCCAAGCCTAAATTT
TCTCTTTCCATAG
>Combined_contig621
ATATGGGTGAGGCGACGCCACCGCTGGAGTGGATAGGGTTGCATAGAGACAGATTACCCA
ACCTGACTCATCAGATTGTCATCGTCTCGCTTTTGGAGGTGGCAAAAGAGGTTGGCGACG
CTTATTCAAGAATCTTGGGGTCCTCGTAGCATTCATGAAGGCAAGTATTAGCAATTCAGA
GGGGTTTTGGAGCCCTGAGTGGTAGTAGGAAGGCAGGAGAGCCATGCATGACAAGCATTG
TAGCGTTTAGATACCCTTTAAAAAGCATATAACATAGTACACACAATACATAGTTTAGTT
TAAAAA
>Combined_contig622
TGAATTTCGAAAATCTTGCTGATCCGTTAATGCGTGAGTTCAAGGAGAGCCAAAGCTCAG
GATCTTATCTCTGCTCCTATCAGGGTTGCCCTCGCGCTTCTCAGGGGTTTAGCTCACTGG
AGCTTCGCCAGCAGCATGAAGAAAGCCATGCACCGCGGTTCCAATGTTCGAACCCAGCAT
GTGGTTTCTGGAAGTGCAGTAGCGAGGCCGCTCTGAGAAAACATACCACTAAATATCATG
ATGGTCAAGATGTGTCTGGTGTACCCAATTCCTTTGACAGTTCTTCGAGAGGAGCGCCAC
AAGAGAGATCCCTCTTCCGGCTGGCTACGCCAAGAA
>Combined_contig623
TTTTTTTTNTTTTTTTTTACTTTGTTACGTTTTTGGGGTAATTTATTTGGTACCTTATGG
GATATGTTCGTGCATCACAATAACATCATCCATAGCATATCTCGCTTGAAAGATGAGACT
GCTGTTCATATATTTTCCATGCCACCATCGACTCGACCCAGAAACTCCCCTTTCTCCCCA
CTCAGCAATTCATCAATATCAACACCGCCAGCAGTCAAATACCTCTCACTAACGCCTACA
TTGATTCTCTTCCCAAGCTCTTCTCTCAATTCAGCCCTTAACGCCCCTACCTCTGCTTTC
GTCAGGCCCCGTGCCTCTTTTTCCTTCTTCCTCCGGCCCTGCCCCCTACCCTTCCTACTT
TCCCCTCCGGCAGCAAATTCGTCACTGTCATAATCTACGCCCAGCTCCTCCGCCGCTGTC
TTCAGCCAGTTATCTTCGTGACCTCTCTTCTCTTTGGCAAGAGCAGCGTCAGATATCTTC
TTGC
>Combined_contig624
GTGAAGCATTACAACCGGACTCCAACACCTGCAGCAAAAACCCGTCTGCTAAAACGCTCT
TGAATCTCCTCAAAAGCAGCCATGGCCGGCGACGAGGTGGAGGCCTTCCCTAACCTGGAG
CCACCCAAATCTCCAACTCAGGAACAGGCCTCCGCAAACCATGACTCACCAGGCTCGCCA
AGTCGCAACCGCGACTCTACTACGAGCAGCCGTATACGCAGCGCTTCCCTACGATTCCTT
GAGTCAAGTCCTCCCTCTGGCATGTGGCACGCCACTGGTAGTGTTCTTGCCCAAGCACCT
ACACCTTTAGAAATACGAAGAGGTAGTTTTGGATACAGTGGCTGGGATGAAGAAGGACAG
AGG
>Combined_contig625
TTAAACGGCTCTTCACTTGAAAAGTTTTCCTAACTAGGAATAGATTCTTCAGAAAGCTAA
AGGCTTTCATTAGCTGTCCACAGGGGTTAATGTAGTACTGGACCAGCTATCATAAAATTT
AAGTTTTTAGTACTTCTGCATTCTTTAAATCAAGAGGAATTCGCAATGAAATATCTTGAA
ATAATAGAATTTTCTTGTGTAGTTTCGTCTCGAATTCTGTTAGGAAAATACAGTTTACAG
TACAAGGACACTAGGGTCCTAGATACAATCATTAAAATTTGCAAAAATTGAAATTAGTTC
TGAAAATTTCTGTTATGAGGGGGTTTACTTTTAGTAGCAAGTATTAAAAGTTTTATGGTA
TGTGGTAATTTACAAGATAATTGTTTAAGGTAGCTTTTCTTCTTGTTTTCATTATAGATT
TTGTAGGCGTTTTCCTTGTTT
>Combined_contig626
GGTGCTGGACAAGCTCAAGGCCGAGCGCGAGCGTGGTATCACCATCGACATTGCTCTGTG
GAAGTTCGAGACCCCGAAGTACTACTGCACGGTCATCGACGCTCCTGGGCACCGTGACTT
CATTAAGAACATGATCACAGGAACTAGCCAGGCTGACTGCGCTGTTCTGATCATACGACT
ACAACCCTAGGTAGGTTTTAAGAAAGGAAACTAAAAGGAAAAACAAAAAAGAAAAAAAGA
AAAAAACAAAAAAAAAGGAAAAAAAAATAAAAAAAAGGAAAAAAAACAAAAAAAAAAAAA
AAAAAACCGTAAA
>Combined_contig627
ATTGAGCGTCCTTGACGCCTCTTGACAGACTATCTACGAGTGATAATACAATTCTCTCAA
ATAACATGGCTTCTAGCAAACTTCCTCCCATCTCAACTGTACCCACCCTTCCATCTTCCG
AGCTCGTCGCCATCCTCGATCTCCTCTTCGAGCCGTGTGTGGCGCTTCATACCCTTTCCA
TCAACCTCCTGCGCGAGCAGACGTTCTCTTCGTACGACGACTTGATCACCAGCGTCGGGA
TGCAACTCAGTGACCTTGCTGAATCGTCCTCTACGAGTGATACCCAGTGGCTGGAGAAGA
TC
>Combined_contig628
GCTTGCAGCTTTGTGAGCGAGGTAAATTTGCTCGTCTCGAAGTATTTCCCCTCCGCCTGT
CATAATAAGTAGAGGCGGCAATCCTCCTAATGATGGCTGCAGTACGGGAGACACTAATGG
GTGCGATATCAGTTGATTAGTCGTATACATTTGAATTTGGTCTTTAATTTCAATGAGATT
TCCTTTCAACATTATGGAGAGGTCGTGCCCGGGCCCAGGAATAGTATTACCTGGCCGTTC
GCCTGCACCTTCCGTTCCGAAAGGATTGTCAGCGTTCTCCCTCGGAT
>Combined_contig629
TCTAAGTTCATGAAGCCTTCATGAAGCATCTCAAGGCTACAAAGGAAACACGCCACTCCT
TACACCAAACTATAGGCAATATTACCGAAAGAATTGACTTATCTCGCTCAGACGCCTACC
TCATCTTATCCTGGATGCTTGTCGCAAAACGGCCTTTGACATTCTCGGAGATCCAGTGCC
TTCTCCAGATAGAGTTTGAGAAGAAACATACTATCGAACGAAAGATGGATATCAAAAGCG
AGCTTCATGCAGCTCTAGGACCGCTAGTGGTTTTCCAAACAGAGTTTGTCAGATTGCGGC
ACCCAGCCATCCGTGAATACCTCGAGGGGCTTCAGCTTAACGGAACAACAAAGCTCCTCA
AACCTCAGCCTGCCCAGATGGAGTTGGCAAAAAGACTCTTGGCCTACTGCCAATTCAATC
TCAACAGGCATCGGGAGCCATCATTGGAGCCAATTGCTAAGAAAGACGTCAA
>Combined_contig630
TTTCGAGGATTACTTGCAGATATAATGCGGTTCTTAGGCATATAGTCGACCTCTAATGAC
TGCTTGATTGTTTCACATTCGACCTTGCTGCAAGGTCCTACTTTAATTACGTTGAATCGT
GTGTCACCAACTTTCACCCGGCAAACTGGCTCTCTCCAGGCCTCTCAAGTTGTTCGCCCT
TTCCTTCCTCCTTTTCATCGGCATTGTCCTCGTCCTGGCTCCCCCCTCCGCTTCGCCTCA
CGGGTGTCTTC
>Combined_contig631
CTGGCCTACACTCTGGGTGTGAAGCAGATGATTGTGGCCCTGAACAAGATGGATGCCACC
GAGCCTAAGTACGACCAGAAGCGGTATGATGAGATTGTGAAGGAGGTTGGCAACTACATC
AAGAAGGTCGGCTACAACCCTGCCAAGGTCAACTTTGTGCCCATCTCCGGGTTCCAGGGC
GACAACATGATTGAGAGGAGCTCCAACATGCCGTGGTACAAGGGCCCCATCCTGCTGGAG
GCTCTGGACCAGGTGGACCCCCCAAGAGGCCCT
>Combined_contig632
GCATTATACGAAGATGCCTTAGTCTATGAATCGGGCTCGGCCATCACATCGAGCGGAGCA
CTGACTGCATACTCTGGAGCGAAGACCGGTCGTTCACCACTGGACAAGCGAATCGTTAAG
GAAGAGAACTCTGAAAAAGACATCTGGTGGGGCCCTGTGAACAAGCCCATGTCCCCCCCA
GGTCTGGAAAATCAACCGAGAGCGTGCCGTTGACTACCTAAACACACGGAACCGCATATA
TGTTATCGATGGCTTTGCTGGCTGGGATGAGCGATACAGGATCCGCGTGCGCATCGTCTG
CGCTCGAGCCTACCATGCCTTGTTCATGCGCAACATGCTCATCCGACCTTCAAGAGAAGA
GCTGGCCAAGTTTCACCCAGATTACACTGTCTACAACGCCGGATCGTTC
>Combined_contig633
GTGCCCTGCTCGTCAAAGAAGATGGGCATTGAGGCCGCCTTTGCCACTGTGGCAGCCAAG
TGTGCCAAGGAGGTGGTACCCTCTGGGGTGCCCTGCTGCGGCATGGCTGGCGACCGTGGC
ATGCGCTACCCAGAGCTGACCGCTGCCGCACTACAGCATCTGCAGACCAATGGGTGCAAG
GATGGCTACTCCACCTCCCGCACCTGCGAAATGAGCCTGTCTAATCACAGCGGCATCAAT
TTCCGTGGCCTGGTGTACCTTGTGGATGAGGCCACCAAGGCCAAGCAGCAGACAGCA
>Combined_contig634
CTGAGAATTCCCTAAATGCTGAAGATCGGTTAAAATGCCAGACGATGGCTTTGTGACTAC
GAGGACAAACACATTCGACTTAATAGAGAACACTCGAATAGTTGATCGCGAGGAAAGGGT
GTAAAGTAGCTCTCTGGTATCATCTGTAGCCATCTGAACAATGTATTCGGGTTTCGCCTT
TTGTCCGAAACCGAATATAGGGCCAGGATTGAAAGCAGTGACTCCTTTGCTCGTGTGATT
GATCTTTGCGCAGCGACCTTGAAACCATCTCTCCTCTTGCTGGTATGTGAGCTCATAAAT
ATCGTCACTGCCGCTCTCTGCAAAGAAGATCCTTCCTGTGGCCGATCCCTCAAT
>Combined_contig635
ATATGAGCGCGAGGAGAGCTGGTATTATCGTAACAAGGCCGATAGCAACCATAGGGATGC
GGGTTCGAGGCTCGACCAGGCTGATGAAGCGGTGAAAAGGAACACCGCGATCTCGAGCGA
ATGACCACATCATTCGGGATGCGGTGGCGAGGAAGCCAATCACAGCGCACCAAATGAGGC
CGGCCACAATTGATGCCATAACTGTCGCCCCGGCATAAGACCCGGTCCCGTCGTAGAATA
CTTGAATAAATGGGAACCCGGTTGGCGTTTCAATCACAGTAGTGATATCGCCAAGACAGA
AGAGTACTGCAATCATAATGGCAAATCCTGTGGCCCCATTGAGTATCATTGTTGTAAAGA
TAGCCCAGGGTACATTCACGTCAGCATTCTCAATCTCTTCTGACATATGGACTGCAGCAT
CAGCGCCGACA
>Combined_contig636
AAAGTTGGTTCTTTGTACCATCCAGATGACTGTTTCTGCTATTTCTTCTGACAGCTGTGT
CTTCCGGACATGGAAACAGTTGGCTGGGGGAGAGTAATCTTCTGTTCAAGTGTGGCCGGC
TTCACTGGAGGTGTTGTCGGCCCACATTACGCATCTTCGAAATCAGCTTTGCATGGCTTA
ATACATTGGCTATCTCAGACATATTGTGCGAAAGGCATCACTGTGAACGGAGTCGCGCCA
GCTTTGATTCAAGATACGGCCATGTTGCCTGGAGGCTCGGAAGAATTAGCCAAAA
>Combined_contig637
CTTTGACATGCCGCCAGCGGCTGCCCCGCCCAGCGGGGCGGTGCCTGGCGGCGCTCTTGA
GTCCGACGATGAACAGTGCGTGATCTGCCTGGACCGCAAGGCTGAGGCAGGCTTCCTGCA
CGGCTCCAGCGTCCACAAGTGCTGCTGCCGGGAGTGTGCCACCATGATTGGCCAGCAGCC
TAACAAACAGTGTCCTGTATGCCGCCAGCCTATCCAGCATGTCATCATGAATTTTTTCTA
GGAACAATGT
>Combined_contig638
TAATGCGAATGGTACACCCAGGCTTGAACCGAATTCGCTAATAACAGCATTCGTAGGAAT
AACAATATAGACTAGGACAGCCTGGGATTCTGGCCGAGGGAGGGTACAAAACGAGGCGTG
GGGTCGATATTCCACTCGCAAAAAATTGGAAGTCCGACGTCTGTGCCGACGGAGGACATG
CCTTTATTGGAATCGGTGTTGGAGCCCCGCAATGGACTGAATCACCCATGTGAGTCGGTA
CAACTCGAGCAAAGGAGGGTACGGAGTATTTCGGTAGCCACGAGGGGCGGGAAGCAGGCT
GCTGGACAAAAGGAGCGGTACGGCACGTTAGTTGTCACTATGAATCGACAGAACATCCAC
GTTGCACAAAACCCTGTGATGTATGGTGTATATATCTCAGGCAAGTTAGACCGAAGAGGA
GATGGGATTCGCTTCGACCGTGCCCCCGTCATGACGACATCCAA
>Combined_contig639
GGCCAAGGCGCCATTTGCACCACTTTCTATAAGCATGCAAACAATATCTAAGTTTCCCAT
TTCGGCTGCATGCCCGAGAATATTATAGTAGCACTCGTCATCATTGAGGTCTATCCCGGT
ATCAATAAACGGTCTCAACGTCGAAGGAGTGTCTGTTCTGCATAGTGCCGCTAGAAAATT
TTTGGCTTCCCACACGTCCATCCCATGGAAATGTTTCAACACAGAAGCCATGCCAAAGGT
GGACTCCAATAGACTATCGGCATAGATAGTTCCAGC
>Combined_contig640
TGGAGCATGCCGATGACTTTTGAGTGGGATTGGGGAGCTATGGATAGTGCGAACGGGGTT
CCTGCTGCTGATTTTGAGGCCGCGAGTCAACAGCCAGAGCAGGGGGATGGTGGAATGAAT
GGGATGAATGGGCATATGCAGTTGTAACATAGGTAGGGAGTGCTCATCGGATGATCGTAT
GTTTCCGAGATTTTGAGATCTCTTACGGCTGAGGATATTGTTCATATGAGTCGAATATTG
ATCATGCAGGCATGCCTTCTCTTCGTTTTTGATAAGCAAGCAAGGGATTGGTGCATGAGC
AGTGGAGAAACGGTTGCCATTTCTGTATGCGATATCTATTAAAATTTATATAGGACACAG
TCCACACAATGAAAAACATCCAAGCAAAAAAAAAAAANAAAAAAAAANAAAAAAAAANAA
AAAAAANAAAAAAAANAAAAAAANAAAAAAANAAAAAANAAAA
>Combined_contig641
TCTATTTGTAACTCAAAACGAGTTGAATGGATGAGGATGAAGCCAACGACCTCAGGCACA
CCGAATGACTCTGATCCGCAGTGACTGAGCGGGGAAAATGTCTGTTGGATTTGGAGAGAA
GCGAAGGTAGGACGTAATCAGCTTGTTCTTGGTTTTTGGTGGGCGCAACTATCAGTGAGC
ACGTCACTGGAACGCGCTGGCACACTTTGGCTTTACACTGGCCTAAGTACACTGGCCTAG
GTAAGTACACTGGCTTCCAAGGGATGGGAGATTCGGGCGTAGGAGATGGGTCCGTCGTTG
CAACTTCCCTCGGCCAGAATCGCAAACTTTGCCGGGCACCAAGCTTCTAGCTGCGATAGA
TAGGCAAATAATGGCAATGGTAGTGGCAATGGCAATCTCAAAGGCTGACTGAGCAACAAC
CTGACGATGTTGGTATTCGATAACGGTACTTGTACCCGTTGTTGAGTTTGACAGTCTTGA
CTTGAGCTGTGCTTTGCGACCGTGCAGCAAAAGTGCTTGCTTATGCTTCAATCACCCTGT
GCGAAGCCTATCAAAGAAACACCCTAAAACACTTTGGATGTAGCAAGGCCGTGGTTGGTG
GCAGTGTTCCAAATGAATAGTGAAGTCTGGTTGTGCTGGAAGTACCGAGGTGATTCGCCG
CCAAGTTGTAGAAAGGCTGTCA
>Combined_contig642
GAGTCATTACTCGGCGACTTGTGCCCGTCACAAGGTCATTCTACAACCGGACTGCTTTCC
AATTACCAGGCGATGCTCGAGTACGGATATCACTAGACACAGAGTTGACCATGATACGTG
AAGATAATCTCGATGGCAGAGATCGAGCCGGCAAGAACTGGCGTCGAATGGACATTGGCA
TTGACCATCCCTTCCCTCAATTACCACCCGAGGATGTTGAGCGTTTTCCCTATGCCGTCC
TCGAAGTAAAGCTTCAAACCCAAGCTGGCCAAGAACCACCGGAGTGGGTCCGTGAGCTCA
TAGGTAGTCATCTCGTCGAAGCCGTCCCCAAATTTAGCAAATTCATTCACGGCACTGCAA
CTCTATTCCCTTCTCGAATCCACCTCCTCCCGTTCTGGATGCCTCAAATGGACGTCGACA
TACGTAAACCTGTCACCCACCGCTTCGGCATCGAACGACCAGCCCAATCAACCAACTACT
CCACTAGCGACGATATTGAGGACTCCGAAGACGACTCC
>Combined_contig643
GGAGGATGAGGTTGACCAGAGGTTCTTACAGACAGCACTGGAGCTGGGTATCAATGTCCC
TCAAGATCCTAAGACCACTCTGGAAATAGTCACCAGCAACATCGGCGCCATTGACCTCGA
CTCTGCGCCTGTTGGACCTCCAGTAAAACCTCCTTCAAGGGCCTCACAGTCGATTCACAC
AGCATCTGATAGTTCTATCGAGCAGCAGAGGCACAGGAAAACGCCATCTCTTACAGCGAC
CTCAATAACCTCGGCGTCGTTGAGCTCAGCGTCATCAAGGAAATCGAACTATGTGAAGGT
>Combined_contig644
CTTGTAAATTGTCTAATTTCTACTAACTTTGTCCCTGCCTGATCTCCTTAGAGAATATCT
CCACATCACTTGCTGCCGCGAAGTTAGAAGTGAATCTGATTTTGTGGTCTCCGGCCATGA
CATCAGCTAGAAATTCGCTGCTGCCATCAGAATCCGAATCTTCGAAAGCTTCTATGAGAC
TGCTGATGGCGTCTGAGGTAGCTTTTCCCTTTCCCTTCTTGTCCCTGTTACGTTTCTCCA
TGACGAGTTGGAATGCTTTGTTGAATTGTGGTGGCTTTGTCTCGAGCATAACGACCTGGT
TAACTAAGGCAATGTACTTGATTCTCATATTCGGGCAGTGGGAAAGGCTATCGACGGCGA
AGCTGAGGCTCTCAGTCTGCAACATTGAATGGCGGTCTGGGGTGCGCAGATTGATGAGAT
GTAGAGCGTAGAGGTTTTTAAAGCCATAAAACAGTTGCATGAGCAGATGGTATGTCTTCA
TGTTTAAGCTGATAGCCAGCTCAATCAAACCCGCACCTCGATACGCTAAAAATTGCAAAG
TTTTCACGTCGACATCCCATGAGTCGTTACGGTCGTTCTTGATCATCAGTCGTTTTAGCG
TAGATATATGCTTTTGAAGCGCCATCTTTCGAATGAATGTAATATTTACTGCTGGAGGAC
CTCCCGACTCTGCATCTTGCTTGCTGGCTCGTTCATGCATATAAAGCCCTTCAAGACCTT
CGAAGGTTGCAAGAAACTTGAGGAAAGGTAGGGATACGTTGTCCGTGTGTATACTCTTAA
ATCCAATCTCGGTGGATGAACC
>Combined_contig645
CTTACTCCCGAGCCCCTGCATGGCCACGTTCTCACCGCATGTTCCTCACCGCATCTGCAG
GCTGCCATCGAACTACACATCTCGCGTGTTGCGTGTTACCTTTATTAGAACAAAGTCATG
ATCGGTCATCATCCGACAAATCATACACGACAGGCTGAGTTAAGGTTCCATGCACGGAAG
CGGAAAGCTTCTTCGACTGCATCAGCTGGTTTGAGAATTTAAATGAGACCTCACGCTGAG
TCCGATGAGGTGATGGAGGTGGTGTCGCTGGTGGTGAGAGCGGCGAATTTAGCCGGCCAG
GCATT
>Combined_contig646
GGCAATAAAATGGGTTGATGACCTCACGCCATACATTGAGCGCAAACTCTTCACTGTCAA
CACCGGTCATGCAGCAGCTGCTTATTACGGACACGCTCGTGGCAAGCATACTATAGCTGA
TGCTTTGAACGACAAGGAGATCCATGACATAGTACGCGAGTGTCTCGCTGAGACATCCCA
CTTGATCGTCAATAAGCACGGCATCTCTGTCCAGGAGCAGAAGGATTACGTTGAGAAAAT
AATCAAGCGTATTTCAAACCCCCATCTCGAGGACGTGGTAGAGCGTGTTGGCCGTGCACC
ATTGCGAAAGCTTGGCCGTAACGAGCGTTTTGTCGGCCCGGCGCACCATTTGGCGGAGCA
AGGGGACAAGTACACAGCACTATTGGGGGCTATGGAGCAGGCTTTCAACTTTGTGAATGT
AGAAGGCGACGATGAGAGTTTTGAATTGGGCAAGATGCTAAAGAGCATGGATGCGCCAAG
TCTCGTCAGCAAGGTCTGTGGGTTGGAAAAGAACGACAAGATGTTCGCTGAAGTGCAGAC
AATTGTGGAAAAGGTGCAAAAGACGTAAAAACGTAGGAACAGCGCTTGAGCATGAAAATA
CAAAGAGATGCGCATGCATGATGGAGGACAATTGTTAACGTGGAGCAGTCTAGGAATACA
ACCGAGGTTTTCTTTGCGTGAAGTGGCCTGTTCAAGGCCCCCATCCATTCGCCGGATAGG
AAACTCTCTTGCTATTAACACATGAAACGGCCCTTTCATTCACTGGAAATGATACCCTGA
CAGTCCTTACAATTTATTAATAAACCTTTATGGAGCGTCTCAGAGATTGCACAAAAGAAT
ACATTTCTAAATCCTCGTGTGCTCAAGAATGAGTATATGGCCCGAAGACCTGAGGGCCTG
ATCAATGAGATCGGTTTTGGTTTGTTTATCGTAACGTTTGACAACTCATTCACTCAGCGT
TTTT
>Combined_contig647
CAAGCTCATGCTCGGCCTGTCGTCCCTGAAATTGCGAACAGCAAGTCAATGGTACATAAG
CTCATTTGGCAGCACTTGACATCTGACCGACCGATTCATTGCCGGCGCACGCTTGATCAG
TATGGGTATCCTAGCCTGCGTAATACTGCCGTCCGAGATGCCGACCAGATATTGTACAAA
CGTACGAAACGAAAACCAGAAGCAGAATCTTCTCAGAAACCCCCAGTTAAGGAAAATCTC
TCGGCGCGCTCTTCAGCCAGACGAAGACATAAATCGAGCGGCAATGATGACAATACTGCA
AAGGTGCTAATGGTGGATCAACTGTGGCTGTGGATCATGGACAATCAGACCGTGATCACG
TTCTTCGCCGCC
>Combined_contig648
ACTTGGAGACCGACGATATAGTCCATACTAAGTTCCTCGGCTTGTTTCTTCTTTCTTATA
ATCAATCAATTCGCGTCTTTACGCTCTTCTGTTTCTCCCAAGTCCGGGATGTTGCAAGCG
TTGACAAGGAGCCGCCCAGCATTCCGGAACAGCTCGACGAAGGTTCACTCTGCAAAGGCA
TTCCTCATGGCACCGGCCAACTCGAGAAAGAGCTCTTCCGCTCTCCCAGAGGGATATCGG
GAGGACGAATCGAAGAGCGCAATGCTACGGTTCGAAGACTCCCTTCCTCGGTTACCAGTC
CCTACTCTTGAAGAGACTGCCAAACGCTACCTTAAATCTGTCCACCCACTGTTGAACAAA
GA
>Combined_contig649
TCATGGCAGGAGGCAGCTTCAAGCGGCTGAACAAAGCAGTGGCTCAGCTTATTGACGACT
TCAGTATGGTTTCATATCTCCAATTGGACGTGCAAAATGAAGACAGCGTTGGGGCTATTC
TGAGTTACATTGATGATATGATTCAATTTCATGAGGCACAAGAGCCAAAGGAACCAAAGG
ATGAGGTTGAATATGACTACGACGACGCGGATATGGGGTGATATGATAGGTGGAGATCAA
GACGGCCAAACGAAGATACGGCTCATATATTAGAGACCTAAAAGCGCGCACATGGGAAAG
TGCATCCCTTTGTGGCTACCTGAGCCCTCTTCCAAATTCCCATCCTCAGACGATTTGGGA
GAGCGAACCTTGGATGAAGCAGCCAAAGAAGCCG
>Combined_contig650
ATAACTTGCTCTTCGGCCAAGCCCAATTCCAATAACCAGACAGATCTTAGCAGTGCGAGC
GCATCAACAGTAAGAATAACAACTTCGCAAAACCGCTTCATTACAACATGGCCGACAAAG
GACAACAACCTCAGATGACGGAGCAAGATGCTCAGAATGCGAAAGACCCAAATCATCCTG
CTCATCCTCACCATCCCCATCATGGCGAATGGCTCAAGAATGTAGGCAAGAAGTTCGGCA
ATGCAGCAATCTTTGGAGCTGGAGCAACTGCTGGCTCGGATGCAGTCAGAGGCGCATTGG
GACAATAGGGGGCGTGTGGTTGTTGTACTATAATGGGATGATGAAGTGATTGATGGCGAG
TGATAGGTTGGGATTGGTTTCCTACCAATGGCATTAAAACATCGCCGCCATGATGTTCCC
CACGTATCTGATGCTCAGAATCCTGCCCATTACTCTAGGTTAATCCCCCATGTTCCGCTA
CAAAA
>Combined_contig651
TCCATAATTTGTAGGGCAATAGTATCTCTCCGGTAAGATCATCGTCGCAGATAATAGGTC
CATCCGCCATCTCCACTCTTGAATCTGTTCAGTTCAGCGTTTCACCTCGCTATAACTTCT
TCAACATCGTTGCCGGCGGCCAGCTATGGCGAAGGAGAATGGGGCGCCGACAGCCGCTGA
GAAGGGCAAAGGCAAGGCCGAGGAGGAAAAGCCGGTAGACAAACAGAAGAAGCTTGATGA
GATGAGAAAGGACAAGGATGGCAAGCCAATAGCAAACGGCATCAAAGGAGATGAGCCCGA
AGAGGAGGAACTTAATGAAGAAGACCAGAATCTCAAGAACGAGCTTGAGATGCTTGTTAC
ACGTTTGCAGGAACCAGATACCAGCCTCTACATACCGTCACTACATGCCATCAAAGATTT
CATCAAGACCTCAACATCTTCTATGACAGCCGTACCAAAGCCGTTGAAGTTTCTGCGACC
GCATTATGAGGACCTGACTAAAACATTTGAACAATGGCCGAGTGGGAAGGAAAAGGATTC
GCTTGCAGATGTACTCTCGGTTCTTGGAATGACTCAAGGGGACGAGGAGAAGCTGGACAC
ACTCAAATATCGCCTTCTTGCGCCCTCCGAAGATCTTGGCTCCTGGGGCCACGAATATGT
CCGGCATTTAGCGCTCGAGATAGGACAAGACTATCAAAGAAAGATGACTGACGATGAAGA
TACTCAAGATCTGATTGACTTATCAAAGACTCTTGTCCCGTACTTTCTAAGTCACAATGC
GGAAGCCGATGCTGTGGATCTGCTGAGTGAGTTAGAGATGATACAGGAGATACCGCAGTA
TCTGGACGAGAATACCTATTCTCGGGTCTGTCTATACATGGTCAGCATGGTCAACCTTCT
CA
>Combined_contig652
TTTTTCGATTTTTCTAACGCATTCTCCACATTCTTTATTTACAGAATAATGAGTGCGTAG
CGCTTTGCAATTGTTTGGGGTATGTTGCCTAATTACAATCTAAATTTATGATACAACAGA
TATATTCAAACGTTCAAGGCGCGCCTGTGCTGCTTCAACAAGAGCAGATTCTCTTTCCAA
CAATTTCATTACTTGTGCAGTCTTCGCTTTACGTAAGTCAGGGGGTATCACATGCGTATC
TTCATCATTCGTGGGTTCAGCATCCTGCGAACTCTCTTTCGCTCGTGCGATCAGGTCTTC
CGCCAACTCCTGGGCCTCACGAAACCTCCGCCAAGCTTCAGCAGCCGCCTCGTTCTCATC
GTCCTCCGCGGCTGGCGATTTGATAAATTCTTTAGTCTTTTCGACTTCCGCAATCCATTG
CTTTTCCTTTTCACTTAACTCATTACCTCCATGCTTGCTA
>Combined_contig653
CAAGTATCTGCATTCACGCCTCTCTTGCAACCCAAATTAGCGCCTCTCGATACCGTGCAT
GCTACTATGAACTCGACAACGGTAATAGCGGGACGTTCGGCCTCTCTCTCGGGGCGGAAT
CCAAGACCGGATTTGAACTACAAATCGTGACCGACAAGGGAGCTGTCACGGTGCTACCAG
CAGAGGTCATTGGTTTGGCTAAGGATTATGCCGCAGAAATGAAAGAAAAGCGTACTAAGG
TCAGGCCGGGTACTGGTGGGAAAGTCGAGGTCCTCGCGTTTGCGCACA
>Combined_contig654
CCTAACGGCTCGCTCCAAGATTCGGTCACCAAGCCGGCCCCTAGGCAAGACTACGAACAG
TACTGGAAGAACGTTAAGGAGGTACACCAAGAAGGAAAATATGGTTCAATAGGCTATCGC
TACCCCTATAACGAAGATGAATCTCTCAAACTCGTGCTGCGAACACACACAACAGCCATC
TCAACATACATGCTCTACAAGCTCGCAGCAAACCCTCGGCCTGCTCGATACTTTTCGATA
GATCGAGTATTTCGGAACGAGACTGTTGACGCAACACATCTGGCGGAATTTCATCAGGTA
GAGGGTGTCATCGCAGACTACGGGCTCACACTCGGCGGCTTGATTGGCTTCATGGAGGTA
TTCTTTGCTAAGATGGGCATCCACAAACTACGCTTCAAGCCCGCATACAATCCGTACACA
GAGCCAAGTATGGAGATCTTTGGTTTCCATGAAGGTTTGGACAAGTGGGTAGAAATCGGC
AACAGTGGTATGTTCAGGCCGGAAATGCTGGAGCCCATGGGCTTGCCTAAAGATATGAGA
GTCTATGGGTGGGGTTTGAGTTTGGAAAGACCCACCATGATCAAATATGCCGTAAAGAAT
ATTAGAGAGTTGCTTGGACATAAAGTCGATCTGAACTTTGTAGAAAGCAATCCTGCTGTG
CGTTTAGAAAAGGACTAGACTAGTATGATTACAATATTGCCCATAGAAAAAAA
>Combined_contig655
CACCGAACCCGCAGCAGTGGACGTTGCGCTTTAAACATCACAAAAGCACAGTCCTGCTCT
TCGTGAATCAGAGCCAGTCCTTTACATCAATAAAGCAAGAACTACTAGACTCGTTGAAAG
CCACCGGCATTGCAGATATCGGCGGCAATCTCTTACCGTCGAATCCCGAGGCTATAGTCT
TTGGGGTGCCTATCGATACGAATGACATCGACAAGGGATGGGTGCCTTTGGAGATACCTG
AAGTGTCAGACACGGATACGAAGGG
>Combined_contig656
CACCCAAACCAACCTCCACCTAATTCCCTCCCCCTGGATCAATCATGTTCGGAGGCCCGG
CCCCAGCGCAAAGCAAGGCGGAGATCAAGGCAGCCGAAGAAGAATCGAATAGGACACTAG
CACAAGTAGGTGCAGCGGCTGTGTTGTTGTATTTTTCGCCCTTCGTTATCGACTATGTGT
ATCTGCTCGTATAATGGGGGATTTACCAGGGTTGGGAAGTAAGAGGAGAGGTGTACAAAG
TGAAGCATACATACGGGGTTTATGATAGGGCGAATAAGTGTACGATAAGGCTCTAGATGA
AAAGATGGATGCATTACTTCGCTCTATAGACGGGTATTTGGCTAGGAGTTGCATCATGTA
TAAACCGCTTTGGGAACAAACCAGCTTTTCATGACAAAAAAAAA
>Combined_contig657
TGTAGATGATCATTTAGCATTGCTCGACTTCTTGCTTTTGTTTCTTCTATCCAGCTGCTT
TCGTTCTAGTATACAGTATACAAGGCAGACAGTGCTCGCCCATTACGAAACCATAAGCTG
CTAAACCGGTGCAGTCGCCCGCAAGATTTCCTTTCTTCCATGCATGCTGTAATCACCCGA
CCTACGCCATCGCAATGCACCAAATATCCCCCTTCCAACTTGGTCGAGATATGCATCGAA
TAAATAAAGTATTGCCGAGAAGTTGCCGTGTAGGTGCTGATAGGATAGTCGGCAGCGAAG
TAGATAGCAATATGTGATAAGTCGGAGGATCGATCGTCATGGATGATAGCCTTTCCATAC
TTTGCCTCACCTGACTGATATCCCTGAGCGCTTCGTGTACAGCCTTGCTGCGATGTTCAT
CGAAGCCAGCTCTTGGAAGAGCAATTTGGCCGCGTAGGGAATGTGTATCTGAGATATCTT
CGTCTTGTTCTTGCAAGGCCGACACTCAAACGAATTCTTCTTGAGGTTGGCCACTGGGGT
CATCAACCCGCAGATATCACATATGTGGACCCGGAAAGCATCCGACACCTCAAATAGCCG
CTCTTTCAAGAAGGCACTTGCTCCATGCGAGATCATGCAATCGCGCTCCATCTC
>Combined_contig658
TTTTTTTTTTGGTCCTTCAAGAGCTTCCAGGAGGCTGCTCTTTGAAACACATGGACGAAA
CGCAAATTCAATGAGCCTGGATGCACTCTGAACACTGCCAAGTCATCGTTTTGAGGTCCC
CCAGGAGAAGCAGGGCTGGTGCACGATGCATCAGGCAGCCAGCACATGACTCAACTGGCG
CTCAGGCATTGGTGGACAAAACGAGACAACAAGAAATGGTGCCGCCCCAGTACCCTGAGT
ATGCAGGCGTTCCTCAAAGGGGCTGGGCGCTATATGCTGAGAGTGTGTACTAGGTTTGGC
GCCTAGTACACGTAGCCCTTCTGGTACATGGACTCGCCCAGCTTCTTGTCCTCGGCGCTG
GGCTCGTACTGCCCCTTCTGTGCGTCAGAGTTGGCCTTGGCCCGGCCAAGCAGGGCCTCC
TGAGCAGCCTTGACATTGGCGTCATCTCCCTGCCATGTCTTCAGCACCGTGTTCTGCAGG
GCGCGGGCGTATGAGAAGGACACGTGCCATGGGTTGGGCTTCTTGTTCATGGCGTTGAGG
TTCAGGGTGGCCTCCAGCTCAGACTGGCCGCCGGACAGGAACATGATGCCGGGCACAGAG
GGAGGCACGCGGCGCTTGAGCAGCTTGAGTGTGTAGTCAGCGACGGTGGCGGGGTCCTCC
TTCTTGGAGCCGTCTGCGCCGGGGGTGACCATGCTTGGCTTCAACAGGATGCCCTCAAAC
ATGACCTTGTTGTCGGCCATGTACTTGAAGGTCTCTGCCCAGATCTCCTGAGCCACCTCC
AGAGTCCTGTCGATGTCGTGGTCGCCGTCCAGCAGCA
>Combined_contig659
GCGAGCGAATTGCTTGCGCAATGCTCTGGTATTAAAAGGGTACTATGCAGGAAAAGTTGT
GTTATGCTTCTTGATGAATGACTGTGTAAACCTCCTAGGCCGTGTACGTGCCGATGTGCG
GTTGAGGCACGAAAACTTGGGGGTTTAACCTGTGTTTCACGTTGTGACGGAGGTAAGAAA
TCAGTAGACCAGGTGAAAAAGAGCGTATCCGTGTGTTGATGTCGATAAAAGAAGGGCGAC
AAGCAACAGAACGGTGGCGAAAGATTGAGGTGAGGGAAAGGTGA
>Combined_contig660
TAAGGAAGGGTCAGGGATCAGTGTCCAGAGGCTCTTAGGAGACAATTTTTCTGGGCTGAT
AATTTTCGAGGCTCGTAATGGCTACAGGTTCGCCAAAGTAGTCGTTTTTGGGACTAATAG
GGGCCACCAGCGTGATGAAGCGATAACCAGGGAAATGGATGCAGATCAGGCGGAGATCTA
ATTTAGGGATGGCAACGACGGACAGTTGCAATTCCTTACTGAAGATCAGCGAGCTCAGCG
TGTTGTAGAGG
>Combined_contig661
ATGTTCTCTGGCTTGATGTCCCGGTGGAAAAAGTTGTGATTGTGTATGTGATCAAGACCT
GAGAGGATTTGAAACAGGATGCTCTTGACACTACTACCATCCAAGCATCTGTGGTCTCGA
GCCTTCATGAGCTGATATAGATTACCATCCATATGTTCCATACATATGTGGAGTTTCTTT
GACAAGGGGTCTAGGAAGATGTCCAGAGCAGGCACAAGATGAGCGTGGACAGGGAGCGAA
CGTAGGAAGATGAC
>Combined_contig662
CCTTGTTGGAAATAAATGTCGTTGATGTCACGATGAATCTTCTCCAGCAATGCTTCTCTC
AAAGATCGCATCTGAACCGGGGTCCTCTGTACCAGAACTGCCATAGGCTAAAGTAAGGTA
TGCTCAGATCAAAAGAGGCCGAAGGGAAGCTTTCATTAGCAGCGATGGAAAGGGCAGCGA
TCTTCGGAACCAAGACAACTACTACTGCAGGCACCACCTCTATCCGTTTTGACATCCTAG
CTCGCTGTTTGAGGTCAAAACTCTGGGCATCGGACACGGCTATGGTGTCGGCTACTCTAA
TATCATAACGGCCGTATGGCTATGCGCAGCATCGTCAAGTCCACAGGAAACGGAGTACGC
ATTGGTGAAGTAAGCCGTGTTTTGGAGGGTGGCCGATGGGAGGCTGGACTTTCATTTCCC
CAGAA
>Combined_contig663
GGTCTACAAGCTGTCATATTCATTCTCAAACGACAATGGCAACATATCGGGTGGATGATA
ATCTATCTGCTCGCTTTTCCTATTTACTCCTTCTTGCTGCCAATATACTCATTCTGGAAC
CAGGATAACTTCACTTGGGGCAACACAAGAATCGTGGTAGGAGAGAAAGGGAACAAGCAG
ATTGTGGCCATTGAGGACGAAGGCTTCGACCCTCGAAGCGTTCCGCTCCAGAGATGGGAC
GATTATGCCGCTGCGAACAATTTGCCAGGCCGTCGCGGCATGAACATGGAGAAGGCCTAT
CAAGATGATTTTGGAAACAATGTCTATGAGCTGGATGACATACACTCTGTGTACTCTTCC
GCCAAGCCGGCCTCCACGATTCTGACAGGCTTCCATGGTGGACCTCCTGCGTATATGCCG
CCTCAATCTCCTGCTGCCTTTGGCCAACCAGAGAGGAAGCAATCCTTCACACCATACAGA
GACCAGCCGCAATACTCTCGTCCGCACTCACGACTGCAATCCATGGCAGGGCTGAGCGAC
CATTACACAGATCATCCATATCAAAGAATGAGCAATATGCAAAGCACGGACAACCTCATC
GCCATGCAATCACCACCCTTACGACAGAG
>Combined_contig664
ATTCGAGGAATTGTGGTACTGCTGGTGTTGCTCAGTCATTATTGTCTCTGCTACTTTCTC
GATTCTGACAATCCTCTTGCACTTTGAACGTGTTAAACGATTGTGCCAGTCGTATGCATG
AATGTTGGAAGAATCAAGTCCATCATCAATGAGGGCAGTCTCAATACCCTCGAAGCACCT
TCGAGACCAAGCATCATCAGGTTCTTGTCTCTTGAGGTTGATGCCTTTCTGGACAGCATC
CCATTCTGGCTCGCATCCAAGAACCTCGGCAAGGCATTTCACTGCCCGAATGTGGGCAAG
TGTTGAAGG
>Combined_contig665
GTTTGCATGTCCCATTCAGACCTTTTCATTTTCGTGCAGTGATGCAGGTGTTTAGCCGGC
GTACGACTGGCTTTCTGCAAGCTGCTGCTCGAAAGCAGAGATACTCCACTGCGACCGCAG
CATATGCCTCAACGGCAGAGAACCTCCGCATAAATAAAGATACAAAGGTCATATTCCAGG
GATTTACGGGGAAGCAGGGAAGCTTTCACGCTCAGCAAGCCATTGATTACGGAACCAATG
TCGTTGGTGGAACCAATCCTAAGAAGGCTGGCGAAACACACCTAGGGAAACCGGTATTTG
CTAATGTCAGAGATGCCGTGAAAGAAACAGGCGCAACCGCTTCCGCGATCTTTGTCCCAC
CGCCATTAGCTGCCAAAGGTATCGAGGAAGCCATTGAGGCCGAAATAGGCCTGGTGGTCT
GCATTACAGAAGGAATTCCTCAGCATAGA
>Combined_contig666
AACATGTCGGCCTTTCAGGAGCAAGCACTGCCTCTCGGCGAATTCATACTCACCCCGGAC
CAATCGAGGTACATCGTCAGAGAGCCCTACCTTCGAGAGTTTTTAGTCCAGAAGTTTGGC
CTAGGCATTGATTTCAAGATCTCGACTAAGTCGCACAGATGGAAATACTGGGCTCCAAGA
GAATTGAAACCGAATGAGGTCAAGTCTTGGATCAAAGAACTTGAAACCCGTCTCCGCCAG
GATAGGCTCCAGCGCAGTGCAACAGAGACTATTGGCGCTTCGGCAAGTGCCAACACAACA
GAGCGTGCAGGCGCTCGGTCTACGTGGGGCTGAAAGAGAGGAGGGCAGTAAAGGCGCATT
ACATGTAATACGAGAAGGGTGTGCCAATAGCTATGGCATAATAATAACATTGTCTCTCCT
AAAAAAAAAAAAA
>Combined_contig667
TTTTTTTTACGGTAATAGATAATTTACTAATTATATGTACCTAAAAGTAAGGTTCGAGCA
TAACCACACCGAATAGCATATACACACGCTTATGCAAGTAGAACACCAGACACCTTGCAA
GCACTGTACAAATCTTTGAACAGCACCCCATGCTTTCACGGCCCTTCCAATATGACAGGG
AACCAAACGCCATCGCTTGCTCTATTGTAATGACTTTTCTCCTCCCAGACAAATTCATGA
AACTCTCTTGCAAGAATGAATAATCGGTCCGAGCGCAGAATGCCTTTCCAGGACGGGACC
GACGCCAGACAGGATGAACGCTCCAAACAACGCTCCAAAGTACAAGACTGATGTCCTTTT
CCATGCACGTAAAGTTTCGTAGACGCATACGCATAGCTCAATCACGGCCGCTGACCCATA
CCTTCAACGCTGGGGAGAGAACGATGTATATTTCTCAAATCGAGTGTGGCCCCGTTCCAG
CCAGACAGGTCAGCCAAAGATTTCGCTCTTCCGAAAGCTGCATTCTGCGCCATTAGTAAT
CCGTATTTGCTCATCCACGAATTGCAGTTGGTGCATGACTATCAAAGAGCCCTCTCTCCA
TCGTCTGGTACGGGTATCCGAACGAGACAGGAGAGGCCGCCCGAGAACCCATCGACGATC
CAGTGGCAGGAGATGCAGATCTGGGAACGCGAGGGCTTGTAATATTCGAGGAAGATGTCA
TCTCATCAGTGATTGGCAGCCTATTCTGAGTTGGTGAGGAGCTCAACGAGGCCAATCCCT
GTCCAGAAGCATTTTCAGCTTCTGGGGAGCCACTCGAGGCACCATCCATTTGGGCAGGTA
CAGGCTTAGCCGGCTGAGAGTGCGGGGAAGGCTGTGAA
>Combined_contig668
CGTGTACAAGGAGATCTTGCGCCAGACAAAGCCGATAAAAAATCTACTAAAATCGCAGTT
TTATTTTATATTGGCATAGAAAATCAAATTACAGGAAAATTGGAATTAACTACTATACAG
CCAGGCGCTCAGAGACCCCTGCAAGGTCCAGTACGACTGACAGGGGAAACGCCTGCCACA
GGGGAATTTGCACTATTTTTTACTGATGATAAAAATCTAAAGAGAGAAAAATATACAGGT
ACTAGCACAACTTATTTCAGT
>Combined_contig669
ATTCCTTTACCTTTGCGCGACTACGGCCTGGTCTGATCTGATCTCGCAGCTTTGCTCATT
CCTGCGCAGGAGCTGTGGTAAAGGCGTTCAGGACCCATCTTCCACAGTGCCCCTAGGTAA
CACCGTCACGCGAGCGGCGACACCTTCGAGATGCTTTGAAGTCTCAGCGTCTTACAACAT
CTTTCTCACGCCAGAAGCTTGTCAATATTCCTGCCTTGACACCATCTAAGCAAAAGTCAG
ATCGAATCTCCGGCA
>Combined_contig670
CTTGACGCTGTATTGAAAAACATCGGTTTCGACGAATGGTCAGTCAGTAACGAATCGGAG
GAAGCACTTGCTTCACGACGAGACTTTCGTAACGAGACCACATTCACAATTGATCCTAAT
GGAACGCAGGAACTCGATGACGCGTTACATGTCAAAGAGCTTCCGAACGGGGTTGTTGAG
ATTGGTATCCATGTTGCAGATGCAGCGCACTTCATTAAATCCAACTCTCTCGTGGACCGT
GAAGCCAAAAAGCGTGGAACTGGTGTCTACCTAATGAATCGAGCAGTCAACATGCTTCCG
CCGAGGCTCGCGTCCGAAATCTGCTCCCTTAGCCCTGGTGAAGAAAGATTTACGGTTAGC
GCGGTTTTCAGAGTGGACAGCGAGACAGGACAGGTAATTGATAGTGATCCATGGATCGGC
AAAGCAATGATCAAGAGCGCTGGGAAGCTGACTTACGATGACGTTGACGCTATCATCGGT
GGTAAGGAGGTTGAACTTCAAGGGGCTACCGCC
>Combined_contig671
CTTGTGATGTCAACAGACGAATTTCCTGGAAGACCAAAGTTCGTAAATTGACTCAAGTCC
GGACCTCGTGAGGGGCCTGAGCCTCCTGTATATTTGAACAGCTGCTCTTGCAACTCAGGC
ACAGCACGCAGCGTCTGTAACGTAGAATTCATGTAGCACGTGTTCCCGAGGTTTTGCAAG
CCGGCTGGCGTTGCACCTTCTTGCTGAGCCACCTCTGCGTCTGTCATATCTTCCATAAAC
TTCATTTTCTCTTTGGGCCGTTCTAAGGCAGCTCCACCCTCTGCAGGCGTCCCCATCATC
ATAAATGTCTGTCCTGGCTTCGCGCCAAGTTTCGAGAGCTCAGTCTCATCTTTGAGCTGT
CCACCCTTGACAAGGATCTTTTGACGGTCTGGCTCGACACCGGTGAGAGAATAGAGCTGG
TATTTGAAGGTCTCGCCAGTGGATGTAGGGTCAAGCTCCACTTCATACTTTTTGCCTTGA
TGCTTTACGAATACTTGGATACTTGACATCTTTAATGAAATTCGCAGCTGGAATCAGAGA
GGGGGAAAAGATCAAC
>Combined_contig672
GACATTAAATAGAAACTCCCCCCGCGGCAGTTTGTACTTCTTTATGTTGTCTGCGCCAGC
CGAGGCAAATGTGTGCTCTGTAGGGTGGAGAGCCATCGAGCGGATGCTCTTCTTGTGGTA
GGTCAGCGTGGACATGCACTTCTTGTGCCGCAGGTCCCACAACTTTATTGTGTGGTCATG
GGAACCCGAGATGACCTGAGGGTCAGTTCCCTGAGACAGCAGAGATGCCACGGAGTCGTC
ATGGCCAGTGAGCACATGAACATTGACCTTCGTCCTAATGTCCCACACCCTCACAGAAGA
GTCACGTCCTCCCGTCATGAACACGTT
>Combined_contig673
TTGTCCTATTAGCATAATCTTCCCTTGCGAAACTGACATACCAGCACTAGTGGCCAGGCA
AGAGATCGTAGGTGCTATAGCCAGCATTCGATATCCCTTGGCGCTCTTAGGTGCAGTGAG
CAGAAGCGTTGAGCTTCTCCAACCAGCCAAGTTCCCTTGTGCTTCTCCTCCGACATCGTT
ATGGCTGGGACTCGAAACTACGACTTCCTCATAAAGCTGCTCCTCATCGGTGACTCCGGG
GTCGGCAAGTCATGTTGTCTTCTACGATTCAGCGAAGATTCCTTCACGCCATCCTTCATC
ACAACGATAGGCATTGATTTCAAAATTCGAACAATAGAGTTAGATGGAAAGAGGGTGAAG
CTACAGATATGGGATACTGCGGGGCAAGAGAGATTTAGGACAATTACGACGGCATATTAC
AGAGGTGCTATGGGCATTCTGCTGGTATATGATGTCACTGATGAACGGTCTTTCAACAAC
ATTCGTACCTGGTTCTCAAATGTTGAACAACATGCAACTGAAGGCGTCAATAAGATCCTG
ATTGGAAACAAATGTGACTGGGAAGAGAAACGAGCTGTATCAGTGGAACAAGGACAACAA
TTGGCCGACGAGCTTGGCATTCCATTCATGGAGGTGTCTGCAAAGAGCAACATCAATGTA
GAGAAGGCTTTCTACAGTTTAGCTGCGGACATTAAGAAGAGAATTATCGACACTTCTAAG
ACGGACCAGGGCCCATCCCAAGGCGTCAATGTGTCAGATCAGAACAACAGCATAAGTTCT
GCCATGGGTGGCAAATGCTGCTAAAGGAGATATAGGGTGCGTGGGTTTTGAGCGTCTATT
CAATCTGTTGCACGAGACGGTGTTGCACGGCGCGAACGGAAAGGCTTGTTCTTGAGATGG
TAGATATTCTATGGAACATCTTTGTATTACGTCTCAGGTTCATACAAGCCATGAATAGAG
ATATAATATCCTTAATGTCAACGGCTTGTTTAAAAGAAAAAAAAA
>Combined_contig674
TTAGTCTTACGAAAGAACAAAGTTCTAAAACAAAATACTCTCTAAGATACTCTCTGCCAT
CAAAGCAAGTGGCCGGACTCCTTCCCTCCTCCCTCCAGATCCCCGCAAATCTATTCTTAA
CTCCGAGCTGGGAACGGTTATTGCGATTGAGAATGAAAATGTACGAAAAACAACGGATAG
ATTCAAAGCGGCGAAACCGGGAGGTCTGACGTTGATTGTACCTATAATATTGACGAGTGC
AGCAAAAGGCACTGGTATTCGA
>Combined_contig675
AACTTCCACTCATCCCTACCCTCGCTTATTCGCTTATCCTCTCCTCCATCAATATAAACA
TGTCTTCTCACAAGACTGTTTCACCTGCGAGCAGCTTTCACCAAGGTCTCTCTCACATGT
CATCAACTCACGCATCGCCACAAATGGTTACTGCCAACTCTCCATTCTCCCAGTCAAGCG
AGTCCTTGAAAAGCACAGTTGCTTCTTCACTCGACGAAATGCACATTACGAGACCGCTGC
GACCAGGAGTATATGTACCTACCGTGGCGTTCTTCAAAGACAATGAAGACATCGACCTGG
CAACTGTTGGAAGGCATGCAGTAAGACTTGCAGACGCTGGTGTAGCAGGCATCGCCACTC
AAGGCTCCAATGGTGAAGCAGTCCATCTCACCCACGAAGAAAGAAAGCGGGTCACTCGGA
CGACGCGTATGGCTCTCGATGATGCTGGATATCATTCTCTGCCTATCATAGTTGGCTGCG
GGTCTCAGTCAACGCGGGAAACGATCGAATTCTGCCACGAAGCGCTGAATTCCGGTGGCG
ATTATGCCCTGGTTTTACCACCTTCATATTACAAACCGCTTCATAAATCAGAAACCATAA
TTGAATTCTTCCAAGATGTCGCCGACTCGTCACCTATCCCAATCATAATATACAACTACC
CTGCAGCTGTTGCCGGAATCGACCTCTCCTCTGACACCATCAACGAGCTCTCGAAGCACC
CCAATATCGTCGGCTGCAAGCTGACATGCGGTAACACCGGTAAACTAGCGAGGATCGCAG
CAGCCACAGATGCAGCCACTCCGTCAGATGTAGGATCGGGATTCATGTGCATGGGTGGGT
CCGCCGATTTTACTCTTCAAACTCTCATTGTTGGCGGTTCCGGAGTAATCTGCGGTATCG
GTAATGTAGCCCCTAAGGCCTGCGTCAAAGTCATTGAACTTTTCGCAGAGGGCAAACTTG
CCGAGGCTAAGAAGCTGCAAGCGATTGTGGCGAGAGGTGACTGGGCAGCTATCGCGGGAG
GCATTGTGGGTACGAAGAGTGCGCTGGACACGTACTTTGGGTACGGTGGAGTAGCGAGGA
GACCTTTGCCTCGAGTTACCAAAGCGGAGGCTATCGCTCACGCTCAGGCGTTTAAGGAGA
TTGTCGATTTCGAAAAGTCCGAAAAGTCTTCATAATGATAGCGTTTGGGTGGTATTTTGT
ACATGTTTTCGTCTTGGCGAGCGATCTCCTTTACTATCAAAAGCTCTAAACCCTTGAGAG
CAATCTCAGTATCTCCTCAAATTATAATGTATCGGTAAAGGCCTGT
>Combined_contig676
AAAGCGTGAGCATAAGGGTGGCCGAAGTCTGAGACAGTAAAGTGACTTCGTGGGCGTACG
TGTTTAGGTATGTTTGCGGAATACCATACCCAGAGCTTTGAAGTATGATGGCGACGCTGT
AAATGTAGAAGGTCTGGTGTTTGAGGAACTGCCAAGGGATCTTCCGTGTCCGATGAGTGC
TCGAGGATATGCTCGAAGGATGGATTGGTATCAAGAAGATTGCGGGAATACTGGATCCAG
CCGCAATAGCTGTCCATATTCTCAAGGTCACACG
>Combined_contig677
TATGCAAGTGCTACGACAAACTCAAGCTTTCAACGAGTTCATACACGAGCGAGAAACAAA
GCCTTCTGGCGACCCAACCATCCTACTATTCGATCAAATGATCCTCTCAAAGAGGAACAG
GGGTCGAGCGTCAATGTTCAGCAAATCAAAGACTGATTTTCTTTCGGATACATATGATCA
TCTTTGGCGAACGGCAGCAGCAACGCCTCCCAAGGGTCGCATTCCAGGAGATATCAGAGC
AATCATTACAAGAACTCCAGCAAAGCTTGACCCTACGCTAATGAAAGAACCGCGGGTTCT
CCAAGGGGTACCTCGAATTAACACCGTAAAAGCGACAAGAAAGCCTATACCCAGTATGCT
GGGTCCCAACGGGAGGATGAACGGACTAGCGCAGTCCCCTCCCACATAATGAACAGTGAA
CAGAGACGCGATATTTTGAATGATGAACTAATGTCAGGATGTGAAGATGGCTGTTGGATC
ATTAGAGCCTCCAATTGGTCGTTCTGTTAACGGGAACGGGCAGTGGGCAGGGAATATTGG
TATTGCCATTTCATTGTACCATATCGAGGTGTTTTGGAAAAGCAGATTGCGAATTAGATC
AGTGGGAGGCGGTCGTCCTCTGATACGTACGTCTTTACAAGTTCAGGAATTCTATCCCTT
TACAGATGTA
>Combined_contig678
AACAATGCCTTCGCCGACGCCGCTCTCACCACCAACTCCACCGGCAAAACAATCGCCGGC
CCACCTCGTTGGCATGGTTTAAGCCCTCTCGGCCAGCTGATGATTCAAGAAATGAACCGC
ATTGGCATGCTCGTCGACCTCTCGCACGTCTCGAAAGAAACGATGCTCGACGCTCTTTCC
GCTACCAAAGCTCCTGTCATGTTCAGCCACAGCTCCGCTTACGCGCTCTGCCCACATCCC
CGCAATGTCCCTGACGACGTGCTCCACCTTGTCAAGGAGAATAACGGTATTGTGATGGTA
AATTTCTCCCCAGATTTCATATCGTGCACCCCCTGCCCTCCCGATTCAGATACCGGTATC
CCGCCTTTCTACCCCCAAAACAATACACTCCAC
>Combined_contig679
ATTTTTATACACTCCTTTACATGACCACTATCACTCTTTTACGACCTTTGATATTCCAGC
GCGTTACGGTTCCCCTTCCTTAATCAATTAGTTGTTCCTTCTCCTGCAATGGCCCCCATC
GCCCTCGAAACAGAGAACCATATTCGTGATGCGGATTTTCACAAGGCCATGCATGGCAAG
TCTGCAGAAACGAAAGGTTTCCGCTCTATGCTGAACAAAGATCATGAGGCGCACAGATTG
GCTTCTGAAGAATATTTTAAGCACTGGGACAACAAATATGCAGGTACTGAGACCGCAGAA
GTTAGA
>Combined_contig680
TTTCTATGTAGGAATAATTGGATCTGACATCGCACCGTAAAGCGGATTCGTATACTGTTC
GCTCATCCACAACCTATGCTGAAGGAAAGAATTAAGTGAATACAATCTCAGGGCTCTAGA
CCGCGCTCATCCACTCAACATACCGTTCTGAGCCAGTGTGGGCAGACGCAAATCGAACAT
CAAACTCCCGTTGCGTTGCGTTCTTCCTGAGTCGCAAGGGCCATGGGCGGACGATCGTGT
TCTCGGATTTCATAGTCAGTCCGGCGGCCTTGCTGATGTCACCCAAGCGACATTCGCTTT
CGAAGCGGTTGAATAAGTC
>Combined_contig681
GTGTCGGGGCCGTCAGACGAGGCAATGGACCTTGATTTTCCAAGTAGAAACGCCCATACC
GAACCTTTCAGCCCCATGATGGCTGTGCAAGCTTGTCCGGATCTAATTCGCGATGGAGAT
AGAAATAGAGTGGCTGAAAATGAAGTTGCCAACAGCTTCGATGGAAGTGCCCTCTCGTTC
AATGAAATCCAGCACCGGCGAATGCAAGAGCTGTCTGAACTAGCGATGGATTTATATGCG
CAACTGGCGGCCAATGATCCCGAAAATGATTGCCTACGTGCTTCCGGCGCGACGGCGACA
GTCTTCCAGGACCAA
>Combined_contig682
TTTTTTTTTAACTAGAACAATCATAAAGTCATTTCATTCATATACCATTCACGTTCTAGA
TACAAATTACCACTCCACTGACAGATGTAGGCTAACGTCCGTCCCTGTCTCGAGAGACGC
ACCCCGTCGCGAGACGAACCAACAATTTCGATCTCTGAAGTCTCTCCCTCGCACGTCTGT
GAAGATATGGTGGATGTGACGTTGTTCCACAGCCAATTTCTCCTCCAGGACACAAAACAA
AGCGAACGAAAAAAGGAAATGTGGTTG
>Combined_contig683
AATTGCTCGGCACTACAGAGCGTGGGAGCCTTGGAACACTTTCATTGCTTCGTAAGGGGT
GCAGGGGAGGAATTACTGGAAGATTGGACAAGCGAAGGAAAGAGGACCATGATGTAATAG
CAAGGGATGGAAAATGCCGTGGCAGCTGGAAAGAAAAGAACCGCTTAGAATACCGATCTG
CTGGTTCAGTATGCCCTTAACGCGGGTACTGTACCTTCAGCAGCCAGAACAGGAAAGCCT
CTAGTCCTGCTAGCTTACCAACAGCTCCCGTACTTGGGTTAAACTTTCGAAGATTGTTCA
GTATGTGACAGTCGTGACTACTTCCTACACAATACAGTACAGTGGATGCAGCCGCTAAGA
ACCTGCGGCG
>Combined_contig684
GACATTATGGTTTTCTGAATAGCCTCTTTCCGTTCGTATGCATATTGGGAGACTAGACCT
GCCCTAAGCTCGAACGTCTCTCCTTTCCTAGGGGCTGCAAATTGGGCTTTGATCCTGTTG
ACCGCCATCTTGAGGCGGAGTTCCTGTGCCTACGGCCAAAGCCGCGCTCTGTAGTTCTTT
TAAGCCCCACGGGCTATTGTAGCAAGTGAGCAACAGTGGGCTTCGTGGTGGTGCGCCTAG
CCCTTAAACCGTTAGA
>Combined_contig685
ACCTCCTGCTGCAATTACTCTCATTATTAGTCTCCTGTCTTTGTTTTGCAAACTTACACG
CAAAGCAATTCATGCAAACAGAAATGGCATCTTCCCTCGCCAGCGGCTTACAAAAGGTCG
TGAACATGGACGGAGCTGCTAGTAACAATCCGAAGCTTGCACAGCTTTCTCAAGACACAG
TCAACTATGATGCGTCCCAGAATGCAAGGCTGACCACCGATTTTGGTACCAAAGTAAACA
ATACCGATCATTGGCTCAGTGTCTCCACCGAGGACCACTACGGACCCTCCTTGTTAGAAG
ATGGTCATGGGCGAGAAAAGATCCACCGGTTTGATCACGAGCGAATTCCAGAGCGTGTTG
TACACGCGCGTGGTGCTGGTGCATTCGGGACGTTCAAGCTCTATCAGAGCGCCTCAGATG
TCACAGACGCTGGGGTTCTCACGGACACCTCTCGCACAACTCCGGTATTTCTTCGCTTTT
CGACAGTCCTTGGGAGCCGAGGTAGTGCCGATACTGTTCGTGATGTCCGAGGTTTCGCTG
TAAAGTTCTACACTGAGGAGGGCAACTGGGATATCGTTGGTAATGATATTCCCGTGTTCT
TCATTCAAGATGCTATGAAATTTCCAGATGTTATTCACAGTGGAAAGCCTGAGCCTGATA
CAGAGGTCCCGCAAGCTCAGACTGCCCACAACAACTTCTGGGACTTCCAATTCCTTCATA
GTGAAGCTAACA
>Combined_contig686
AACAAGTTCAAGAGCCTGATAGTACACCCTTGTTCAGCACTATTCTCTATGGGCCTCCAG
GGAGCGGCAAAACTGCACTCGCCGCGAAAATTGCTTTGGACAGCGAATATCCTCTCATCA
AGATGTGCAGCCCGGACAACATGATTGGATTCAATGAGTCCATGAAGATTGAGCATATGC
GCCGCATATTTGATGATGCCTACAAGAGTCCATTAAGCGTGGTTGTCATTGATAATATCG
AGCGGATCATCGAGTGGGTGCCTATCGGACCGCGCTTCAGTAATGGCGTGCTTCAAGCAT
TGATGGTCCTTCTGAAGAAAGAACCACCAAAGGGGAGGAGGCTCTTGGTACTAGCTACTA
CTGGAGAACGTTCTGTTCTACAACAGCTCGATGTCTTCACTTCATTTGATGCAGATATTG
CCGTAACCAAAATGTACAAAAAG
>Combined_contig687
AAACACAACCACCACCTCCTTCACTAGTAACCCCTTGGGCCAGGTCTCTGCGGCTGGAAT
ACCTCGATCATTCTTCGACGATGGAACTACTGCGCCACTTACTTGGAACAAGCTTGTCGA
TAACATTCGAAGAGCCATCGAATCGTACAGACAGGCCATCAACAATGCTGACCGTTCAGA
GTATGTCCGAAAGGCTGAAGATATATCTGACCATCTTCGTATGTTACTTGCTGCGGCTTC
GGGCACAACAGACAATCATTCGGGCA
>Combined_contig688
AATGTGATGCGGGGAGAAGATTGGTTGTTTTGTATAGGTTTTTTTGGAAGCGAGATACCT
ACATTGGCATTTATGATTTGGGCATATATGGGTGGTTTTGAGGAGATAGTTTATTTATGT
ACTGGCAGAGGGTGGATAGTTGTTTAGACAGCAAAGCCTGCGTAAATGTACTGTAATGAG
GAGTGCAAAAAAAAAANAAAAAAAAANAAAAAAAAANAAAAAAAAANAAAAAAAANAAAA
AAANAAAAAAANAAAAANAAA
>Combined_contig689
GATGCTCAGTCACCCCCCGAACTGTCTTTCGCCTCCGCATCACCGTCCACAACATACATG
GTAATCGGTGTCGACATCGACGCCCCATTCCCCTCCTTCGGAGTCCTAGGCCCAATCCTG
CACTGGATCCAGCCCGGTCTCGAATCCTCGCAAACAGGCGAACTAACATCCTCGGACACT
CCCTTCGTCGTCAACTACATTGGCCCAGCGCCTCCACCAGGCAGTTCATCTCATCGATAC
GTCTTTTTGCTGTATGAGCAGCCTGCCGACTTTGATGGGAAGAAATATGCACCGGCTAAT
GGGGCGAAACTGGGTAATTGGCAAAGGATGAGATATGATTTGGGGGCTTTTGAGAAGAAG
GTGGGGTTGGGGCCTGTGCTTGCTGCGAACTATTTCAAGAGCAAGTGAGTGGTGGCTGGG
TGATGCATGGGTAGGCGGTTGAGAAGGGAAGGTTGCTGAGGTTTTCGCCCAATATCACAT
GGGTGTTTGACTGCGAGGCAATGTTGCAGAAGGCTCTGGACAGTAATGTGCGTCTGTGCA
GAGAGCATTGTCTTAAATTGGAATAGCTTCAATGGCTTCTAGATTGCGATGAGAGCAGCT
TGCAATTATACCCCTTATATTGTTTTAATGATCAATTGAGACTCAAAAAAAAAAAA
>Combined_contig690
TTTATTTGTAGTTTCCAAGAGCGGGAATACACTGGTTGGGGTGCAAAGCTGACGCTCGAT
ACCGGCTTTGTTGGTGACATGACGTGGGGTCAATGGCGTGATGCTAGTGGATCGTTACAC
GAACTCTTCAAGAGGTTCGGTGCGTTCGAGTACGAGTTTGATATCTTCAGGCAGCCTAAG
CAGTTTCTAGCGAGTGGTGCTCTGACTCGGACTGACTGAAAAAAACCNGGAGGTTGCAGT
TTCTTATTAC
>Combined_contig691
AACGCTTTTGCTAAAAATGTCATGCATCAGCATGACCTGTTGACTTCGCTCTTCCGAATC
CTGTTGATTGATGCAAATCTGATCGATCCAAATGCGTAGAGGCTCTTGCTCTGATCGTAA
ATGTTGTAGAGCTGCGTATAGATTGTCTGTCACCAAAGAATAACAGTCCTCAAGCATCAC
ATACGCTACAATTTGAGGAGATCCCCAGACGTAAGACAAAGCAAGATATGTGACCCCATC
ACCTAGGCGCGACTCATGGAGGGAACCACGAATCCGACTTCCGGGTGCTCCGGGCTCAAT
ACATAATATTCTGAAGTTCCTTGGGTCACTAAGAGGTTGATAAT
>Combined_contig692
TGATCTCTACCTGGGCAACAGCTCATCCGCATACTGGTATTCTCTCGGTTTCAATTGGAG
GGCTGTTGTGGCGTGGGCGATGGGCTTCGGGCCACTTCTACCTGGGTTGATCAGGCAAGC
GCAGGGGTCCGCGAATGGGAGTGGAATAGATCATTTGTACAATGTTTCGTATTTCTTTGG
CTTCTTCGTTTCGTTGCTGCTGCACTGGGGTCTTTTCAGATTATTCCCTACCGAGAGGCA
GACTGGCGACTCTCCGTTCTCCCTGGGGTTTGACAGTGAGTCGAGGTTGGATGGGTCTTC
AGATCAAGAACGGGAGGTGATCGATGTTGTGGATGAGAAGGGCAGGTCACGTC
>Combined_contig693
AACCAAAAAAATAAAAAAACAAAAAAATAAAAAACCCAAAAAAGAAAAAAAGAAAAACTT
TTTAAAACAAAATAAACCAAAATAAACTAAACAAATAACTAAATAACTAAGAACGGTAAA
ATAACGAATTACAAATACTACGAACAATACAATAGGAACGACAATTAAAAGAAACCCCAC
CAACCTCGGCACCAGTACTACATCACAGCAATCAGGCGAAGAGCCTGTATCTGGAGAGAA
AGGAACGGGCACGGCTACTGAGCCTTATGATCAAGGGAACGCCGAAGGGAAAGAAGGTGC
AGC
>Combined_contig694
GAAGCTGCTCGGAAAGCTAATTGCAGATTTATCGAGGATTTTCCTGATGGACTGGACACT
TCGGTAGGTCCAAGAGGGGCTATGCTTTCGGGGGGACAGAAACAGCGAATAGCAATCGCA
AGAGCTTTGGTCAAGAATCCAGACATTCTAATCCTCGATGAGGCTACATCTGCTCTCGAC
GCCGAATCTGAGACTCTTGTCAATGAGGCCCTAGCTGCCCTCCTGAAAGGTAACAACACA
ACTATTTCCATCGCTCATCGCCTCTCAACCATCAAGCGCTCTGACAGCGTCATCGTGCTC
TCTCCCGACGGCAAAGTCGCCCAACAAGGGTCTTACGCCGAACTGAGCCGAGACCAGAAT
GGAGCATTTGCGAAGCTCATGGAGTGGCAGATGAGTGGGGGTGAGACTAAGCCTTACAAG
GAAGAAGCCCCATACGAACATCAACGCTCACAAGGCGAGTACAACGATGTGATGGAGGCC
ATGTCAGAGGAGAATCAGAGCGATGATGA
>Combined_contig695
ACGAGAAGCTTGGAATTGATTGTGTGACACCACAATCGAGAAGCAGGGTTTAGTTCCGCC
TTCTTCGTGGTCATTAACAGTCGGACGAAGCGTAATGATCTTTTACTCCTGGCCGCCGTC
GAGTTCGGCGGCCAGTTCTTGGCATTACTTCCATTCGCGTGGAGTGTTCTATGAGCCTCA
ATAGGCAAAGCTTGAGCTCAAAACCTCGCAGTGCGTATTCAAAATCGTCTGGAAGGATAT
ATGGGCTTCTAGAAAGACCTCCTACGTTTACTGTTTGCTGGCATTGCTTGTAATCTGTCT
GCTGGCGGAGGTGCTACGCTATGCCTAGTCACTGCAAACATCTACATATA
>Combined_contig696
CGCGAGTAGTTCCTTGACGTATTGGTTGAGGCTCTCTCGCCGACCATTGGAGATAGCGTC
TGTGACATATGTTACAGGCCCGGGCATGAAAGGTAGCATTCGTTTTCCGCCCTGAGGAGT
CACCGATTCTTTGGGGAACTGTTGCAGGAGGGCAATTTGGAAATCGTAGAATTTCTGATA
TATCCGAGACAGCTCCCAGTGTGAGCCGTCTTCCATCTGACATTCGATAATGTACCAATA
CTTGTCGTTCTCGAATATATAGCGAGGTATTGATGCAGCTATTGGGGCAAGTAGAGGGCG
CTGTGATCGCTGGTCATAGCCATTTTGAGTGTGCCTGGAGGGTTGTCGTTGATGATGCGA
ACTCTGGCTGTATGGGCTTCCATTAGAGCCGCCATAGTATGGCTGACTCCCATTATTCAA
ACTCATTCTTTCCAAGTCCTTCGGCACCGTACCTGCGTTGGGTGTTTCGATTTTCCCTAA
CGTAATACTGCTATTCTTGTAGTCCGCAGCCATCTTCTTCCATTCTTCGACCTTTGG
>Combined_contig697
CTTCTCTAGCATAATGATTTACAAAGTTGCTCCTAAGTATGGGAAGAAGAACCCACTCAT
ATACATATCGATCTGTTCGACTGTTGGATCTGTGTCAGTAATGTCAGTCAAGGCCTTCGG
CATCGCCTTGAAATTAACATTGGCCGGCAACAATCAATTGACGCACCCTTCAACATACGC
ATTCGCAATCGTCACGGTGTGCTGCATATTGACCCAGATGAATTATTTTAACAAAGCCCT
CAGTCAGTTTTCGACCTCAATAGTAAATCCCTTATACTACGTCACATTTACAACCGCAAC
>Combined_contig698
CACATTTACAACCGCAACGTTGGTTTCTATTTCCTCGCTGCTGGGAAGGATTTGTTACGC
TGTTCGCATTGAATGGGCATTGGGTGGCGTTTTGTGAATCAACCTGGCAATACTCGCCGT
TCAGACGGCGTACAGGATGATGCTTGTATATGTCACACATAGATACCCAAGGTGATATGA
GAGTGGATTCACGAGGGATATGTATATATGAATCTAGAAGGACGAGTTTCACGCCTCGTT
TGAAGACAAAAAAAAAAA
>Combined_contig699
CGTTTAGCACGGCGTAATTGCATGCGTGGCCTCAGTCTTCCTTGCATACTCCATACTTAA
CAATAACTGAACCTGCAGCTCTACCTCTGCGCATCAGAAGAACTGCTCTCGTGCACTTCG
TCCAATTGAGTACTGCAGCCTTTCCCTTAGCGCATTACGTCGCAATCTGTTGCTCTCTGG
TCTTTTCACATTGATACACGCAAATCCCCTTCAGCATAGATGATACCCGGTGTATGAGAA
AGATTGAAGAGGCAATGCCTCAGGCTGCGTCATGGGCTGGCACCCCGTCCATAAAGGGGT
CAACAGAGTCCATGCGTATGGCTCTGTTGACCTTCAGTCTTGTGGGCTTACAATTCACCT
GGGGCATTGAGATGACCTACTGCACACCCTACCTTCTCCAGCTCGGTCTGACCAAAAGT
>Combined_contig700
AATTGTTCGATAAGCTGGATGTTGATCAAGCGCTACATTTGAGTAGCTGGTGCGCAAAAG
AGAGGTAGACGAGGGTTTGCTGGTAATTATGCGGTCCCGCTGGGACATTAAATGGTTCGA
CTGAGGAGTAAAACGGGCTGGGAAGGATGACTCGATGCCCTCTTCGATTGGTGATTCAAC
AAGGGGTGAGGTGGCTATGGGAGTGGAGCTGCTGCGGAAGCCACGGCTGCCAGAGAGCGA
CGTTTGAGATGTTCGGAACTTCGGCAGCGGTGGGCGATAACTTTCTTTATTGCNGTCGAG
CGACGC
>Combined_contig701
AAGGCGTCGTTTCTACATGTTTGGGTGAGATCACGGATCGGACCAACCAGAGCAGGGCAT
TCATATACCTACCAGTTATATATGGGCTGGGTGGTATTACGGGGCCAGTTGTGGGTGGAT
TGCTGGTTTCCAGGAACGCCCACTTTTCGAGAAAGGATCCATATCCATACCTTAAGCCCA
ATATGGTCGCCGCGGCTGTGCTCGTGGTGGATCTTATTATCACCATGCTGTTTCTGGAAG
AGAGTTTAGAAGAGGCTAGAGATCTACCGCCCCTGGGGAAAAGAGTGGGAAACCTCTTCA
CCTGGGTCTGGCAGTTCGCGAGCTCCAGCCGGCCGAGCTACCTTAGGATCTCGGACAT
>Combined_contig702
TCTCAGGGCATTTCCATGGTCATCAGGTTCACGGTTCACCTGCGCAGCAGCCAATGAACA
CCATCGCTCAGCGCATTCCCACGGTAAAAGTCACCGAGCTGTGCGGATCTATCTAGTGGT
TTTTTTTCCCCGGGGTATTTGTCCTCATTACTATCCGTGGTCTTGGTTCATCACACGAGG
CCTCCTTATACCATTGGATCTTAATCATTAGCGGAACCTCAGGGGATTTGTCTCTATCCT
TTGATGGCATTGCAATTAGAGCTTTTGCATAGCGAGGGGGGTTTAAGATGCGATGATGGC
AAGACTCATGCACTTACTGCTGGGACGCAAATGTAGCGTCAAGTCTTCTTCTGGTTGTTA
ATTCCTGCATATAAATGGCGTCTGGATGATAGGTTCGATACCCATCCTGGAGATAAATTA
GATAACATTTCTTAATATTACTAAGAAAAAA
>Combined_contig703
GCACGAGGGCGGACACAGCGCGGCCAGGTGCTGGCACGGCAGCAGCAGAGCGCGTTGACA
AAGTGGAGGCAGCTCCCGAGGAGTCGCAGGCAGCTCTTGGGGGTTGGTCAGGGCTGGGCA
GGCCAGCTCTGGAGGTCCCCTCGGGGGCGGTCATCCTGCTGCCGAGCACGTCAGCGGCGC
CTGCAGCAGGCATGGGAGGCATCAGCAGCGCTGCCGGTGGGGACAGCATGCTCCTGCGGC
TCTCTGGGCGCGTGAGTGGCATCATGGAGGAGCTCAGCGAGACGATGGCCATGCTCCAGG
ACTGGAGCCCCGGAGGGGAAGGTGGCCCCCTGACCTTTACACGTTCCTCCAACATGGCTC
TGTCCACCAGTGGGCCCTTCATGCCCGGCAATTCCTGCAGCAGCCTGTCGCGGCCCTCCT
TTGGCCTGGGGGCCGCAGACCTAGCCTGGAGCCGCCTGCAGCGGGCTGCCATGCAGCCGC
AGGCACTGTCGGCGCCGCCACTGGTGCCGGAAGCTGCCCAACACTCTGCCAAGCGCCAGA
GGACAAATGATGGGTTTGCCATTCCGCAAAGCGTCTTTGGGGCAGAGACGTTGCAAGAAT
CCTCCGCTCAAAACTGACCATGACAGCCACGTGCTCTCGCACCAACCTGGCTGACCCTGA
AACTACAAACATGGTCACAT
>Combined_contig704
CGATGAAGATGTAGACGAAAGGACGGGATTGAACATGAGCGGTGTATCCAAAAATCGAAG
GAAGAGCTACGATGCCAATGCAGCAAGGGCAGAAGACGACCTGCGGAGCTCCAGAGAGAT
GCCATCGAGAAGAAGAAGGGCTAGCCAAGTATACGATGACTATAGCGACCAAGCCTTCTC
GACGCTGGTAGCGTCTGGCATGACATTGAAGAAGCGAACGATCGGCCTTTACGTTTCCCT
CTGTGAGCTGAAGTCATTCATACAACTTAATAAAACAGGGTTCTCAAAGGTCCTAAAAAA
GTACGACAAGACACTAAATCGAAACCTACCAAGA
>Combined_contig705
CAATCCTTACTGTGTTTTGGTCACTCCTGCTTGTTCCTCTTGCTGGACTCTTAAGTCTGG
AGAACATTCACACCGTTTGGCCGCAGCTTGCAGATGCCCTTGAGAGCCACGAAATCAGTC
GCTCCCTAATCCAACAAGGTCTGCCAACCTTGCTCATTTCTTTATTGGGCGTACTCGTGC
CATATCTCTATTATTGGCTCTCAACGCTTCAAGGAATGATTTCGCAAGGCGAAGTAGAAA
TGTCGCTGATATCCAAGAACTTCTTTTTCACGTTCTTCAACCTATTCGTCGTCTTCACTG
TCTTTGGAACAGCTTCCAATGCTACAGGGTATTTCAATCAGATTGGAGATGCCCTCAAGG
ACACAACAAGCATTGCATATATTTTGGCAAGCTCTCTCAAGAATCTCGTTCTTTTCTACA
TCAACTTGATCATCTTGCAAGGGCTTGGACTGTTTCCGTTCCGACTTCTCGAGGTTGGCA
GTGTCACACTGTATCCAA
>Combined_contig706
TGATTAATTCCTTGTGACCAGATTTCTTTATTCAATTTTGAATCAATACGAACATCGGGT
GTTTTCATCATTTTTTCTGCGAATTTTTTCAATTCTTTTACTGCTCGTGGTGCACGTTTC
TTAAATGCTACGCCATGTAATCGTTTATGTAGATTAACAGTATATTCCCGAGTAACAACT
TCATTGGTAATTTGTTTTTTGTTACCACTACTTTCGCCTTTTCTAGCTCTTGTATTGGGC
ATTTTGTGTAGATTCGATATTTAA
>Combined_contig707
CCACCGCCCTGAAACGTACGATCCAGCATTCCCAATCGCACGCCAGCAAAACAGCCGCCA
TCCACGCCCTCAGCACGTGCACCTTCTACGGCGGGGCCTCCGACGACGAAATCCTCGAAA
ACCTGGACTACCTCCTCGAAATAATAACCAGCGACGGGCACACCATCGACGCTCCCGACG
AGCCCGAGCCCGTAGTTGCCGCCCTCGAAGAATGGGGTTTCCTCTGTACCCTAATCGACG
ACATATCCGCCCAATCCGAAGACGCCATCGAAGCCTTCGCCGAACAAATCAACAGCAGCT
ACCCCTCCGTCCAAATAACCGCCGGCGAAAACATCGCCCTCCTCTACGAAAAATCCTACA
AACCCATCTCCCCTGACGAAGACAACCTCTCCGACTACCCCTCCACCGATCTCATCACCG
ACCCAGACTCCCCCTCCTCCAAACCCCAACTCATCCGCCTTTAC
>Combined_contig708
CTGCCATCAACTGGATTGATGAAGGGGCAAGAGTGTTGTGGCAGAAGCCATCATTCCGGC
TGATGTCGTTAAAAGTGTCCTAAAGAGCGACGTGAACGCGTTGGTCGAGCTCAATATGAG
CAAAAACCTGATTGGGAGCGCTATGGCTGGAAGTATTGGTGGATTTAATGCACACGCTTC
GAATATTGTCACCGCAATCTTCCTGGCCACCGGGCAGGACCCGGCGCAGAACGTGGAGAG
TAGTAATTGTATCACCGTGATGCGAAACTTGAACGGTAACCTCCAGATATCCGTCTCCAT
GCCATGCATAGAAGTTGGCACCATCGGCGGTGGCACGGTCCTCGAACCCCAGAGTGCTTG
TCTCGATTTGCTTGGGGTCCGAGGCTCACATCCAACAAACCCAGGAGATAATGCGAGGCA
ACTGGCTCGAATCGTGGCAGCCACAACATTGGCGGGCGAACTTAGTCTCTGCAGTGCCTT
AGCTGCCGGTCATCTTGTCAGGGCACATATGGCACACAACAGAAGTGCAGTTCCGACAAG
AGCGAGTACACCTGTGTCTGCTGCCCTGAGTGCAGCGCCCAGTAGGGGGCAAATGGTTGA
GGGATTGACGATGACCTCATCTACACGATAAATCTCGTTGCCCCGCGGACCACCTTCCTT
ATTCTTACGACTGTACATAAGCTATTGGGTCACTTCTTGCACTCGTTAACCTTCCATTCT
TACACATACAGGCATTTGCAGCTACGGCTTGAGCGGTTTGCAGCGTATTGCATGGTTTGA
AAAAGGCGTTATTTGCATGTCGCTGCATGCTAGATCGTCGGTGGTCGTAGAAGACAGAGG
CTTCATTAGATCTCCTTCTTGGAACATCAAGATTACGGCTTAGAAACGGTAGACAATATC
ATAGGCATCAGAAGATCGCAACAAGAAAAAAAAAA
>Combined_contig709
GGATCCTGCTGGCCACAGGCAACCAGGACACCACCACGAGGGTGTGGGACCTGCGGCGGC
TGGACAAGAGTCTGGCCGCCCTCCAGGGCACCATGGGTGCCATCCGATCCCTCAGGTTTA
GCCCCGACGGGAGCACCCTGGCAGTGGCGGAGCCGGCCGACTTCGTCCACCTGCATGATG
TCCAGTCAGACTTCGTCAGGAGGCAGGACATAGACCTGTTTGGCGAGATCTCAGGCACCA
GCTTCAGCCCAGATGCTGAGGAGTTGTTCCTGTCAGTGGCCGACATGACGTACTCCAGCC
TGCTGCAGTTTCACCGGCAC
>Combined_contig710
AAGGAGTCAAGACTTCGAGGTGTTTCAGTTGCCGGTCATCGTCCACAAGAAAGTCCGCCA
GTCAGCGATGCGGACCGTCCACCACCATTGCCTCCAAATATTAAGATGCACATGGGCACA
TTGGAGGAGGAAGGAAACCTTGGGGACGCGTCAGAGGCAGATCCGGATTTACGTCGGAGG
ATTGAGGAGCTTGCCACCAAAGAACACTTCAAAGGGGAAGAGGCGCAGAAGCAGTTAAGA
GAGTTGATCACTGATGTCATTAGAGGCTCTGGGCGAGATGAGCGGGAGGTGAGACAGCGA
ACAGGATAACTATAGTCCTAAAGACTGCTGTCCGAGTACAGAGAATT
>Combined_contig711
TATTGTTGAACCCAATCATCAAGTAATAAGCTACCTCTATCTAAAATATATCAAGTCTAC
CAACCTCGTGGCCCAAAAGTAATACGGAACGCCGATCGTAAAAAGGCAAGACTCCAAAAA
TATACAGGAAGAACCGGTGTACAAGAATGGATTTTTCCTGTCCCTTTTTAGACTCGATCA
GCCTTTCAAGTACTTGAAGGCCTCCTCGCGTTCCTGGACTGGCATGGTGTCCAGGTACTG
CTTTAGCCCCTTCATACCGCCCTCCTTATTCGCTGAGAGCAAAGCCGCAACATCGAATGC
TACGCCATCCGACTTGATTGCCTCCACCTTGGCATTCAAATTCTTCCGGTTATCCTCGTA
CCAGGTGGCCACCGCGCGGTCATCATGCTCAAAGTCATGAATGCCGCTCCAGGCCCGGAT
GCTTGTTAGCGTAGCAGCGCGGGACCTAGGCTCCTTAGAAGTCTTTGCCAACCTTCGGAG
CAATTGCTCCTCGTTGAGGCGACGTCGAACTCGCCAATAGAAGAAGCGACGGGCATTCTT
CCATTGCAGTGGGTGGCGAATAGTATTCTTGGCTTGCATTCGCCCAGCA
>Combined_contig712
TACTCTGGTCGCTCATTGCTCTACCAACCTTGACGGTACTCATTGGGAGCATAGGTGGCA
TCATTAATGAAGGTGTCAACACCCTTACCTTATGGATTGGCGATAACCTTCCAGAGAAGT
CTGGCGCTCTCAGCGCTATGAAAGGAGAGGCAGCTAAGGCTAAAGGCAGCGCTTTCCAGA
GTGCTAAGCCTCCGGGCTTCATGGAGGAAGGGAAAGCTACCGACGCTGGCACCGGAGACC
AGGCCCATGCTGAGGCTGTCAAGGG
>Combined_contig713
GTGGTACCGCTGGTATACTGCGCACCATGTCTCAGGCGAGGAAGAAGAACGAAATGGCAG
AAGCGAAGAGAGTCCATGAAGATCGGATGAAGGATCAAATGGAACCCATTGGCGAAGACA
CACAAGTCGAATGGGATGGACTGAGGAGAAGGAAGACTACAATAAGCTCCCACGGGAGTA
TAGAAAGACGGAAGACTCTACATCCTCCACTTGGAATGTCAGCCTTCCCAGACCCGGATG
AAATCGAAGATGCACGGCCAGACACTGGAGGATCTGGAGGAGGCTTCAATGGCGGGTTTA
TGCACAGCTTCAGACGGAACGCCTCAAGCAAATTCAGTCGGCAGAACAA
>Combined_contig714
TGAGGCTGGAATTGAATCTGGATGTTGAGCTAGAGTTGAAGGCGAGTTTGAAGGGGGAGG
TGGTTTTGGCGCTTTTGGCTTAGGAAGGAGGAAGAGGGATTGGGGTGATAGAGGGGGGAG
GATGCGAGGGAGATGCTGTGGAGTTATTGGACTACATGAGGATGGATGTGGGGACGCATA
TATGGAATCTGATAGGGATATCAAGAGCTATTCGTCCGTGTGAACGAGCATAGCGTTTGC
GATATCAGATGGATATTAGTATTAGAACTGAGCGAGCGATTGTAAAGCGAGATACCCTAC
TGATCTGGGATTCGAATTGGTATATGTTGGTTATGTTAAGATACGGGACGTGGACCATAT
CATTTGTGT
>Combined_contig715
AGATAGCATCTCCATCCGCAATTGGTGGAGCTCAAGATGCGGCACGTATGCAACGAGTGG
TAAGCTTCTATGAGAAGCTACCCCGAGGTTCAGCACCGGATGTTCAACCAAAAGGGTTAT
TTGGGCGATATCAGGCTCGTTACTTTGGAAAGAATCCATCACCGGCTCCATTCTACCATC
TCATTGGGTTCATTCTCATCCTGGGTTACAGCCAGAATTACTATTTCCATCTCAGACATC
ACAAGAACAACGCGCATTAGAC
>Combined_contig716
TTTATGATCATAACGCTCGTATAACTCGTTTTGTGGAGAGTGAAGAACAAATGGGGAGAA
GCGAAGGACATGCAGAGACGGCGGGTACTGGTTGAGAATGTGGAGCCGAGTAATACGAGG
GTTTGGGAAGATAAGGCGGTGTCAGGGGGAATGTTGCGGAGGGGTTGAGGAGTAAGAGAG
GAGGGAAAGGGAGATTGAAGGGATAGAGCAGAGGGGGCAACGAGATGTGACGGTGATGGA
TGAGAAGTGGGGTTTATGAGTGTATACCATGGGTTTGTCAGAGTTT
>Combined_contig717
CTGTCTCCTTCTACTAGAGAACCTCTACAAACAGGTCTTCATCATTGGTGACCATTATGT
CTCCGAACTCAAGCAACGAGGACGACGGCTTCTTCAATGACCTCTCCAGGCAGCCACATT
CCGGATCCAGAGGAACAGATAGCCCGCCAGAACAGTCCGTAGGGGCGTCCAAAATGAAGC
GTATTGCTTGCGTCATCTGTAGGAAGAGAAAGTTAAAGTGCGACGGCAACAAACCCAAAT
GTGCGACTTGCGAGAGACTGGGACATAATTGTGCCTACGATGAAGTTCGCCGAAAGAGCG
GGCCAAAAAGAGGATATGTGAAAGACTTAGAAGCGCGTCTAGCGCAGGTGGAGACG
>Combined_contig718
GGCTCTAAAAGGAATCTCACCGGCTATTGCGGCCTGAGGGCGCTATTCACGCACTTTTTG
GGAACACCGTGGTGGTGCCGAGCAGGTTTATCAACACAGCGACTTTTGACTCGAAGGGAG
CCAGCCGGCCGCCTGAAGCAGGTTGCCATGGCGTCTGGAGCCTCCACTGCCAGCGGGGTG
TCCAGCCAGTCAGCTGGTCTGGACAGCCTCATCTCCCCAACAGAGGAGCACTATGCCCGC
CAGCAGAAGTACATGGCCGGCTCCATGCTGACTGAGGCCGAGGATGAGGATGTCCCTCTC
TTCTACTTTAACAACCCCCTCAAGTTCCTGAAGTGGGTGTCTAGCTGGGCAATTCCAGGA
CTGGGCATGTTCTGCGAGGCCTACTTTATCTTCTCCATTGGCAACATCGGCCCTCTTCTG
TCAGCAGAGTACCCAGAGTGCTGGAAGAGTTACAAAAAGGGGTGCACCAAGACCCTGACC
CAGGTGCCCAGCTACATCCAGATTGTTGGCATCATCTTGGGTATGGTTACACTCGGCTTT
GTTGGTGACAAAATCGGCCGCAAGTGGGGCTCTGTGACCACAGCTTCACTCATGCTGATT
GGAGCCATC
>Combined_contig719
ACGAGTCCCACATACAGCGTTCATCGATCCGAGAACGCCTCAGGGAGCGAGGGAGAGGGA
AAGCATTGAAGTTCGCGCGCTGGTGTTTGGATAGATGGCTCGCAGTATGAAGACATGATA
TAGGAGATAGGTAAGGGTTGGGAGGCATTGGATGGGTTTCAGCATTTGTTGCACTTCTGC
GGTGATTCAATAAATTTTGTTCAATGATCTGTATTCGATGAATTTGTAAATCTATTAGCA
TTTATGTTCAATGCGATTGAATCGTGACAAAATTAAAAAAAAAAAAAAAAA
>Combined_contig720
GCCAAGTCTGCGCTTCCACTCCTTAATAAATCCAAGGGATGCATTCTCTTCACGTCTTCG
GGAGCAGCCGTCGGGGCTGTCAGCACTTGGAGTGCATATGGCGCTACTAAAGCAGCAATG
AACCATCTCGCAGGACAACTAGCTTGCGAAGAACCCGACGTGACAAGCATATCAGTGAGG
CCGGGCGTTGTAGATACTGAGATGCAGCGAGAACTTCGAGATGTCCACTCCGCCAAAATG
ACAGAGAAAGATAACAGCAAATTCCTAGGACTTCATCAGGAAGGAAAGTTATTAAAGCCT
TCAGATCCCGGTGACGTGATGGCGAAGATGGTCCTGGACCCTCCGAGGGAGCTCAATGGC
AAGTTCATTAAGTGAGTTCCCTCCAACTCTCGAGAATCAATAGTGACAGGATTGTAGCTG
GGAAAGTCCAGAACTCGCACGTTATCGGGAGTCCTGATAGGTTCTCTTCTATTGTGGACA
ATTGGAAAGTCAGCTTTGACCTCATACGATAAAAAAGATAATATTAGATAGACGTAGAGA
ATGGCATCAGCCGAAAGATGAA
>Combined_contig721
TCCCCTGTGTGCCTTCTTCAAGAGTTGTTTCAGTTCCAGTGGGCTTAGCTCAGCATTGAT
CTTAGCTTTGTTTTTGATAGCCTTCGCCCTGACACCGAATCGAAGAGTGCTAAGTGTTTC
TTGATCATTGTAGCTACTTGGGGAACAATTGATGATCAGGGTTGTTCTTGAATTTCCACC
CAATGACTCTTGCAGTATTCTTGTAAGCTTGGAGTCCCGATATGGGATGTGTGTTGATTT
CCCATCGGTGAGTGAGTTGATGACCATTCCCAGAGCACTCAAACTTTTGTTGATCTTTTT
TGCCTCCTCAAGGGTCTGACCACTTGCCCCCGTCTTTCCAACCTTCTCGCTACCAGCAAG
ATCAACAAGAAACAGTTGCCCACTCTTAGCGGAACCGGTCTCAACGTTCTTCTGAGTGAT
AGTTATGACGAAAATTGAATGTGATCGCGAAGATTCCTGATTCATGTTGGTAGCTGCCGT
AGCTCTTGCACTTCCACCTCTCCTCATGACCTCATATACTTCTTGTACACTCGAAACATA
AATCTCTAGCAGACCCTTGACGTAAACGCCCCTACTC
>Combined_contig722
TTCGCGATCTTCCTAGGCTCCTCGATCTTCTTCCTCGTCAGATCACGCCAGTCCAACAGC
ACAACTGCCCCCACGACCGGAGCCGCAGAAATCAAGCACGAAGAAGCTGGTATGCCCGCA
GGAGGAGCTGTGCCAACGCAACAGCCTGCTACGAACACCCAAAACTACACCACCCAGCCA
ATGCCCCAGCAACCACCTCCTCAAGCGCAATATGTCCAGAGCCAACCAGAACAACAATAC
ACCCAGACCCAGGCGATGCCGCATACGGAGCCTGTGTCTCAGACCGAGCACGTCCCACAA
CAAGCTGGTGGTCCGACTTTCGTGCCAAAGGAGGGGACTTTCGTACCTAAGGAAGGCGTC
TCGGAGATGCCATCTTCGGATAAGCCACCTGTGGATATGTAACAAAGTTCGAGCAACGAA
GCTAGGACTGGATTCAG
>Combined_contig723
ACTACGTAGTGGTGGACAAGCAAGCTGTACAGGTCAATGCATTTGCTGACGAGCTTGCCG
CGAGCCCAAGAATACATAGTACGAACCAGGCTCAGAATGACGCCAATCGGGGCGCTATGG
TGCGACGAGCTACTACCCAAGTAGCTCCAAGTTCAGGCACAGGAACCCAAATCACTCCTT
CACGAGCAATGCAAATTGCTTCAGGGAGAAGGCCTGATCAGGTGCACCACAGGCAGAACT
CCTACGAGCGACGGCTACGAGACACCACATCAGCTACCTCTGCAATTTCGAAGGCCATAC
ACAAAGCTAGTGGTAGGCTTTTCAGCATTGGCTT
>Combined_contig724
TAATACCCCCTAAATCTTATACATTATCTTATCAATAACAGATACAAAATTGACCAACCC
CCGACTGTCCCTCTTAATCATTACTCCGGTCCCACAGACCAACTGGATAGGCCAGAGTCC
TATCGTGTTATTCCATGCTAATGTATTCAGAGCGTAGGCCTGCTTTGAACACTCTAATTT
ACTCAAAGTAACCTCGCCGACTCCGGGTGCCAGACAGTGAAGCCCAGCAGCCCGTCCCCG
GCAGCAGGATGGGTGCCG
>Combined_contig725
CTGATTTTTACGAGAATGAAAGTCCAATTGGCCAGGACCCTTCTGAAACACTTTCTAAGC
CTAGGCGTGGTGCTCGTGACACACAAAGCCTGTTCAGAGAACCTACACTACCGATAGACT
TTGACGTTCCCCCGCTGGGCGAAGACTGGGACGAGGAAGAGTTAGAATATCAAAATACTA
GCCGCATGTTTGATTTTGATGTCCCTCCGCCGGAAGAGGGTTGGGACGATGAAAACCCAA
AGGCTGAGCCATCCGAATCCGATTCCAGACTTGAGACCGGTGCTACAGAAGCGTATGATG
CTCAGCGGGCAATTCGTTCAGAAACTCAAGCCATATTCCAAAGGCAAACTCAACCCCCAG
ATTTTACGGTAGCAGAGCCTGTTGGCGGTTGGGATTCACCTCCCATGCCAGCTTCCTCGG
ATAACGAAAGTGAAGCCTTAGAT
>Combined_contig726
TTTTTTTTTAGTTCGGACACGGTAATCCTTTCGATTTCCATATAATGATCATTCACTTAA
AACAGAGCCTGCTGAGGCATCGTGCAAATTTGCCTCCGAAATCAGATCTATCTAGAATGA
AGTCGTTATGAGATCTCCATAACTGAAATAATGACCCACCCAGTCTACCTGTTGCAATGC
CTCTACAGAGCCCAAGTATCGTACATTCGTACATAGTCATGTTCATTCCTTGACCCAAAC
AGCAGCCATACCCATCCCAGTACCCACACACATACTTGTAACACCAATCTTCTTGCCCGT
ACGCCCCAACTCATTAAACAGCGTAGCCACCTGTCTCGCCCCCGTACACCCCAACGGATG
TCCAAAGGCAATAGCCCCTCCATTCGGATTAACCT
>Combined_contig727
GACGGCCGAGGTGACGGCCGAGGAGAAGGTCGAGGAGAGGCTTGGCGCCCATGTACCGAC
TCGGAGTTGAGCATGGCACTCAAAGCCGTGGCGTTAAGCACGTGATGGATGCCCGCGCCA
CTGACAAGGGACTTGAGATTGACCGGATGTGAGTCCATCTCTGAGCTCGTCAATGAACGT
CGCTGATCTGGACGTTGAGGACCGACCCGGCTGTCATCTTGCCTCACGTCACCGGAGTAG
GTCTTAGAAGGTGACTGCGGTGACGGTTGATTGGAGCCTCCTCCCAGCTTTCTGGTATCG
CCATCAGAGTCATCAG
>Combined_contig728
TCCTCCCACCTGATCCTCGCCAGATCGATTGTTCTTTCTTAGAGCCCAATTATCACACCA
CACCAGACCATCCTGCTACAATTCTCCACCAAACCTCTTCGCACTCACTCAATGGCGTCC
CCCGCGCATTCCCCCTCCCCCTCCGCATCCGCATCCGCCATTGAAGACCCGAACATAGAC
ATAGCCTCGACAATGGGCTTCGCCTCCTTTGGCGCGAAACCCAAACCACCCAAAAAGAAA
CGCAAGATAGGCTACACGAATACAGTTAGTGAGGGGAGTGGAAGTAACAATACGCCTTTA
GGCATAAGAGGCAACAGACATGGCGGGCTGGTGCCTGATCTCAATGCTGTACAGGAGGGA
AGGGAACAACGTGCGAAGGGGCAATTACGGGAAGAGGAAGGGGAAGGGGAAGAAGGAGGG
AGGGTGCGGAACGGTGAATGGGCCAGTGGGGAG
>Combined_contig729
TGGTACAAGGTACTTCTTCTTGTCGATGTCTGGAATGTCACTCCTCTCTGCCTTCTCCAC
AATGACCGGGATCCTGTCAGGATACTTGTCCCTGATGCGTGCAGCCTCTGCCTGCCGCTT
CTCCAAAGGGTGTTCCTCCTTGAAAGTCCTGTTTCTGGCGACCATGGCTGTGCAAAGGAG
CCCGCGCAGGAGCTAGCTGGCCAAACGAAAGTTGCACCTGATCTCGAGGCAGCAACTGCC
TCGTTGGCTTCGAGGTCTGCTCAGCAAGTAGGGCGCCCGGAGAACA
>Combined_contig730
ACTTCTTGACGAAGGGCAGGATCGAGTAAAGCTGCGAGAGGCGGGGGCGAGGTTATCTGG
TGGGAATATGAGCAACGCCATGGTACGCTCGAGATCTTCGAGGAATTCTGGTTTGGTTGG
GGCGCGTGGTGCGAGATGTGTGGTTGCGAATGTGATGGCGGCAGTGATGTCGCCATCTGG
AGCGGAAGTAGCTTTGCGAATGAGTTCGATCAATTGCAAACGGAGCAAAGAGAAATGCAG
TGCCGAGTCTTGATCAAGAACCTCGGGATTTAATTCGTTAATCTTCGTGATA
>Combined_contig731
ACGGTCTGTGCCACTTTTTCAAGCCCTTCCACGGTGGCTTTGCCCATAATCGTCATTGGC
GTAAGTCGCTTGACCCACCGATGCTTCTTGGTGGCGCCCTGTACAGCATCCTGGCAGATT
CGATGCACAAAATCCACTGGCTCCACCGGCTTACGTGTCTTGAAGAAGAGCACGCATTGG
ATGTCCACCTTGACGGGCTGGAATAGTGCTTCCTTCCTCGTAGTCTTGGATTTCATGCCT
TGGACCTCCTTCTTGATCTCCGCTTCAATATCAATCTCGGCCTCATCATCGCTATTTTCA
AC
>Combined_contig732
GTGGAGACCGTGAGTAGCCCGAATGTAGGATTGCATTGCCTCGTCAGGAGTTATCAGATA
AGACACTGGTTCAGCTGCCACGTCAGCCTGTGGCGAGACAGGCTCTTTTTCAGCCACAAT
TGAAGTACTACCAACTTCAACTTCTCCAATTTTGGCCCGCTTGCGTGGTGTCGTTACCTC
TCCATCCTCAGGCTCAGCTATCATCTCCTGATCCTCGCCTAGATCTGCGCTATCCTCATC
TGGATGTACCATGTCAATGTCCATAGCGTCCTCAACTGGTTCATTACTAGGATCGGCAGC
GAAGAAAGGTTGCTGTGTTGAGGCGGGACTTTTCGGAGGTGTATCACATTCATCCTCAGA
GTCCACAAGGACAACCTTGACCGGGCTAGACTTCTTATTTGCAGGCACCTTGGTTTTAGC
CTTTTTAGTGATAGAAGGCATGCCATTTT
>Combined_contig733
AACGCGGGAATAACAGACATAGATACCTATGGACCTTTATTCTGTGTGTCTCTCTCGTGG
AGATCAGCATTATCCCATCACTCGCCCGTCTAATCCAAAAGATACGGAACGGAGCAAGAC
TTGGGTAGATATTCTAGCATCTCAATCCTGAAAGTTGTCCATCTGTAATTCAAGGAACAA
TCGTGTATATATATTCTATCGTGGATTGGAACCACGAAACCAATTTTTGAGGGTTTCCAT
CCAAGCTTTTTGCACGCCCTTCCGTCTCTTAACTCAGGAAACATGGATCCTTCAGGAGCT
CACACAGCTTGTACATCCGACATCATAACTAAATCCACGAAGCCTGGCTCAACAGCAATT
CCTTCCTCCCAGGATG
>Combined_contig734
GTTGGTCAGCTGCTGCACAACATGAGCAATGCCCTCCGCCGAGGGAAAGCCGTTGTCTGC
CACAGCGTCCCACACATCTCGCTGGTTGAGCAGCTTGCCAGAAAGGTTGTCGACAGCATA
ATAGCTGTTGCCGCTGAATACCAGTTCTGGCTGCCATGGCAGGAAGCGACTCTTCATGCG
CATGCTCCACCTGGCCCGCAGCTCAGAGGGCCCATTCACCTCCACATGCTGCAGCTTGAA
GGTGATCTTGAAGGCTGTCCGTAGGGCATTAATGTTAAAGATGAAGCTGTTGATGCCCTC
ATACTTCACAATAGGGTCTTGAAAGGAGAAGTTTGGTGTGTA
>Combined_contig735
CCAATAAGTCCTCAGACCCATTCCAACACTGAAATACTCTCCCATCTGTTAGGCAGCAGT
CGCAGATCATGGACCCGCGCCTCAACATGCCGTGCCACTTCCTCCTCACCATCACGAACA
ACCCTCCTCACCATCACCAGCCACCTCCCTCAACCTAAATCTCAGCAACCCTCCTCCTCA
TCACCAGCAACCTCCTCCCCACCACCACCGACCCACCACAACCCCTCTCAACCCAACCCA
CCATAAACCCCGTCCCCCTTCCCCACAACCATGCCCGCCCTCGACGAAACCCGCACCCAC
CTCCTCTCCAATTTCGCCCTCCAAGATAACGTGCTAGAAGTAGCTGTTGGGTTGATACTC
>Combined_contig736
ATTTGGGCAAGAGGAAAGGATGATCTTCTGACACCGCCACCCTATGCTGCTCCTCACTGG
GATTCCGGTCAGGCTTCGTTCAAGGCAATTCTAAAGCACAGTGAGGACAAGCTCCGAGAT
AGCATGGAGGACGACAAGACGTATACTGTGAAGGATCTCATCAAACGACTACTGATGTCA
CTCGATAAGCTGAATGAGACTGAGGCCCATGCTAGGTCTGAACCCGGCCGCACAGTCAAA
TTGCAGAGCTCGAAACTCTTCGGCTGGGATCTACTGGCTGTAGCACAGGGCAAAAAGATT
GTGAAGCGAAAGCAGCTTGACCTTAGCGAGGA
>Combined_contig737
CTCCGCGCACACTGCCCACGAACCACCCAGCATCCTACAGGCTTACGAGCTCCACCTGGA
CAGCCGGGCCGATTAGGCCAAGGAGATGTGTGCTTTAGCGCCGATGGGCGATACCTAATA
GGCGGAAGTGGAGGAGAGGGGGATGCGATAGTGTGGGATACGCACGGGCAAGTCGAGGTG
GAAACAAAGGTGCTAGGAGCTATGTGTTCGCTACCGTGCAAGGGACGGGCTAGCGTGGTG
GAATGGAATCCAAGATATAACATGTGTGCAACTGCAGATAGGGAGGTCGTGTTCTGGCTG
CCTGCTGAGCATGTGGGGATGAAACCCGTGAACGGGTGACGATCTTGATCGATGATCATC
GGTGCGTGAAATTAACGCTTGACGCAAGGAGCTGGTGCATTTACGTCGAAATTATACCCA
AGGTCGGCAAAAGTTTATTAGAAATAGATCAACTTGATTCAGGCCTGTCGTTTACTACAA
CTATATTAGCATAATCACAGGAACAACGGCGATTCTTCCGTACCTAAAAAAAAAAAAA
>Combined_contig738
AAACACAGGGTCTTCGGGTGACAAGAATACACAAAGCACGAATGGGAAGCCAGATCTCCC
TGATCTTGATTTATTCGGTGGCCCAGTCGAAGGCAATTCGCAAGTTCCAGATACACGGGT
CAATACCCAAGGTTCACAATCCTCTACGCGCCCCAACAGCAACCCTAGTAATCCTTCCAG
CTCTCAAGGACAGCTGGAGCGCCTTTCTCAGACTCCAGCCGTGCCACATTTTCCACGTGA
CCGGACCGCAATCAACTCACTGCTGAACGACCCCACACCTAGTCAATCTAGAGCTCTCAC
TAATTTTCGGCCTCAACTCATTGTGGACCATGCTTACACGTCTCAATTTCTTGAGATCAT
AGTTGATCGGACTGGAGGTTGCAGCATCGAACAACTGGAACAAATATACTCGGCGTTAAT
GAGCGAGATCTGGAAGACAAGGGACGACTGGGATCGAGGAAGGGTTGCGAAGAAATTGGG
TAAAATCTTCGAAGAGACACTGCAAGATATCGATCAATGTCAGGGAATAGGTCCGGGGAG
TATGGAAATTGATGTTTAGAGTTGTTTTTTGTACTGTAACACCGTTGAGCGGAGGATGCT
GTCCGAGAACTAAGCGTTGTACTTGGCGAATTGGAAACATAGCGAGGGCATTTTTGTTTG
TTCATGGGCTCACAGGATTGTTGAATGCATGTTCGGTGGTTGTTAGGGACGCGGATTGTA
CGCAAAGGAGTCGAAAATCCAAAAGATTATGGGTACATGAGGACTATTCTATCAAAACTT
GCCACTTAAACCTTAGTCATCATCTTTGAAGGCTATATT
>Combined_contig739
GACGATCGGCCGGTTGAAATAAATGAACTTACATACGTTATAAAGCAAGATCTTTCGTCG
CTGAACTCTCAGATATCCTCGCTACAGTCATTATCCAAGTCACAACAATCTCAGGCTTCA
CGAGGTGGGGCAGAGCAGGAAGGAGAGCATAACAAGAATGTCGTGGTTCTGTTACAGGGC
AAGCTAGCCGACGTAGGGACAAATTTCAAAGAAGTACTCGAAGTCAGGACCAAGAACCTA
CAAGCCTCAAGATCACGCACGGAAAACTTTGTCTCATCTGTCTCGGCCCATACACAACCT
CCACTGCATCCTCAACAATCCGCATCACCACTGTATCATACTCCCACCAAGTCAGGGACG
CCACAACCCGGCTACCAGAACCCCAATCATGACATATTAAATCTCGATCCTTCGTCGACT
TCTACTCTCATGCAAAGCGGGCCCCAGTCCGATCAACAGCTGTTGATGATGGAAGAGGCA
CAACCAACAAACACTTATATCAATATGCGAGGCGA
>Combined_contig740
GCTGCTAGTGTTGCAGATGACAATGGCCGCGTGACAGACGCTGTCCTCCTCTATCATCTA
GCGGAAGATTACGAGAACGTCATCTCCATCATCAACCGTGCTCTCTCTGAAGCTATCGCT
GTTGACATCGGGCAAGAGCAAATGCGTCTGCAACCACTGAAGCCCAGAATCGTTGATCTA
AATCTACAGCAGCAACAGCAAGAGGGCAGCAGCCTGAGTCTGGTATCTGTTGACGACCCG
GTCGTCCTGGCGAAAAATATAATTCAGCTCTACAACGAGAATGCAATGTACAACCAAAAG
ATCCGGCCTATTAACCGCGACGTGTGTGGAATACTCCTTCGCATGAATGAAGCAAAGAGC
AGAGTTGCCGCCGGCCAATGGTCCGAAGCACTTGATATAATACTCGACCTCAACCTCCTC
CCCCTAAAAGCCCACGCCTCCATTCCCACCATCCGCGCCGCCGCCACAGCCTTCAATGCC
CTCCCTCCCACGGTCTCCCGCAACATTGGACCCCTCCTCCTCTGGACTATCACTGCTATT
GGGAAGCAGAGAGAGTTACTGGCGTCGCGCCAGTATGGGGGTGGAGAAGGGGGGACGAAT
ACGCAGATTAGTGAGGAGTTGCTGGGAAGTGCGAGAGATCTAATGGTTTTTGCTGGACTA
GTGAAGTATAGGCTTGGTGAGAGGGTGTGGGAGGCTGTTTGTGGGGTTGGAGGGGATGTG
GGGGTTTACTAGAGCCGGAGCAGAGTATC
>Combined_contig741
CCAAGAAGACTTGTACACCCAGCCACAGCCCCAGCCACAACCTGCTCCTGTTCAACAACC
ATTTACAAAACCAAATGCTCTTGCCGCTGCAAGCAAGGCAACCAACTATGGAGGCCAGCC
TCCACGACAACAACAGCCTCGACCTCAGCAGCCTCCTAGGACTGGCTCTTCTCAAGCAGC
TATGGCTGCGGCAGCTGCTGTCATGGATGGTAACGGCAAGAGACAGTCGCAGTCTAGAAC
AAACACAGCGACAGATATTGGAAGTATGTCTGGAATTG
>Combined_contig742
TTTTTTTGTACGTTGTAAGTCTGGATTAGAGCTTAGCAGGCTATCGAAAATTTTAGTACT
GGTACTATGCTACCAGACCAAGGGTTTGCGTCATAGCAATCTGTTCAGATCCAAAAATGC
TGACATATAGGCGCTATCAAAGGTGAGCCGTATCTCGTGAAGAAAACCCTGTTGACGTGT
AACTCCAGCTTCAAACTACTCTACCACCTTCTCAAAGACAAGATGGCATTCTCGCGCTTT
TGGGAACGCCAAGAAATAATCCGTCTGCGTCATAGTCTCCTTCGTAGTCTCCTTGCCTAA
GCGCAGATTCCACCCATTGACGAAGGCCGAAACAAAGAACTTTAGCTCCATTAGGGCTAC
ATACTGGCCCAAGCAAGAGCGTGAACCTTTAGAGAAGATAATGAAGGAATCTTTCATCTC
TTTGGTGCCGCCATTGGTCTCGATCCAACGTTCTGGGAGAAAGCTATTGGGAGATGGGTA
GATCTCTGGATCGCGCTGAACTACTCGGCTTTGGATAGAGACCATCGTCTAGAGAAGTGA
GCTGGACGATTGGATACAAGGGATTCACGTAGA
>Combined_contig743
TTTTTTTTTTTTAGTCAATGCTAAGAGGCTGTTCATTGCCTAACAGCTTGTACGAATTCT
CCCAAATAGTATCCCTAAAATTTCATGCTAAGAAACTCTCTAATGAACTCTTGCTGCTCA
TTAGTACACTTTCCTAAAAGATCCATTAAAGTGGCCATCTTTTCGGGTTCGGACATAAGT
CTAAACAACCTTTCCAAGAGCTGTAAGCGCCTCTCTGTAGTCCTATCCTCAAGAGCCTCT
TGCATTTGGTCTGCAACGTTAGGTTTAACGGGCCCACTGTATTGACGCTGGGAAATAGAG
GAGTCCCTGTTACCTGGTTCTCCTTCGTATCCAC
>Combined_contig744
TGCATTTCCAGAAGAATGGGACGCGAAACGCTCTCTCCCAGGGCATGGCATTGACTCAAG
AGCTCTCCATGGATCGCTATCCAGGCTCGACATTAGAAGCCTACAATCCTGATGACGATC
ATCAATTTTTGATGGGTGACGGTTCTTTTGACATGAATTTTGCGGAGATGTCGAGTTACA
TGTCCTTCGACCCTACCGACTCCAATGAGTTCCAATCTCCTCTGCTTCTCGCCGACCTGC
TCCCATCGGACGTTGCTCTTGTTCCCCCTGCAAAGGCAAATGGATCTTTTGCGCATGGTC
AAGAGGCTCTCAGCGTAGATTTTGAGGGATGGCCCTGTTTTCTTT
>Combined_contig745
GCAGAAAACGGCCACACCACCACAGACAAACAGCGACCCGATGCAGACGGCCTCCTGTCG
TGCTGGATCGCTGCCAGGCCTGCCGTCTCAGAGACAGGCTCTGCTGGGGAAGCCTTTCCT
TGGGAGACCCGCTCCTCTGCTGACAGCTCGCAAACACGTCAGCCCTACCCAGCTGACATG
GTCAAGGGGTAGAACAGCATGCAGGGCTGCTCAGCAGCAGGGTCAGAACACTTCTGAGAG
GGAGCTGCAGGGTATTCAGAAGACGCTGGCAGGGATGTCGTCCACTGTCTTTTATGGGAC
GATCACTTTGCTGGTGGCAGCAGCAGGTGCCGCAGGCTACAGCGCTGGTGGCAGAGCACC
AACAAACGATCGGAACCTGGGGAAGCTGGGTGGGGCAGCACTTGGAGGTGTTGCCA
>Combined_contig746
CCGTGCCGGCGCAATGAACAGTGGAGATGGTATTGCTGTTGGGTGGTTAGGGCACGCAGT
TTTCAAAGACAAAGACGGAAATGAGCTCTTTGTTCGTCGTATGCCTACTTTCTTTGAAAC
ATTCCCTGTTATTTTAATCGATAAAGATGGAGTTGTAAGGGCTGACGTTCCTTTCCGTCG
AGCTGAGTCAAAATACAGTGTGGAACAGGTTGGTGTCTCTGTAACTTTCTATGGTGGTGA
GTTAGACCAAGTTTCTTTTAATGACCCTGCTACTGTTAAGAAATACGCTCGTCGAGCTCA
ATTGGGTGAGATCTTTGAATTTGACCGTGCTACTCTTCAATCAGATGGGGTTTTTAGGAG
CAGTC
>Combined_contig747
TTCTTTTTTTAAAGCAAACAAAATTTGATGTCTAGGGACTAAATTGCCGCACTACTGGTT
ACCGCAAGAGTAACAGACGCTCGCCTCATGCCAAAGTGTCAAGTGCATTGTGCCAGGTGA
AAGCGAGTTCTGTTGGATTTCATTCCCCCAATCTTCTGCCAAAGTCAGACCAAGCCTCTG
ACACTGATAATAGGCCACATTCCTGCTAATGCTGTATCTCCTTTACCTAGGGTGCACCTT
TACCCTTGACCTGGATCCACAGAACCGGCAAACATCGTTGCTTCTTAGTCCTGCCG
>Combined_contig748
TTTTTTTTTTTTTTTTTTTATTATTGTAGGTATTGTTCCTACTAAGATTGCACTTGATAC
AGCACCACGACTGCCTATGAGCCTCAGAATTCTTCTTCTATTTGATTATGAAATCCAACA
CCTCAAGCTTCATACCAAACCATGATTCCGTATCCCAGCTCACAAGTCTATCAAACTTTG
GTACTCGCAATCTAATATACACATCCAAACACGTCCCACTGTCCCACGTAACGCCTGCCT
TTCCATATTGACAGAAGTATCGATGCCTTCTCTGTACATTCATCAAGCAATTGCTTGTGC
TCCTTCTCGGTTAGATGTGAGGAAGGAAGCTCGACCACTGCACGGACTGAAAAGCACTCG
CGGGTAGAGCCCGCAAGCTGATGAAGACTTCGACGATCATGTATGTCCTGATAATAACAT
AAACGAAGACTCCATACGCTGTAATGATATCAAGTGCGCTGTCGAAGGCTCTCATCTTGT
CAGAAGGATCCCAGAAGACCGAGAATGCAAATACAC
>Combined_contig749
TATTGTCGAAAAGGACAAAGATAACACCCTGGTTAGCGATGGCTTTGGGAAGGCAGGCAA
GCCCGATGAAGGAACATTCTTCGCAGGTGCTAGGTAATGTCCACCATGATAAACAGTCAC
CTACTGAGATACTCCTTGATTTAAACAAGCTTTGGCAAGTGATGCCTACATGCTCTCATG
GTGATCGAATTGAACAGGACGAAGGAAAGTCTCCAGGTGTAGGATAGATAATCTGATATG
GTAATTGCAATAGTATCTCCATAAAAAA
>Combined_contig750
GTTGACCTTTGCCGTTGCTGAGGGTTATAGGACGACAGTGCGAGGCGAGGTCGGCGGGGC
TGCCTAGGAAACCACTTTCGATGAGCTTGACTTCGATACTGTGGGAATGCGAGCAGCTGT
CTTGGCCGGGACCAGTCTTGACGAAGACTTTCATGATATCGGAAGCTAGCTTTGTGCTTG
GAATGACTAGGCGTGGTTGTTGCTCAAGGATCTCCCGTATGTGCTTAAAACCACCAAGGA
AACATACGTCTATATCTCTAGTCTCTCGTGGTCTTTCGAGCAGATGTATGGCAAAGCCGC
CCATCACAGCATATTGGATCGAGTTCTGCTCTAGGAGCCTCGTGATTAGGTCAGTCGCGG
ATGTCATGTTCGCCACTGGAGGCACAGGTTTTTCTCCTTCTTCATCTGAGTCTGGAAGTA
GCTCAATTTTGTATGTT
>Combined_contig751
TCTGATGGACAGGGACTTAGTGCACAGGCAGACTGCTGCGTCTGTGGTGCAGCACATGAG
CATGGGGGTGGCTGGGCTGGGCTGCGAGGACGCTCTGACCCACCTCCTGAATTTTGTGTG
GCCAAACATCTTTGAGACTTCGCCGCACGTTGTCCAGGCGGTGCAGGGTGCAATTGATGG
GTGCCGCCTGGCGCTGGGGCCCTCGGTTGTGCTCAGCTACACACTGCAGGGCCTGTTTCA
CCCTGCGCGCAAGGTACGTGAGGTGTACTGGAAGATCTACAATAACCTGTACATTGGCTC
TCAGGATTCCATGGTGGCCTTTTATCCCCGTCTTGAGGATGAGGAGAAGCACA
>Combined_contig752
GCCGTAGCCGTAGCAGGGACCGACTCTCCCCTGTCCCTTTACCCCCAACCAGGAGTCCCA
CTCCACCAAGACAGAGAAATAGGAAGAGGCACCGCTCAATAGAGCGATATGCACCCGCAG
GAAGAAGAAGGCGCAACACTTCCTCAGTGTCCTCACCTACTGACAAACGACGCAAGATGG
CTGACTCTTCTGCGGACGAGGAGAACAGGCACCACCCCAAGTCTACGAGTCCGAAGCCGG
CAGAAGCATCTTTTGCTGCTGGGGCCAACGACGAG
>Combined_contig753
GAGGAAGAAGAGGGTTACATGTTCGTCGAGGAAGGCTTCCGGATACGCTTCGCCAACGGC
GAGACCATCGACTTCTACGCCGACAGCGCTGCTGAAAAGGACGGGTGGATGAAGGTTCTC
TCGGAGGTTGTGGGCAAGGACACCAGCAAGCCAAAGACGTGGACTGATATTGTCATGGCA
AAACGGGCAGCAGAAGCTGCTAGAGCAGCGAAGGCGCAGCAAGCACAGCTCAAAGCCGGC
TATGGCTCTGCCAAACAAGCCCCCATGCGATCAGCGCCACCTACACCAGCCAAGAACTTC
GCGTATCCGT
>Combined_contig754
AAGAGCTCAAAGCTCTCGCCCAAAGGATATCCCAAAAACTTCAGGCTTTCGAGAAAGTTC
GGGAAGACGCCCGTGAAAAGCTAAATGAGATTGGGCAATTATTCACAAAGCCTTCAGAAG
ACCCAGCAGAACCTCCCCACTTCAAGTATACGCTTCGAGGCGTTTCGACAAGCCCGCATA
CCACGTATGTATTGGAGAAGACCAAGCCAGAGGACGAGGATGACATGCTCAGCACCGACG
CCAAAGATTGGCAATGGTGGAAACTTGAATACGTAAGCAACGACTTGGAACCGGTAGTAT
GCGCAAAATATACCGAGGAAGACGTCCTGAAAGCTGCGAGTAC
>Combined_contig755
AAAATCAGAACAAAAATTGCTCTACCGAGCCATGATGTCAAACAACCCGCTAGGTGATCA
ACTGATTCATGCTTCCATTGTATTAGGTGTTGTCGCTACAATTGCCGTCGTTCTACGATT
CATTGCGCGATGGATAAGCAAGGCAAATTTCGGCAGCGATGACATCTTCATTGCCATATA
TCTAATCCCTCATTATGCCATGATAATTCTCGATTCTCAAGCTGATTCAAAGGGAGGCTT
CGGAATGCCTTGTGAAACC
>Combined_contig756
GGTTCAAAATCCAAGAAGAGATTTTGATAAGATACAGGGACGAGCCCACGGGGGAATATA
TTGAGATGTTGAGTGATCGAGATCTGAACGTGGCTCTGCAGAGAAATCAGAAGCTCACGC
TCTTTGTTGGATATGCGTAGAGCTGGGGATTGATAGGTCGAGTAATGTGCATGTGTGATA
CCAGAGTGGCAGCCTACTCTATCGACTATTTATTAACATCTAAGGGTATGTGGAGGGATG
CGAGAACGGTTATGGAGGTTGATCTTGAAGTTTACGTGCCATGTCAATGGCTATAGCAAC
AATATTTCATCGTATGCTGGCGATCTACTTTCGACGATAACGTCTGTATGCGAGCATGTG
GTGGATGATGTGGGGCAGCAATTGGAGGAGCATGGGGAGGAAGGCGTATGTGGACGTGGA
GCCTCAATATTGGGTTTCTACAAGTTTTAGCACCTTAGCGATGTGAATCACACTGTCCGA
GATCTTATACCATCTATAGTGTTGGTACTAAAAAAAAAA
>Combined_contig757
GGAGACTGTGGTAGCAAATACTTGGTCAAAGTTGGGAATGACTGGTCAACTCAATGATCT
GACAACTCAAGGCATCTCTGAAATGGCCAACCTATCTTCCGCTGGGCATCAATAGTCCGG
TAAGTAGTCCAACGGCAACCTCAGGGGCGTTTTTCTCTCTAAGGGCTCTTGATCTGATTA
TCTTTGGCGCAGATCTTTTCGTTCGCATACGCGCGATACCGATCCAGCAAGTCTGTATCG
TACATTTCGTGCTGTGATCGGAAGCTGAAATGTGCTGCGATGGCGTGAGTATTAACAAGT
AAGGGCCTCTTTAATTTCTTGTTAACTGTCACACTCAATTCAAGCTCGTCATCCGGTGTA
CTAAA
>Combined_contig758
CTCTATGCCCACCGCATTACCAAGAGGCGTAACAGTGTTTCTGATAGTTCGGGCGATGAC
TATAGGGCCCAGATGAATAGTAGGTCTCCCTCGCTGTCTGTTTACAGGAGCTTACATGGG
CACAGAGCGATATGCTCCACCTCATCTTTCATTTGCCCCTCCAACCTTTGATGCTAGCGA
GAAGGTGCAAGAAAACCCTCGACCTGTCCATGTGCCCAACGAGTCCACGGGCGAAGATGT
TTATGCTAGACGCATGCGACTCTCTCAACCCACCAATCCCCACGAAGTCTCTCATCAAAC
ACCGGATAGGTATCAAGATGATCTACAGCGACCTACACCACCACCACCTCCGCCACCAGC
TACAAGTGTAGAACAC
>Combined_contig759
AACCTATGCTTCGCTATCTCTCACATACATAATTGTCCGATGGGGTTGGACCCTTGAGGG
GCAAGTAAGAGTCATATTCATCAGCTTCCCAGCCGGGCTCATTTGAGCTAATTGTGCGAT
GCTAAGGTGATTGGAAACCAGAATGTTGATGTTCGGTGCTGCGAGAATCACACAAATTCC
CGTTGCGGGCGCTTTTATTTCCTGACTAGAGGTTTGGCTGCTTTCAAAGCAGAAAACCAT
CCAATTTTGGCGCTTACATTACTTATTGGGAGATTTTCGATGCTTGAATACCGCTCCAAA
AACTATCTCAGTGTAGGGACTCATACTGCTCTATGTAATACAAGTTTTTTGATTAGTCTA
TCTTGTACAAGTTAAATTGTTCCCTTTTTATGGGAGGCACTGAAAGAAGAGCCATTGGAA
AGAAATCATGATATTACATAGCGAACATTGTCGAAGCAAAGGCCCTTAAAATGTGTTATT
CCCCAATCATAACAATAGCACCAAACCTATTTCCTTCTTTACGTAAAAAAAA
>Combined_contig760
TCTCTCTTATTCAAGAGTTTCCCACACTCAATGTTGACTCGACTCTGTACAGTGGCCTTC
ACAGAATCGAGACCTTCCATCAGAACTCTCTCTGCCAGATGCGGCTCGTTAACATACGAG
AGGAAACGGAAGGCCTCTCTGGGATTCTGGAGGGCGGCAGAAAGGAAGTCTAGATGATCT
TGCTGTTTTCGGAGAAAGACAGACTCAGAAATTCCTAAAGCATGTAAGAGTAAGATGATC
TCGTCATTCAGATAGCCGAAGCTGTATGGCTTGGAGTATTCGACGACAGAAAAGGTGAGA
TCGGGTGTACCGGAGACTTTCCTCATTGATTCCCTAAAT
>Combined_contig761
GAAACAATTTGCAAAGCTATTATCGATGCAGGTTGAGAAAGTTGATATTACGAAGAATCT
GGCTGCTTTTGGATTGGACAGTATGATGGGAACAGAGTTCAGGACATGGTTGTTTCAGAA
TTTCAAGGTCGATATTCCCTTCTTCGAGTTTCTTGATTCTGGGACTACTATTGAGAAGCT
TTCTGAGAAAGTTGTTTCTGCGTCTTGAATACACTTTAGCACTCTAGAATAGACATATGA
CGAAAATACTAGACATTTAC
>Combined_contig762
TTTTTTGGGCGGTTCTAGAGCCTGCTTGTAGACTGTCTATGCTACTCATTAAGCTTTAAA
TCTATGTAAGGTGTTAAATATACATTATGTCCTCGCATGTCACGGCATCAGCATTCCAGG
CCTTCTATCGATACTCGATGTCTGCCAGACCCGACCTGAAGACAAGCATTGCCGGTCGTC
ATCCAAGATGATGCAAGATCCATTCTCCCAATCTTTAGACACGAGAATTATGCAGGATAT
CGATAGGATTCATTCGCTGAAATAGCATCAATCGTCACGGCGCGCGCACCAAGCAGAACG
ATCAAGTGTATGCACTTTCCCCCGAGACCGGCATGGGCCAGTCGTCTTCTGTTATGCTCG
ACCAGAAGACCCATATCATAACGACAGATAGCAAAGTGAAGAGCGTCTCGAAGAATGCAC
CGTCGATCTTGCCGCTGGTACCCTGACAGATGTGGGTACTGATAACGTATTGGAAGATCT
GACCTATGGCGAATAAAAATGTGGCCGCGAAGAGGTATAACATCGGC
>Combined_contig763
TGAACTCTCTAAGCTCTGGCGGGCTTTCAACAGGTGTGAGTGATAATCATTCACCCTCGA
TCAGTGGACACAGTCAGACATCTACAAAGAGCCCTAGTATTAGCGGACGGAGTACAGATA
AATACATCAGCAGCCTGGAAGAGGCAGGCTACCATTCCAAGAAGCACAAGAGTTCACGGA
AGCGCCAGGAAAGTCGTGAGGGACGCGAGCAGAAAGCTCGAAGCAAAGGAAGGACCCAAG
ACAAGTCAGAAGATCGTGGTCGGAATA
>Combined_contig764
AAGAATATATCTGCTCGAATCCCATATCCAAGTCACTTCGGTACTAACTGCTCCATCATC
GAGTTGAAATCAGCCGCTATCGTCAGTGTCCGGCTGCGGCCCCCAAAAGCTGCAATTTTC
GGCTCCCTTTGGCCCTAGATCTCGATACGACGAGCTGGGTCCCGGCGGGCGATCCCTCGC
CTACGATTTCCCCCCTAAACCTCCCACCAAACGCTTCGTCAGTCGTCAATCCACCGTGTA
AGCTTCCAGGTTGTT
>Combined_contig765
CCCTTCCCAACAAGGACCTTCAATCCTAGTCGCAGCATCATACCCCATTCTTCGAGCATC
CCATATGTGCAACGGCACAGCAGATGACGAAAGTCTCGCTATGAACTTATGATAGCATTC
AGCCAAGTCCAGGCTACCCTTGGTCCTGTACTTGGCTAGTAAGCCTTCCATTACACCATG
TTTGCCACTGACTGAGTGACACTGTGACATGGTCGTAGCTTCTACGATGCAGACTATTTC
GAAAGGGTGCTATAAGAGCGGTCAAG
>Combined_contig766
GATCTCCACAAGGAACGAACTGGTCCCATGCAGATGGGCGTTGGCATGCTATCAATGTAT
GCTCGAGCACATTGACTGAGAGGGAGGGTGCCTAAATCAACTCGACATTTAACGACTGAT
ATTCGGTAATTTGGGCGTTTTCCGCGGATTTGCGCACGAAGCGAGAGGAGTCCGGCGTCT
TTGTTTCTATGGTTCTTACTTGCAGAAATCTGGCCGGGAGGCATACGACAAAAGATTGTA
CAAGGATATGGGTCGCACTTCGGTGGCTGTACTTGTCTTTGCGTTGTCTTTCGAGGCTGA
AGTTTGGTCTCCTTTTCGGATAGGGTGCGATATGTCGCTTCGAATGGGGTACGCGCGATA
TGCTTGCTTCTTCTTTCCACCAACATGGCCGAACTGGATATGTGTATGATTATGAGGAGA
TTTGCTATCTTTTTTGATATATGGCCTAACAGTACATATTCCACAAAAATCGATAACCCT
CTTCACCTGCCGAAAAAAAAAAAAAAAAAAAAAAAAAAAAAAAAAAAAAAAAAAAAANAA
AAAAAAAAANAAAAAAAAAAAANAAAAAAAAAANAAAAAAAAANAAAAAAAAANAAAAAA
ANAAA
>Combined_contig767
CATTTCAAGGAAGGTGCATTGTTTATATTCTTTCTAGACAATCCGACCGAAAACAAAGCC
AGTGTTCCGTCAGCATCCTATGTATACAGTTCAAAGAGTCTCCTCTGTGCATATTGCCCG
ACTGCCAGGCCGATAGAGCATGGCAGACGCTCGGATACCATCTCTCCATCTACCATGGCT
AAACTAACACCGACAATGCGCCTTCAAATCCCCCAGTACTCCTCGCTCTCCACAGTGCCT
CCGTGGCCACAAGAAGCAACTCGCCGTGAAATTGGACCCCG
>Combined_contig768
ACCCCTCATTCACCCCCGCAACCTTCGCAGGCCCAGCAGCCGTACACATCATACAACCCG
CCACAACCTTCGCAGCCGGCGCCATCGGCGCCTTCAGCGCCGTCACCCAGTTTTGGCCAG
AATCCATATCCGGTGCTCAATTCTGGTCCGCCGGCTGGGCAATATCAGGCATACCATGCG
CCACGAGAGCAGCAACCGGGATACGTGGCTGAGGCGGGAGGGAATCCTGATGGTTTCTAC
AGGTAATTGAGATGTGAGTGAACAAACTGAAACGCATGGCGTTGCATGGGGGCTTAGGGA
CATTTAATGAAATCTTGGGTTGGCTTAGGGGTTCGCGTTGTCAACGTGATATTTGGTATT
GGCGACCAAGGTTGATAGCATTGAAAGAGGCCCAATTAATAGCATGCTCTTCTTAATATA
CTGTTATATAGACCAAAAAA
>Combined_contig769
GGTGGAAAGTAGGCTTGCTGAGGAGTAAATAGAGCAAAGACGTGATATAGGTCTGTATGA
CGAAGAAGAAGACTTCTTCTGCCGGTATCTTGAATAGAGTGGGCCCAACAATGGCGTTCG
GAGGATATGTCCATATTCGAGTGCGAATGAGGTAGGAGTCCCACGGTGTGGTAGAGACAA
CGGCGATTGTTATGAGGAACAAAATCTTGTAGATTTCAAGAGCCGTGAACAGCGGCCGGT
AGCACAGAGTCAAGGCTACCGCCGGCGGTATCGTGTATTTGAGGTGAACCAAGGCATA
>Combined_contig770
GTATGTTGACTACGTTCGGTGGTATCAGCCTTCTGACTCCGTCACTGTCACATGTGACCC
TCCAGGGTACGAGACCACGGAATATATCAGTAATCATCCTTCGGCATTCCATAACATCAA
TCTGACTAATTGGGACGAAACCGGCTACGGATGGCCAAAACATAACCTCAACGGGGATTG
CTAAGGAGGTCAAGTTGTTCCCTATATATTATCTTAATCTACAAGAATGTTGGGTTTTGC
TCTGCAAATCATCGATGCTGCCATTTCCAAGCAAGTGCTGCACGGAAAATTGGCCTGGCA
TGAAGATAGGTATTATGGAGTTTTTGGGCTGTTGCGTATTGCATGTTAGACCGTCTTCCT
CTTCATGCTTTCTAATCCTTGCTTCTAGTATATACCAGGGCTTAGTATCATAAATACATG
TCCCTCGAACCAATA
>Combined_contig771
GCACAAAGCACTGAATTTATTGTGAGTATAAGGATATGCATACATTTCAAAATCCCGCAA
AGAAAGCAGCAAGATCTATAAGATGAGATACTAAGATGGAATCCGAAACCCCCAGCCTTC
ACTTAGTCTAAAACACCGGTTTCCTGCTCCCCATCGCCATCAAATCTCCCACCAGGCCCC
CTCGCAATATCCCGAGCCCTCTGCTCCGCTTCTCTTGCTCTTTCCCTGCCATACCGTCCC
CAGTCTTGGCCTGAAGCATTCCGTGCAGTCAACTCGGCTTCTCTAGCTCTTTCCCTGCCA
TACCGTCCCCA
>Combined_contig772
CGCAAGTATCAATAAGGATGCCTAGGCGGTGATTGGTGTACTTTCTCAGATACGACATCT
AATGTACGTATGGCTGAGAGACTGCTATCAGAGATGTTCATGTATTTCTACTCTTTAGCT
AAGGTGTATATGCTCATTCCTCACGTGCTCGTTGAAGTTGGCTTGGCAAAGCTTCAAAAT
TAAGCTTTCAAATTACGCAAATACCGCCAACAGTGTACAGCATCTTGCACAAATTTCCAA
GACTTTCCTTGTAATACGCTATGCGCTTTGAAGCAGGTCAGTGTT
>Combined_contig773
AAGGAATGAACTTATCAGTCTACTCGCACTCAAACTTACATCGCGGAAGAAAATTGCTGA
AAACGCCGATGTCGCGCTAAAATATAAAAAACGCCCTCGAAAATACGGAGGACTGCCTCC
ACCAAACACAAGGCCTATTTTTCCAGCTCATCACATCTTTCAACCCCCACGATGTCTGGC
GCAAGACACTGGGAACAAGATAAAGAAGCTACAGTCTATATTGGAAATCTAGATGAGCGA
GTGACAGATAGTTTGGTTTGGGAATTGATGCTCCAAGCTGGCAGAATAGTCAACGTACAT
CTCCCAAAGGATCGAGTAACACAGACGCACCAAGGATATGGCTTCGTGGAATTCATCAGC
GAAGAAGATGCAGAATACGCAGCTAGGATTATGAATCAGGTCC
>Combined_contig774
CGCCCCCGGCACGACACCCACCTGAGCCAGAAGCCCAGAGCAGGCCACAGCAGATCACAC
ACCTGCAACATGGTGCTGGCAGCAGACATTGATCTGTTGCACCCTCCCAAGGAGGTGGAG
CAGCAGAAGCACAAGCTGAAGCGCCTGGTCCAGTCCCCCAACAGCTACTTCATGGACGTC
AAATGCCAGGGTTGCTTCAACATTACCACAGTCTTCAGCCACAGCCAGACTGTGGTCACC
TGCACAAACTGCAGCACCATCCTCTGCACACCCA
>Combined_contig775
TATCATCCATTGGCGAGGGAGCATGCTGATGATATGTATCCCAAGGATTGCTGGGGCCCA
CATGCCAGGAGTCCAACCCTGCAGGTCTAGATTGAGGGCAATAGGCTCCCGGGTAGCTCC
CTCCGAGAAAATCATGTTGAGGCTGCCTGAGCGCGTTGGCTGCTGTTGTCTGATTGTTAA
GGATCATAGGTCGACTTATAAAATGAGCCCAACAAGGATGTTCTGGACCAGGTAGTGCAC
TGAAGAGAGACCCGTGAGGTTGAGCGCAGTCGCCTTGGCACCACGCAACATATCCGGCTT
GGAAATCAGGCTCATCTGTATCCAAATCATTTGTGGTTACGAACGGTGGCGCATTGGGAG
GATCCATGTTTGCACCAGGACACGTTTCACGAACCGCTCTTACCATGATGGCTGATCAAT
AATAGTTATAA
>Combined_contig776
GCACGAGGAGCAAGGCTAGCAAGGACCCTCTGGGTGTGGCAAAAGACAACCCCACTGCCA
AGGACTTGGGCATTAAGTCTAACGTGCTGAAGTAACTGTGTCACAGCGAGTCCATGAGTG
TACAAATGAATCTCATAAGGCAGCAACATGCTTTTGAGTCCGCTGCAACAGTTTTGCTGG
AGTGAGAGTGGTGCTACAGTTGCAGAACACAATGTAAAGTGAATGCAGAGCTGGTCT
>Combined_contig777
CCTTATGAGTCCGCTGCAACAGTTTTGCTGGAGTGAGAGTGGTGCTACAGTTGCAGAACA
CAATGTAAAGTGAATGCAGAGCTGGTCTCATTGGACTGCAGCTTGCCAACCTAAAAGAAA
GAGCCGCTGTGTGCTGTGTACTTGATCAAGTTGCTCACTAACTCCTTGTGTTGCAGGTCC
ATCTACTGCTGACTGTTTCAGTGCAAACTGGCTTCGTGCATATCACACATTGGTGAGAAG
GAGCATGGGTGGGACAGCTGATGTGTCCAGTATACATCTGTCAGTACAGGTGCCCAGTCT
CTGCGGGTGCAATGCAGTCATCATCTGGAGTGCAGCACAAGCATGCAACAGAGCCCCGGC
TTTT
>Combined_contig778
TTTTTTTTTTTTAGTTAGTAGTTCTGTTACAAGCCACATACAAAACACAGCAGTAAGCAA
ATAAGAGGAAGGGAAAGGAAAGGACAGCGAGATACGTGCTATTGGCTATGTACCATGTTG
CAGAATCCAGCATCAGAAGCAGTGTTGGGCAGGTGACTACTTCGCAGCGACAACGTCCAA
TCTGGTGTGCAAGATCACATGGACTCTCACAAAAAAAAAAAAAAAAAAAAAAAAAAAAAA
AAAAAAAAAAAAAAAAAAAAAAAAAAAAAAAAAAAAAAAAAAAAAAAAAAAAAAAAAAAA
AAAAAAAAAAAAAAAAAAAAAAAAAAAAAAAAAAA
>Combined_contig779
CTGGTGATTTTCTCGTGGAGGAGGTGGCGTTGCGTGAATCCGAGGTCATTATTGGGAGTT
ATGTCTTTGGGGTTAATAATTTGGGGGTATTTGGTGGCAAGCCAGCGCTCTAGTGTTCGG
TATGCGGTAGAATCGTACCCTTCGTTTGTGTAGGAGATGGCGAGGCCCATAAGGGCAGGG
AGGTTGTTCGGGTCGATCTTAAGTGCTTGTTCAAGGGCGCGTATGGCTGGTGATTCCTTT
TCGTTTTGGGCTTGTGCGCTGCCTAACTGATACCAGGCTTGTACATGTTGTGGGTCTTTT
TGCACGGCCGCTTCAAAGGCAAGGCTTGCAAGGGAGAGGTTGCCACCCC
>Combined_contig780
ACTGTTCACAAGTACTGTGAATGCTTGAAGGTTAATCTCGTTGTTTTCGCAATGGATCTC
TTGGAGAGTGTCGTTCACTTCAAGAACTGAAGCCAGTGTACTTGCTCCTTGTAGACCAAG
TTTCTGATGCTCCACCCGCAACACCCTAAGTGTTTTGTTTCGCTTCAATCCAGCCAAAGC
ATGGTTTAGTCCATTTCCGTATTGAGCTGCCTCGATATGAGTATGCTCGCCTGAAATGTC
GATCTCTTTAAGAGCGTTGTTCTGCGTGAATAACTGATGCAGTATCTCGCAGGTGTCGTC
GCCCGCATCTGTTGGTAAAGAAAGTTTTGAAATGTCAAGTACCTGAGTGGTTGTGTTCTT
AGAAAATGCCTTAATCAGTCTTTGAAAATTCTTCTCTTTTTTGTACTCCATCATCTGCAT
CGTAACGCGGAC
>Combined_contig781
AACTTTTTCTTATTAGAAAGACGCTACTGTATGCATTACGTGTGACGCCAAAGGCTCGAT
GAGCATAAGGTGTCCTCATGAACGGTTTCGCAGACCATGGGCTCGATGAGAGCGCCTTCA
GCGAGAAGAAAGGACTCTCTGAAGGCATTAGGTCTTTCGATGCCTTCCCTAAAACGAAAC
CTACATACACTCGCCGTAGCTCCTCAGGCGGCTACACGACCCTCTTGCTCCTCATAATAT
CCACCGTTTTGTCCCTTACCGAATTCCGCCGCTGGTACTCCGGCCACGAAACTCACCTCT
TCTCCGTCGAAAAAGGCGTCTCCCACAACCTTCAAATAAACCTCGACATTGTCGTCCCCA
TGCTCTGTGCCGACCTCCACATTAATGTCCAAGATGCCAGCGGCGACAGAATCCTCGCAG
GAGAAATGTTGCAGCGAGACCCCACGGTGTGGGAGCAGTGGGTTGATGTGGAGCGCGGGG
TGCATAAGTTGGAGAGTGGGGAGTTATTGAAGGAGCAGGAGGAGGATACGCATGTAGGAC
ATGTATTAGGGGAGGTCAAGAGTCAGAAAAGGAAGTTTAAGAAGACGCCGAGGTTGAAGA
GGGGGGTGCAGCCGGGGGGTTGTAGGATTTTTGGGAGTCTAGAGGGTAATAAGGTGCAGG
GGGATTTTCATATTACGGCGAGGGGACATGGGTATATGGAGTCTGGGCAGCATTTGGATC
ATAATGCATTCAACTTCTCCCACATAGTCAACGAACTCTCCTTC
>Combined_contig782
GGAGTGACAGCCTACATCCCCTGCAACAAGGAATGGATCAAGAAGAAGGTCTATCAGCAT
CTGAAGGACGCAATGACCAAACGGCGCTAACATTCCAGCATGGCCCTGTCTCGGCAACGC
AACCCCATGCTGGCAGCCTTCAGAAGACTTGCACCTTGTGTGCAACACTGACCCCTCCTT
CGAGTTTTGCCAATATAGGTGGATGCGCCTGCATGTGCCCCCCAGTTCCCCTATGAGCAA
CGGCAACCTTTCA
>Combined_contig783
TTTTTTTTTTTGAAGGTTCTAAAGCAGTATTATTAGTAGGTGTCTACTCTATATATTCGA
TTCACAGCAACTTTCTTGCTCGGTCCAGGCTTTGTTGGACAGATGGTGAACGTTCTTGCC
CCTGTGCCTCCGCAAGCCTCTCAATCATTATCGACTTTAGACGATCATTTCTACGCGCTA
TAGGAGCTATAGCATTGGCGGTTTCTGCTGCCTTAAGCCGTGTTTGTTCCACTGAATCCG
CAGAAGCGAAAATCTGCAGTGTATAGTCACTTAGAATGGCCTCGAGCGTCGTCACTGGTG
ATGATTCTTGGTA
>Combined_contig784
GTCCCAGCAGCACAAAGTAGTACAGACAGCCTTTATACACAAATTATACAATATGCTGGA
GGATCCCAGTATCTCTAATCTAATATCATGGTCTAGTAACAACGAGAGCTTTGTCATGTC
ACCTTCAGCCGACTTCTCCAAAGTACTTTCGCAATACTTCAAGCATACGAATGTCTCATC
CTTCGTCCGTCAACTCAACATGTATGGCTTCCACAAAGTCAGCGATGTCTTTCACACTGG
CTCTCCTGAATCGACGCTCTGGGAGTTCAAGCATGGTAATGGTAATTTCAAAAGGGGCGA
TCTTGCAGGTCTGAGGGAGATTAAGAGAAGAGCCTCAAGACACGCCTTGATACATCGGGA
TTCTTTCTCTACACC
>Combined_contig785
CTCCCAATGCCTCCATACTGCCTCATCATTCATCCTCTTCCGCTCACGTCTGGCCGCAAA
CTCGTATGCGCGAACCCGTCGATCAGCTTCCAACCAGCCGCCTAGCGTCATACCGGACAT
TTGAATGTATCTAGGTCCCAGCGGATGTCAGACAAAGCTAGATTACGCATGGGGAGGCAA
AGTGAAGAAGCACTACATCCGACGAACAGTGAAGAGAAGACTGGAACAAGCAGAACATGG
AGGAGGGGGTCGGGCCCACAATTTGAACTGGACCGTCAATCCTCTATAAATGGGTGATAG
GTAGTAACCAGCAACACCGAGTCCAGCACAAATGAGACCCCACTGCAATGGAGACTGTGT
CAGTCCAGGAAAGCAGAGGCGAGAATCAGGACATAGACATTGTTCGGAAGCATGCGG
>Combined_contig786
TTTTTTTTTTTTTGCTTGTTTTATTTTCTTTTTTGTAAGTAAATTGCAAATGGGTATCAA
CCTCCTCACCGGAAGCGCCAAGGTTTCATGCCTACCCGAAACCCCGCAAACCTGCTCAAA
ATATATCTAGTCTATGAAGGAACGTCACCTTGCTCGAATGACTCACTGGGTTTCTTGCTT
GGCTTAGAGGTGTATTTCAAACCAGCAATGACTCTGTCTGCCCACTCTTGAGCAGCTTCC
ATTTTAGCCTTTACGTAGGCCCAAAATTTATTCATGGCTTCTTTATTGTCTTCTGCTGCA
GCTACGCTCTCATCTACCGTAATGGATTGGTTGTTACTGGCTTGGTCGGCCGTTTCAT
>Combined_contig787
TGACCTCGAGTCTACCCAATTCTGGTACAACGTTTGATACCCAGCCTTTTGCTTCAAGTC
AGTCTGCGCCGGAAGATTCTATGGATCAATTTGGCGTAAAGTTAGATGACACGCCTCTTG
ATCCAACACCTGCAGTGGTTCAGCAACCAACATCAGATCTCCGTGAGGAAACACATTCTT
TGACTTTGGAGCAAACGGTAGAAATCAAAGAACACAAACAGCAAGAAGATCTTATAAATG
ATCCAGATTTAGCGAACGGAGTCATGGTTGACGCGGTAGCTCCGGTCGCAACTGCCACAG
AGGTAATTACTCTAACAGAATCAGTCGGCCCTCCAGCATCTGCACCTCCAGCAGTCGAAG
AGCCGCAAGCAACGAAAGTCACGCCAGCAGAAGCTCCTCAGTTGAAGGAAGAAGATACTG
CGGTTTCAGCAATGGAGGACGAGTCTGGCACTGTAGCTGCCCCAGATCCACCACACCGCT
CACCTGAACCCGTAACAGAGACCTTAGAAGCCGAAGTCCCGAAAGATCCTGCACCATCCC
CAGCTTTAGCCTCAGAACCATCAGCAGTCGTGTCACAGC
>Combined_contig788
TTAGACTAGACTAAGGTGAGAGGAGGGATGGGGTGGGGTGGGGGGCGGGGTTTAAGGGGT
TATGGTTGGTTTAGGTGACGGATGCGGGCGATTTGGATTGATGGATGGGTATTTAATGAC
TGTATGGATATGACATGACTTCTATGACTTCTATGATGGAATGGGTTGGTTGGATAAAGG
GAAGAATTCTTTCGGACGGAACAGCACGGAAAGGGATCGGGACATGTGTCTTACAATGTG
ATAATGTGGCATATGATGGCTTTGGGGAAA
>Combined_contig789
CCCAGCGCAGGCCAAGCTGGTGCGGAGGTAGCCCCACACACTAGAGGCGCTAGGATTGAG
CGCCAAGGCGCGGGTATAGTAGCGAGCAGAGACCTCATACTCCCCCACGTTTGCCTGGCT
GATGCCCATATTGGTCCATGCCCGCATGTAGTTGGGCTTCAGCTCCAGGGCTCGCTGGTA
TGCCGTGATGGCATCAGCGCTGTGTGAGGAGTTGGCCAGCGTGGCCCCCAGCTTGTTCCA
GAGGCTATAGTCCTTGGGCTGGATCTGAAGGGATGTC
>Combined_contig790
GTTCTTAGGACTAGCGATCCACAGCAACGACAATATCTCGAACATCATCAGTCGCAACAA
TGCCTACTCGACTGACGAAGACCCGCAAGCACCGTGGCCACGTGTCTGCAGGCCACGGCC
GCGTTGGAAAGCACAGAAAGCATCCTGGTGGACGAGGTATGGCTGGTGGACAACATCATC
ACCGAACAAATCTCGACAAGTATCATCCCGGTTACTTTGGAAAAGTGGGCATGCGATATT
TCCATAAGCTGCAGAACCAGTTCTGGAAGCCAGTGATCAACCTGGATAAGCTCTGGTCCC
TCGTTCCCCAAGAAAAACGTGATGAATACCTAGCCGACAAGAAAGGCGACACAGCACCCG
TGCTCGATCTATTACCACTAGGCTACTCGAAGGTGTTGGGCAAGGGGCGCATTCCGGAAA
TACCCATGGTCGTGAGGGCGAGATTCTTCAG
>Combined_contig791
TCCTAACACACTGGTGGGAAGCCTGATTGCTTTCAGAACCTTCAAGTATTAGCCTACACC
TGTCTGGCTCGTATCAGCAAGCGAATTCTCGCCGTGCTCCTAGAGCTTGTTGAAGATGTC
AATTCCGAATGAAGCTCTACAAAAGCTTGCCCTTGAGATCGAATCACAGGCTCTCACAGC
CCAACGCGAGATCAACATCGTCAAGACAGCCATGGCAGCGAAGCAGCGTGACGTTCGGAT
GCTGGAGCTTACGTCCAGCGAAGTGAAGTCTCTGGACAAGGACACG
>Combined_contig792
TTTTACCAGGGTGTCGGGAAGATGTTTGTGTTCAGTCCAAAGGGGGATGTGGAAAAGCGA
CTGTCCTCGGAGACTGGGGAACTTAAGTCGGACATCTCGAACCTCAACAAGAAGCTCCAT
TACCTGGAGACGACGCAGAAGAATAGCCGCGAACATATCGACAAGATAATGCAATCTGGT
GGGAGGTCATAGCACTAGCACTGTTGAGTTATAGAAGATGGAATAGCTTGCGGAAGCCTA
GGGAGTTCTACTCTCCGATAAGGGAATATCTCCGAGTCTGCCTAAACGCGTATGGGTGTC
CTGTCTATTCCTCAATGGCGACCAATCCGATCCCACGTTATCAACAGCTTTCCACCAATC
GCAATGTTGATACGACTAGCGGCTCAGCCCGCGCTGTAACCGTTGGATGACGCAGTATCC
ATAACTCACAGATGCAACAGGCAGATCCCCACCTAAGCAATTGCCTCTGCTCTGCTCTCT
TC
>Combined_contig793
TTGTTTTCCTAATTTATTCGGTAGGTTGAAACCTTATTTGCAGGCATTGGCTACAAGTCA
GATGACGAGCTGGCTTCTAAGTTCAATCAAGGATCGCCTGCCAGCCAGGCAAGTCTTACT
CCAGGGGGTTCTTTCAGAAGCAGTGGGCAAAAGGCGGTCTGCTTTGCCAAGGATGTTGAG
ATCATCAACAACCACAGCCAACTTAATCTCTCGCCGCGAGAGCCAAGTCCTGCAAGACCA
GCAAAGCGGCTGTCAGGTGCAGAAACAGCGAGGAAAGTGCAAAAGGATCTCGAAGTAAGG
AATGAGGCAGCCGTCCAACGGCTCTGTCAGAGACTT
>Combined_contig794
TGCCGGAGAGTCTGTTGAATGATAGCCTGATTGGGCCGGTTGGGGGTTTTGGACTTAGTC
AGGAGAGTTTGGAGGAGGAATAACAGGGATCAAAGGCAGTAGTTGGTTGAGGAGGTGGGA
TATTTCGTGGCTAGAGTGATAGAAAACAGCTGAACCATGATCACAATACTCATCTTCAGA
GTCATCGTGCCTTAATGTACCCCATTACCCAAACAATCTCAACCCTCCCTCTTCATCCCC
AATCCCATCCACATCCATCTC
>Combined_contig795
GAGACAGCAGCGTCAGGGCTGCTGGAGGCGGGGTCAGCCCCAGCTGTGCGGGCGGCAGCT
GAGGCTTGGTCCAGCTGCTGCTGCTGCTCCTTGCGGGCAGCGTGCTCCTTCTCCATCGCC
TCCAGCTCTTTCTGCGCCTGCCACACCTTCAGCGCTAGACCAGCCGCATGCAGCTGGGAC
TGCAGGGTGTGGCCTGTCTGCCTCATGCGGGCGATGCCCCCTGTGAAGAAGTCTGACAGC
ACAACCTGTGCCTGGCTCTCGTACACCTTGCCGATCGTGCACAGCAACGTTGGCCCAAAG
GACGCCTTCACCAGC
>Combined_contig796
CGTCTGTGAATGCTGCGTCCACGAGTGCTTCCGCGTTATCCCCGTCAGCCAACGGACCCT
CTTCAAGCTTTCGTTGCAATTCCTTCAAGTCGGGGCTCTTCCATACAAAAGACCAAGTCT
CAGCACCCGGCATCAGGGTCGCAACTTTCGCCTTCCACACCTCTTTCAGTGCAGGTTGCT
CCAACAGGCCCTGGATCACCTTCGAGCTATCCCAATAGTCTAAGGTCATGCCATGCTCGA
AATGGGCCTGGAGATGTTTCAAACGTTCTGAAAACGTGAAAAAGGTAGTACCACAGAAGC
CACAGGCCCACGTTTTGTTTGGATTAGAGTCCTTCCACTTGGTCGCGACCGCTTCGCCTT
GGGCCCTGTCGTAGATCCCATGGACCCTGTCGAGGTGAGTGACCATGTCGCACCTTCTCT
TGCACGAGAACCGAGCGCCACCCTGCGATTCGCACTTATACATGTTATGACATGCGAAGT
GACTGTTATCTGGCCCGGTGATACCACAGAATGCACACACAAATCCATGATCTGTAGACT
CAAGCCTCCCACGATACATACAAATATACGTCTCTTCATGTTC
>Combined_contig797
AACGCCCGCAACAAGGATCCAGATATTGGGGGTGGTGTAGCAGGTAAAGAAAAAGATGAA
CCAATGAAGGAGTGGAGTTGGTTAGGTAATCGAAGTCCCCTGATGGGTGAAACCGAAGAA
GCGGAGTGGGTGCTTGAAAGGCTCAGTGCGACGCTGGAGAGGGAGTTGAAGAAGCAGCAT
GAGGCGCGGGAGAAAGATGGGGGAAGGCAGCCGGGTGATGCGGGGATAGCACACAACGTG
ATGCATACTAACAGTGATGGAAGCAGTGACACGTTGGGTGAGGAACGAAAGGCTAGTGTG
AATGAGAAATCGGGGCGGACCAATGGTTCCGAGTAATAGGGTACAGCTTCCAAGGATTTC
TGTATCTTTGTATCGTCAAGTTATTTGCTACTCGTTGGCATTTGGTAAAGTCATTTGAGC
ACTGCAAGGCATTCCTTTTTGGTC
>Combined_contig798
TGTTGCCTATTGAGATCGAAGATTCGTCTTCGAAGCTCAAACATCCCAACACCGATCCAC
TCTGAGGAAGAGTGGAGGACCCGCGTTTCATAGTGGCGTTGTCTGGGTGTGAGCCTGACA
TCTGAAGAGATTGAAGGCCAGAGAGACCCATCCTTAGGGACATAGGGTTCGACAGTGCCT
AAATGTCAGTAATACATGTTAAAAGGGTATGTTCGGGTGACGGAGGACGTATGAGCTACT
TGGATGCAGGCGACAGAATGGCTCGGAAGATGTAGACCAGCGAATCGCATCATATATAAT
ATTTGAGATTAACATACAAATATAAACCGCGTTCAACGATAATGCAAGAATACCGCAAAT
GATGTCAATGGATTGCTCTTATTCAAATTTGCAGATTTTTCGATACATTTCCAGACACTC
AAACCATGTCACAACATCCTGTAGAAGCCAGAACCTTTCCACAGGAGTATAATTACAAAG
TGGTACCGGCAACGCCAGTCCCATGTGTCACCTTTACTGCCTACCCATCCTCCTCATCCC
CAGCGG
>Combined_contig799
CATTCATCCCTCCATGCAACACACCATAGTCGGCCCCTCCTCTTCTCCGCCCGCCAAGCA
CCTCTTTAGCCCACCCAGCCAATTGATAGCACCAACCACCTCCCACCAAAACCCCACTGA
CAACATTGACCACCCTCACCATCAGCGCCATAAATCCGCCCCTCTCCTCTCTAATCGTCA
AAAGTATAGGCTCGATATCGAATTTGAAGAAGATACCAGGAACGCTTCGTTCAGGCA
>Combined_contig800
ACGGTGAATGGTGGCGTTACGTTGCATGCTCATCCTAGTTCACTAATGTTTAACAGGAAG
GCCGATTGGGTTATCTTCCATGAGATACTTGAGACTGGGGATAAGACCTTCATCCGAGAT
GTTACTAAAATTGACAAGAGCTGGCTGCTTGATGGTTCTTTGTCTGCCTATTATCAAGTC
CAGGCCTGATAAAAGTGCCCTGCGAAGCGAGGTGGAATAGCTTCGAGGGTTTCTAGATAG
AGAGTGCGAAAACTTGAAC
>Combined_contig801
AACTGGCAACCTATTGCCACCAAGTACTTCCCAGATAAGACCGCCAATGCGCGCCGAAAA
CGATACGGACGCCTTATAATGAAGCGTGACCTTGCCGAAAACTGGGATGACGCCAAGATG
GAAATTCTTAGTAAAGCTTACAATGATCTGCGCGAGCAAATGTGGAAGATTCTCGGAGAT
CGAGTAGGCGAAAAGTGGCAGACCGTAGAAGCAAAATGCATGGAAACGGGTACCAAGAAA
CTTACATGTATCGGTCGTGCCGCCTTACGTCGCTCGAGATTATCCCCTGCAGTCAACGAC
TCAGATGATGAGACAACACTTACCCCGCGCGCGCTCATCAGTGGGACGAAATCCCATCAT
GAAGCGGCTAAA
>Combined_contig802
ACTGTATATAGCAATTATGATTAAAATAGCATTAAGAAGACCATTGGCCAATTCTGTCAG
GAACCACGTTGTCATAAAACGGTATGCACACGCTCCAGTACCTTTTAATTGGGAGGATCC
GTTAGATTCTGCCTCGCTCTTCACAGAAGAAGAACTCGCAATCCAAGAGACTGCAAATTC
TTACTGTCAAGAGCGGATGTTTCCTCGCGTACTTGACGCCTACCGAAACGAACACTATGA
CCGCAAAATCCTCGAAGAGATGGGTGAGCTGGGCCTTCTCGGTGCTACAATCAAAGGCTA
CGGATGTGCAGGCGTTAGCAGTGTTGCATCAGGTCTCATCACGCGAGAAGTCGAGCGTGT
GGATTCAGGCTATAGGTCAGGAAT
>Combined_contig803
GCGTGACGGCGAGGTGCCCAAGAGACAATCCTTTCGAGTCTTCTACGCGGTAGACATTTC
ATTATGTTTATTCTTCGCCTTCTGGGCTTCTGATTGTACGAAATTTGGTGCTTGTTACTA
TTTATGCTTCTGCGTACTTTGAGCCACCGCTCGCAGCTTCCGTACATGCGCATCGCCCAA
ATGACAGCCCATCTAAGCAATGGCACCACCAACGGTGCCAGCAATGCCACCTTTGCTGGT
GTCTCGCTAAAGGAGCTTCCTAAGTCGGACAATTTCACGAGCAACCTACCACCAGATCCA
GAATTCAAAACGCCCGTAGAGTCACACGAAGCAC
>Combined_contig804
TTTTACCTTCTTCATCGTTGACATCGTTGACATCGGTCATTCATCATCAACATCAGTATG
AGCCCATGAATACGATTGATGATGTTAGGAAGAGCATTTCGATAAGCTTGTGGTGGGAGG
CTAGCGCTAGGCCAAATTTGCTCTCCCCTGTTCAGATTTAGTTCGAACAAGCCCTCACTG
GCTGAGAAAGATACCACATCACCGCAGATCACATCCTCAACAATAAGGAGCATTGGCGAC
GTCTAACGGT
>Combined_contig805
ACGAGCGCCGTGAAGAAATATCGGCTCTCGGACTTCACGTACGCGAGTCTAGTAAAAGCA
CCTGGGAACTTTGTCCGGAACCTTGGGGCTCATCTGAGCAAAAGGAATCGACTAGGCTCC
TCGGTCTGCAAGAGATGAAACCATAGGTATCTGACAAATGAGACTGATTGGTTGCAAGTG
CATTGGCGGTTGACAGGAAGCTGAGACGTTCGGGTCATTAAGCAAGTTGGGATAACGGCA
CATCACTGGCTTTTGCCCATAAGGCGAGGCTTTTCAACTCGAAAAGGTAATTCGAGAGAC
TCAGAACTCTCCGTTCTGTAGCTTACTAAACGCTGAATATGACGATTGAAAAACGACAAA
AAAA
>Combined_contig806
TACCCACTATCAGCACTAGCATCCTAGCCTCTCCATCCCATTGCTTCGCTTCATTCTCTA
ACCAGCAACTCCCCCATCAGTATGACTCACCTACTGTATTTAACTCTTCCCCCACCCTCT
TCAAACAGACCTCCCAACCTGCAACCAAAGGACCTCCCCAAAGCTCCCTGAGCATTCTCC
CCTACACCGCCTATCTCCCACAATGCCACCATCCGCGCCCAAACCAACGCTCCACCTCCT
CCCACCCCCAACCCCTCAGTCCTCACCCTCACAATCAAAGGCCCCGCCGAATTCAACGTC
CCAGACGCCTCCAAACCGCCCGTCCCCCAGCCATTCCTCGATGCCCTATCCATACGCATC
A
>Combined_contig807
GGATCAGTAAGCTCCCTATCTGCCTCGCATGACTAACATAGCTTTAGTTGGCACGAGCAA
GTCAGCAAAGCAAAGTGCATAAGAAGCATCAACCTCCCGGCTCGAGATGGACCGCATCCA
CGAAATTATACCCAAGAACATCCTACTGTATCTCAAATTACCAACTAGTTGAAATCACGA
TGTCTGACTCCTACAACCAGCAATCCCAGTACGGCCACCAGGGCCAACCCCAAGGTCAAG
GTTACGGTTATGGACAGAACAATCAGCAAGCCTATGGCCAGCAAGCCGTACCATACGGAC
AACAGCCGAACCAGTACGGACAGGAAGGCCAACAACAGTACGGCCAGCAGCAACAACAAT
ACGGCGAGAATCAACAGCAATACGCTCAGGAGGGTGAACAACCCGCTGATGGCGATCGCG
GCCTCGGTGGAGCCCTTGCTGGTGGTCTTGCCGGCGGCTTCGGTGGCCATAAAGCCGGTC
ACGGTTTCCTCGGCGCGATTGGCGGTGCTATCGCAGGAAGTTTAGCAGAGGATACGTTCA
AGAAGCATCGTCATCATGAGGACAGGCCACATAGCGGCCAGGGCAAGCACAGCTTTGGTG
TCTCCGAAAACTTCAGTGAGAGCGCGAGCTTTGGTGGGAAGAAGAACTAAAGGGTGTGAT
GGGGAATGGAGGATGAGTGAGGTCAATGGATTTCGTTCTGGCGATGAATCAAATGAGCGC
ATTTCTTTCTTGTTGTATTTTGTGATGAGCTGTGTCCAAAGCAAGCAGTTGGCACTTGTC
TTGGGTTTCGTCAACCCTGTCATAATAAAATGACTGTAGAATTGAAGCATTCTTTTTGTG
TAAACAAAAAAAAAAAAAAAAAAAA
>Combined_contig808
CTCCCAGACGAGATGAAGATGCCGGGGACTGAGATGTCAGCAGATGTGATGATGAGCCCA
GCCGCCGGCATCCTCAAGCAAGCTACTGTAATGGACGAGGGAACGCGACCTATTTACCTC
GATATGCAAGCGACTACTCCAACTGATCCGCGCGTGCTCGATGCTATGCTCCCATTCTTC
ACTGGACTCTACGGAAATCCTCACTCGCGAACTCACGCATACGGTTGGGAGACTGAGAAG
GCCACAGAGCAGGCGCGAGAGCATGTGGCGAATCTGATTGGTGCCGATCCAAAAGAAATC
ATCTTCACGAGTGGTGCAACTGAGAGCAACAACATGAGCATCAAGGGGGTGGCCAGATTC
TTCGGGCGGAGCGGGAAGAAGAAACATATTGTTACGACTCAGACGGAACACAAGTGTGTG
CTTGACAGTTGTCGTCATTTGCAAGAGGAGGGGTTTGAGGTTACCTATCTGCCAGTCCAA
AACAACGGGCTGGTAGATTTAAAAGAGCTCGAGGCCGCCATCCGAAAAGACACTGCTATT
GTTAGCATCATGACTGTGAATAATGAGATTGGTGTCATTCAGCCAATGGAAGAGATAGGC
AAGATCTGCAGAGCAAAGAAGACCTTCTTCCACACCGACGGAGCACAGGCAGTAGGGAAG
ATTCCGATCAATGTCGATGCCTGGAATGTGGACCTGATGTCGATTTCTGCACACAAGATC
TACGGACCGAAGGGTATTGGCGCCTGTTACGTGCGACGAAGACCCAGGGTTAGGATTGAC
CCCATCATTAGTGGTGGAGGTCAAGAACGAGGTTTGAGAAGTGGAACACTCGCACCGCCT
CTTGTTGTGGGATTTGGGGAAGCCTGTCGGATAGCAAAGGAAGAAATGCCATATGATTCG
AAAAGAATCCAGAAGCTATCAGACCGTCTGCTCAAAGGACTGCTGTCGCTAGAACACACT
TCCCAGAACGGCGATCCAGAGCGCTTCTATCCCGGCTGTGTTAATGTCTCGTTTGCATAC
GTCGAAGGCGAATCTCTTTTAATGGCACTGAAAGACATTGCTCTGTCATCCGGCAGTGCA
TGTACATCGGCTTCGCTAGAGCCAAGCTACGTCCTTGAGCACTGGGCAACAGCGACGAAA
GCGCACATAGCAGTATTCGATTTGGCATCGGCAGGTTCACTACAGAAAGCGAAATTGACT
ATGTCCTC
>Combined_contig809
GACCTGGGATCTGGGGTTGAGCAATTTTCGATACTTGTAAACAAAGCACGATATTGCTGA
ATCGATCACCAACCACAGTTCAACGCATATTATAATAACTGGTTCAGGTCCCAGTGATAT
CAGAGCGTCTATACATAACTTTTGCACCAATGAACACCCGCTAAGCGACCGAACGACATC
TACCAAAGCTGCAGCCAACAACTGCGGTAACATGAAGTACCAATCTGAGCGATCATCCCT
GCGGTATCGACGACTGCAGAAGCATTCAGGAATACAGTCAAGACGATAGACCCGTTTCGG
CCTTCGGCTGGGTCATCGGTGCCATAA
>Combined_contig810
TTTTTTTTAGTCTTTGAAAAGACAGGTTTCTACAGAAAGCAAGCTACCAGTGGTGTTCCA
CAACTCCTGGGTACGTACGCTAGCTGCATTGACAAATTAAGCAGTACCAAGCGCACGAAG
GCCACGCCATTAAATCCTAACTCCCTCTTCCACCGATTGACTTTCTTCGCGAATAATTCA
TAAGCCCAGCTAATGATCCCCTTAAATGTCAAAGCCGTTGAGAAGCTGGACAAATCGGCG
ATAACGAGCACCCAGTGTTCCATCGTTGCGAATCAAAATCGAATGCCTACCAAATTTTGA
ACTTTCCCCAGACCCGTAGCAATCTCAATGAATCCCACTGGCCACCACCATCTCTTTTTC
CATCCTTCTTTGACCGGCAGTCTCTCTTCTTTGTAGAATGCGCGCATATAGTCACATGGA
ACCTTCTGCCCATCTCCAAAGACCTTGAGCATCATCAAAATCTGACCGCTGGCAACATTG
TGCTCGGGAGGGCCGTATTCCAGAGTTGGGTTCGCCTCCAACTGCTCGTGGATTCTCCGT
CGCTGCAGCGCGCAGAGGTCTTCCAGG
>Combined_contig811
GTACCTCGTTGAATACCACAAAGTGGCCACAGAACCAGAATTATGTTTACAACGGTGACG
TTCAATTCTCATCACGTAACGTGGTTGTTAATAACGGTTTGACAATTTATGCCCATAACA
ATGGAGGTTCCGGAACTTGTGGTTGGTCTGGAGCCTCTATTGATGGCTGGACATATCCAG
GCACCTCGGAGAATGAATTCTTGTATGGTCTGTTCCAATTCAAAGGTGTTCAGTTTCAGG
GCGTATCCGGAATCAATCC
>Combined_contig812
TTTTCTTGTCTAATTGGAGGAATGGTACGGAGCTTCGTCCGCCCGGTTACGGCTGGATAG
CTACGTGATTATATAGCTACTATGGAGTATCTGCATGACTCTCCTACCTAGCGCCTTTTA
GACCGTGGGCCCCTGCTATCGCCCAATCTATAACCGAAAAAGGTACAAAAGTTGACTCTA
AAACGCCTGCCCTGCTCAGGCTCTCCACATATGTCGGTAAAGTCATGCTAAGCCACCCTA
CGACCCAGATATATCCTAAGATTCTCGACCACGATCCTAGTCGCCACTGGCCTTCAATAA
CACCATACTTCTCTTTGCTATTATCCTTGTGCCCTCTTCGCCAGTCCTGTTCGAGCTTAC
CGAGCCTGAGCATTGTCTCAAATACTGCGTCCTCAAGCATCACACCCAATAGTTGCATTG
AAAAAAATGCAATCGCACCTGTCTCGTCCTGCCACCGCATACGTTCGCCCGCCATCCATC
CTGCTAGCGCATGCGTAGCCCCACCAAAAGTAAAGCCAGTACAAAGCTGGATGTAGGTGC
TTGCGTGTGAGCCCGCCGGGACCCGCAAGACGTTTTCACGTAGCCATATGCCGAAGCTGG
TAATTACTCGTCGCCCAGCTTGATGCCAGGTACGGCCCCACAGACCGCGTAAAGAACTCA
TGTAGCCCACCGGGCCCATGACATATGGATAGGATCTAGGGTTTCCCAAGCCCGAACTGA
CCACTAATAGAGCAGGAACTGTGTGGAACATCCATAGCTGTAGGTATAGGGCAACAGCGT
ATGACCATATTGACGCGAGTACAGTGAGGTTGGATCGCTGTCCTGCTGTGAGGGAAGTGT
ACGTGGTGGGGGAGCTAATATGTTGGAGTAAATCTAAGAGTAGGTAATAGAGTATCACGC
GGCTCAATCGAGAACGGATAAAGTCCCTTCGCGTTTCGCAGCCGGAGTAGCAAATGTATG
GCGTCTCCCAATTCCAACCGACCCCTCTGGGAGTGTGTACAATTTCGAAAGACCAGCAGA
GCTTCTTCCAGAATGGAACACGGTCTGGGTGGAGTTTCGAGTCACAATTTTTCGTCAACG
TCTTTTCGGCATCAACAAGCAGCAGCAAATCAAATGCTTTGCCCAGCTGGGGAGTGATCG
ATAAAGCCAAAGCCCAGTCGGTCTTTGGATCTCCTGTCGTTGATTGTACAATATGGCAAT
AGAGGCCGAGTAACAACAAGGAGAAGATGGTGCCTCTGTGGCGAACTGGGGGAAAGGCTA
GGGAGATTGAAAGAATTATTTCGAAAAGCGCAACAGCGAGAAATGAAAGAGAATGTGCTT
CGCTCCTCATGATACTTGGAGAGGCTCATCGAGATCAGTCTACAGAGGGGGTGACGCCTA
ATGCTCCACTACGGCATCATTCGGATTTCTTAAAAGTTTTGGGTCAG
>Combined_contig813
TACCTTGAGATGTACTTCGACAATTCACTCTCAAGCAAGGTAGCGATCGGCCTAGAAGCA
CCGCGTGGCATATCTTCGAACTTTTCTAGGATGGACTCTGGCGTACTTACGTGATCAAAA
CCCGCCTCATTGAGAAAATGAAGCTCAAAGCCTAGTGGATCATATTTGGTCACGACCTTC
GCCATCTTAGCCAATAGATGGCTAGCCTGCTGCCACCGCCGACCATACATTCTAGCTGAG
TCGTCCATTAAGACAACTGTTCAAAGCGGGTAAGATATGCAAACTGTCTTCTCTCAAGAA
GAATGCGTCTAGAGATTCTATAGGCGAAGTTGTCCTTGT
>Combined_contig814
TAGCGTAGACGGCGATGAACGCCAACCAAATGACCATACTACCCGGAATAGCAATGAACG
TGTATTTGGTCCATATGTTCGTGATTAAGGCGGCTTTGCCTAGCACGGTCCCAAGTACGG
CAGTATATAGAGCTGTTCCCCACACCCAATGCCCAGCAATCTTGCCGTCACTTTGGGGGA
GGTCCCAAAACCAAATCAGCTCGGATACGAAATATGCGAGGAGAGAGTGGTAGAAACCGT
TGAGTATCCAGGACCAAAACGAGTGCATCTTGAAGAAGACACCTTTCTGGCCAAGCTGGT
AAAGCTGAGGATAGCGGTCGAGAAGGCGGGCTGAGATAAATTGGTCGAAAATGCCTATCA
CAAAGGGTGGAAGAACTGTAAAGAACACATTGTAGAAGGAGAGCGTCCAAGACTCGAATA
TGACTTCGCCAGAGAAAGCGTTCTGAAAAGAGTACCAAAATT
>Combined_contig815
AATCGTAGGATCCTTGGCGTAGAACCGCAAGCAGCGTGTTGTTGACATGGAATTCGCACA
ATGTCCAATACTCAGCATTAGGGCTGGAGTTCCCCTGGCATATGCTATCCTCAGGCTAAG
ATACGTGACTGGCTTGATGTTCTCAGAATATGCTCAATATTGAATGCACTATGAGCGGGT
TCTACTCCTGCTAAGACTTTGGGCACCTAAACGGTACCTCTTAAGGCATTCTTAATCGTT
ATGATTAACGAAGTTGTCCAACCGGAGTAAGTCTGAAAAGGCCCATCACCAACAGTCAGC
CACGCGTATTGATGTGATTTGTGA
>Combined_contig816
GCTGTGTGGGCACCCAATTGGAGAGCCATTAGACTAAGACCTATTGTTGTGATGAGCACT
GCGAGCAAAGCAAGAAAGCTATAGCCAGGATTCCTGTGGACATCGATCGTTTCTGATATT
GGAGCGCTTGATGAATGCGAGATTGGCACTTTCAGAGCATTCGACATGGCAAAGAAGGCA
TCTCGCATGAAGGATGAGAACGACGTAAAAGAGCCACAGAAGCCAGTAGCGAGGCCAATA
TACAACGGCAAAGTCTTCTTGACAACAGCATGCCGCTTGCTGACCGAAGGACTACGGTGT
TGTCTTTTGGCCTTCTCTTCATCCTCGGCTTTTGCACGTTGGCCATGTGGTGATCCCCAC
TCTTCACGAAAAAGCTGC
>Combined_contig817
CACATTGGCTGCATTGTCCACATTTGTGACTGCATTCGTCATTGGGTTCATCAAGTACTG
GAAATTGACTTTGATTCTCTCGTCTACAGTTTTTGCCATCAGTGCTATGGGGTCAATCGG
AAGCAGATTCATCGTCAAGTACAATAAGCAATCACTGGAGTCGTACGCACTGGGTGGCAC
CGTGGCAGAAGAAGTCATCAGTTCCATCCGAAATGCAACGGCTTTTGGTACACAAGAGAA
GCTTGCGAGACAGTATGACGTGCATTTGACGGAAGCTGAAAAATGGGGCACGAAGCTCAA
GAGAGTTCTGGCAGTCATGATCGCTTGTATGATGGGCATATTGTACCTCAATTACGGTCT
TTCCTTCTGGCAAGGCTCAAAATTCATTGTCGATGGTCAAATGACGCTTTCTGAGGTTCT
GACGATCATGCTTGCTATCATGATTGGAGCCTTCGCTCTAGGAAATGTAGCGCCAAATAT
TCAGGCTTTTACCACCAGCATAGCTGCGGCAGCCAAAATTTTTAATACCATTGATCGAGT
TTCGCCTCTGGACCCGACGTCTGACGCAGGAGAAACACTTGAGCATGTGGAGGGAACCGT
TGAGCTGAGGAACATCAAGCATATATATCCGTC
>Combined_contig818
CGGGGACGAGGCGTGGATCTACAAGGCGGGTTCCAAGGACGCGATCACCGAGTTGTCATC
GGCGTGGGATAGGATCTGGGTCAGGGAAGGCCGCACAAGCATCTATTCCGACGTGGTGAA
GATGGTCCACGATCTCGGTGGCGACCCCGATACTAATCCGTTGATGTGCACCACACTGCC
GCTGGAGGAGATGATCGACCACCTGGGCAGCAAGCTGTACAACCTCTTAATGTTGAAGCC
AAGCAACTGGAAACGCAATGGGGAAGACCACTTTCGAACCCAAATACTGGCGGACTTGGG
TGAAGAGATCGATGGACGGCATCGTCAATTCGATGATGAGCAAGTACGGCATCGGCGAGC
CCTATGTGCAGATGCGTGACGCTATGATGATGGGCACCACTGTAATTAGG
>Combined_contig819
TTTTTTTTTATTTGTGAGAATATTTATTGTATACTTAAGTAAAGAAAAGTCGGTGGCCAT
TGTCCTGGCTGAGATCTATTACCCAAAGTCAATATCCTTGCATGACATTACAAAGACATT
TCAATTGCCTAGGTGCAGGCGGAACCAAGAAAGTAAAGGACGAGTGAGATATAACCCTGG
ACCGCGATCAGAGATCTGAAAGGGAGTAGATCCAGAATTGTACATAGGCAGCTTGTTCGC
GCTTCTCCTAGAGTTTCGGTGGTGCTCGCTCTTAGTTATCATCCTTGAAGTACGTACCAC
GACGTAAATCAATGGGTGTAGTGGACATAACTTCAACAACGGCTAGTGGTTATGACGTCC
ATAGGTGGATGATATTAGCTATAATGTGCTCTAGAGAAGCAGTAGAAGAGTCGTCCCAAA
AGCCCCGATGTATCAGATATAATAGCCGAGGCTAGCAGGCATATTAGCACAAGGGATAAC
AGGTACCGCCACCGTAATTAGAGATATACTATGCCATAAGTCAGTCATAATAACGCATTG
TCGGTGCACGGAATATCTTGCTGTACTTCTCTATCGTTGTTCGATAGTAATACATAGGTC
CGAGAGTCTTGGGTAAGATATCCATGCGGTTTGTTACTCACTGAATATCGTCTCTTACTA
AAGCGTTATACAGATACTGACAGCTTCCCCGG
>Combined_contig820
TCTTTCACACGTTATTCATCCTGCTCTAATACGCTTCGAGCAATCATTGACGAAGTCACA
TGATCGAAGCGACTTCTCGCCGGATCCGCCTAGTCTGGCGCCAGGTACGACAGCCTGGAC
TGTCACACCGCCATCCCTCCACAGTCGCCCAAAGCCAAGAAGCGAGATGACGGCACCAAA
ACTGCTACTGCGCCTGCAAGGCCACACCTGTCCGTCCTGTTTCCCGGGTGCTGCAATGCA
CCTTCTCGGCACGAGCCTCAACCTGTCTCATGCCCTTATGCCGCCTCAG
>Combined_contig821
TTTTTTAAGTAACTTAGACTAAACAATAGTTTTGTAAATTTGATTATTTGAAGTGAGTTC
TCCAGATCAGCATATCAACTAAGCCCTTGGAGACCTATTCTATCTCTCGGACTTCTATTT
GCTTTATTCGTCGCTTTTTTTCCCACCAGCTCTGCCACATCTATAGCCTCTTCAAGATAT
CCTCGACCACCTCCTCCGTTCCCGCGCTTCCCCCCACATCCGGCGTCAATAATCTTCCCT
CCTCTAGATTGCCATCCACAGCCTCATAAATCCTCCCCGCAGCCTTAGCTTCA
>Combined_contig822
GAAGGAGATGGGCGTGGAGCACACGTTGACGAGAGTAGTGATCAGAGTGATCAGGAAGGG
GTTTTTAATCGTGCCAAGAGAGGTGAAGAATACAGTGCCGAAGTAGAAAATGAAGTTGAT
GCCAGTAAGTTGTTGCATCATTTGCATGAGGATACCAACAGTAGTACGACGGCTGTTGCT
GACTCCCTTGAAGATTGATCCTCTGAAGCAATTGGCCCAGCTGCCGATCCAGCTAGTCTG
CGGTATCACTTGCATCTCGTACTCGTGGTTGGCAATGATCTCAGCAAGC
>Combined_contig823
CATGGGATAGTGTCACCGGTTGTCCGCCGCACATCAGATGTCATCTCTTTAGTATCTCCT
AGCTGCTGAACTCCTGGCACTCTTCGATATCCACGGTGGCCAAATTCTGCCATCTGCTGG
CTGGTAGTTATTTCGATACAAGTTCCCTGTTGCTGGCTGGCTCCTATCCAGGAGCCAGCC
CAGCTGCCTGTCCCCGAGCATGATCGCTGCCTTGCTCTTGACCCACTACATATGATTGTT
TGCTAGTTGGTGCTTAGTTTTGTTCTGGCCAATTCTGCAGTTGAAGTGTCTTCACAATGC
CCCTCACAAGTTTTTCAATCACCCACAAGTTGGGCAGCACTGCTAAAAAAAAA
>Combined_contig824
GAACTCCATCGCGAATACTCTATGCCCTAATCTTAATTACACTGACGCCGCGGCTTACTG
TGCTTCACAGTTGAGTAGTTATATTGTGCCTGGGCAGGTGCTGTACAGCACGAATTTAAC
GAATGGGTCTGTGATAGCTGGGACGGCTCTGCCCCCTTCAGCTCTGCCCGCGGGAGGGAA
TGCAAGTGTCGGGGCAGGGCCGCCGCTTGTGGTTACAACAGATTCGAACGGAGATATTTT
CGTTAACATGAGTAGGATTTTGCAGAGGGACATAATAACCAGTAATGGAGTTGTGCATGT
GGTCGAAGGTTACTTTTCAGGCGGTGTCAATGTTGAGTTGGATGATTGAGTGCTGGGTTG
GAATCGACCGGGTGAGTACAATTTTTTTCACGAATACTGACATCCCTGGTGGAATTATGG
ACTAGTGGCGTTTGGATCCTATAGTAAGGACTTATGGCTAAGAAACTGCTGTGATCAAC
>Combined_contig825
CGTGAAACGTTCGAGCGTACCACGAAACCCAGCGTCCATTTTATTCCAGTTCTGTGCGTT
GAACCAGATCTCTTGGCCAATCTTGGGTGAGGTGATGAGGGGTAGAGTCGTGTTCGCAAT
TCGTCCGCCGTCGAGAAATAGGTTGACCGCCCCATGGTCTCTGCGGTCATGCGTGATCGA
AATCTCGTGCGGACCCATCTTCAGACCAGGAAGTCCAGTCTGCGAAACCCAAATCACGTT
ATCTAGCTTCTGATACTGCCGCGCTGCGAGTCTGTTGCCCGACCATTCCAATTTCAGCGT
TATTCCTGGATAAGG
>Combined_contig826
AATGGATTTGATGGAGGCTATAAGTCGTGGTCAAGTGCCGCTGACGCAACGAGCCACCTG
TTCTTCGCTTACCTGCGCTCGCTCTCGCCTGATTCTATTCGAGGACTAAACGGGATTTCT
GCCTTGCCTATATCATTGCAAAACCTGGTGCAGGAAACGCAATATCCACCAGTCTACCCA
CCTTACGAATCCATCTCGAAGGTGGTGATGGTTGTTAATTCTGTCTCACCAACTCCCTTT
TCTCTGCTACGCCGCGCCAAGAACTTCGAATACCGCGATGATGATCAAGTCTTGCAGCAA
TTCTCCAATTACGAAGATCCGGTCTTAGCATTGACTGACGAATGTCGGCGGGTACTGAAG
AGCATATCTTCCGCAAATCAATCAGCAGCATCCACTACCAAAGCTTCTACCAGTCTAGGT
GACTCATCATGGTCACGATTCGAGGATCTAGGGTTTGGCTCATTGGGAGATCTTGACGAG
GAAGTTGACTCTGCTCTGGGGAAAAAGCGCAACGCACCACAAGGG
>Combined_contig827
GCCGTGACTATCCTCATCCACTGTAATGTCTGGGTCGTTCCAAGTGGAGCCATGGCCTTC
TGATGGACCTAAATTGGCTTTGCCCTCCAGCTGCGGGGCATTTGCTCCATGAATGGCCCT
AGCTAGGTACAAAGTCAGAGCCCCATGGCCAGTCCCAGCCTCAAGGATTTCCAAAGAGGG
CGGCCCTTTGGTCGACATCATTGGACTTATGTGAAGGTCCAGTAATGAGACTATTACGTT
GGCATCTCCAGGGTAGATCTACTACTCGATCTAATTAGTTGAAGTGACTTGAGAAGTGGA
AGTGCTGGCTTGCCGGTGTAACTTGTCGGGGAGTAAATATAACATAATCAGCTAAAGTTG
GACGAATTATTTTGAGCTCTGCGCCTACACTACTCAATACCGT
>Combined_contig828
TTTTTTTCGTAGAAAAAAAAAAGGGAATATTCAGATGATATACTCGTCACCCTACCTGTT
TCGCATGCAGTGAGCATCGTGCCTATATCATTCCATCAACAATCCCAGGGGTATCAATCA
AACAGCCCACCTGATATATCCAAACCCCCCACCCCTTCCCTCATCTATTGCCAACCACAA
CCCATCTACCCAACTCACATAACCGTACAGCAACTCCTCTGACACATCCTCAGCACAGTC
GGAAGATACTTCTTCACCTCCGCCTCCAACTCCGCATTCGGATCCTGCTGCTGCCCACCG
CCTTGCTGTTGTT
>Combined_contig829
AGGTCATCATGGCTGTCTTCGGCCTCTCGCATACATTCCATACCAAAGTTGGGAACGACT
TCGTTCGCGGCGTCAGTGGAGGTGAACGGAAACGAGTCAGTATCGCTGAAGCAGCGTTGG
GTGGTAGCCCGCTCCAATGCTGGGACAATAGTACGCGCGGACTGGACAGCGCCACTGCTT
TAGAATTCGTCAGGACTTTGAGACTCTCTACTAGTCTAGCTGGCTCCACTGCTGCAGTCG
CTATCTATCAAGCAT
>Combined_contig830
TTTTTTTTGGTTTCCATAACGTTGCATTTGCCTTCTATATGCCACTGATGCTGTCTAACG
TGGGTATCATGATGTTTGTTTCCCTTCCAATGCAGACGCCGTCGCTATGCTGCTTTCCCT
TGAATCATCCATCACATGTCATATCCTTAGGTTCCTAAACCACTACAATACATCGTCACC
TTGCTCCTTTCCATCCCCAGCAGCCACCGCCGCAGCTGTTGTCCCCACATCCGCACCAGC
AGCTTCCTCTCTACGTGCTACCTCATCCTCCACAAAAACCCCCAATCCTCCAAACGCCTC
CATCATAGCT
>Combined_contig831
GAGGATCTGCCAAGTTGTAGGCAGGACCAGGACGCGGCTCAACAACCTCCAATGCGTCGC
CGATGACGCCTCTTGCTTCACAAATGCAAAGCGAGTTTGGGCATGTTACAGACATTCCAA
TGATGAGAACGGGTGCTCTACGCTACTGTCTCCACACATCCTAAGCCTGCCGAGACTGTT
CCGAGGGTGCTGTATCTCCTACACCTGGTTAGGACGTGCTCCATGAGGAAGGCGTGTTCT
TAGTGGGCAATAAGGCTATAGGATATCTAGGGCTTCATGCTCATATGTTCGCACAATAGT
GTTTATGCTTCATTCAGCTTATACCTCTCTCGCCTAATAAAAAA
>Combined_contig832
CGCCTACCCGGTACTCTGGCACTGAGAACGTAATGTCCCTCCCTCTCCGCTGCCATAATA
TCTAAGTTGTTACCAATCCTCAGACCTAGCGCGCGGTGTTCATAGACAATAATTACCGCC
TTATTTGAAATCTTTTCCCCGTCGTTATGGCGCATCAATTGGGAGACCGATATCGTATTG
GGTTTGTTGGGCACGTATTGGGTGGAGTGAAGTTCTAGCGGCGTGTAGGAATAGAGGCGG
TTCAGCGACACGGATGTATTGCACTTGTCGCACAGATTGTAGTATTGCAAGTCCAGCTTC
ACTAAGCCAACCCCATGTGACGCGTAGCCATAGTATGTAA
>Combined_contig833
GCATGCTTCCCACACCAGTGCCCCAGAACCGAAATCCAGTCCACGAGGACACGCCAGCAT
CGCCACCCAGAAGATCAAGCATGAAGAAACGCCGATTGCTGAGGGAGTCTGAAACTCTAC
CAAACATGGCTGTCAGAGTTTCAGGTGGCCAAGACAGCGGCGTAGCCTTCGAAAGGGATG
ATGAAGTCCAGCGCCGTTTCGATCAGTACAACACAACAACGGACCTATCCAGCATCGATC
AAACAAACACTAGTCTCCTCATCACCAGTACAGATGACACTGAAGATGCAACAGCCTCAG
AGTCCAATGAAGACCCCATACTGCACAGGACCTGCGCCAGGGACCCTATCCCTGATCCAT
CTAA
>Combined_contig834
CTAAGCCGAACCTACCTTCGGATATCACCTCCAACAGCCCTCTCGTCGAAAATCCAACCT
CTGCTATGCCTCAATCACCCTTCGCGCAACATCCCACTGCCTTCCCACCATCCTTCCCTC
ACCCCTCGTCCAGCCTTGTACAGCCCAGTCCGATCAAGAAGAAAATCAGCTTAGGTGAAT
ACTTCAATCAGCGCAAGGGATCCCAACCCACAACGGAGATAACAACCGTCAGTCCACAAT
TGCAGCAGGCAGCATTCAAAGCGGCAGGGGAATCAAAAGACGTCGCAATGCAAGGTAGTG
CAATCGTGGACACGCCGAAACAAGAGGAGAGTGATCCTCTGGCGGTGGGGGAAAGCAAGG
ATCCAAAACTTTGATGGGGTTGTGGAGTAATGCAAGCTCCTTACGACTTTATGCCAGCGA
GGCGTTCTACCTTCTCTTTATATACGTATTGTACGAGGTGGACTTTGTCTTGTAAAATTC
CCGTTTCCAGCGCTTGGGGACATCTTGTGCCGCGCGGGCAGCAGCTAGGTAGTCTTCATC
GACTATCATGAGGTGGCTCTGTCGGAGCGCTCTCGCGATTGCTCGCTGTGATATCTTAGC
ATGAATCAAATCAGTTAAAATAATCTACCCAAGTCCNTCATAAA
>Combined_contig835
CTGAACTTGGTATCATTGTAGTCAGCAGACCAAGGTACGTCGATTTCTGTCCATTGTTGC
GTGATACGCCAGTCCGGTCCGAAGAGGCGTGTTCGGTCAAAACTCTGATACCTTCGCAGA
AGATCTTCGTAGGAGATCCAAAACATCCCATCGTCACCAAATCTGTGATTAAGGAGAGTC
ATCCATTCCGGGGTCCATTGTTCGGAGCCGTCACTCCAGGCGCCTTTCCATTCGCCTTCG
CCCCACGGATTCCGTAATTTGACTAGCCTCTGCCCCTTGATCTCTCTCGCCTCCATGATC
GAGTACGCATGCATACGGAAGATGTCATTTCTTGCCCCAGTTCTGGACGCCATGTCTGAG
CCTTGCCACTTGTCGAATGTGCCCGTAGCACAACCAAAGAGGAATTCATCATTGA
>Combined_contig836
AATAATTCACCCAAGACTTTGTCGCAAAATTTCAGTTCTAATTGGTACTTCTTCTTTTTC
GGCTTCTGATTTGCATATGGTAGATCGCGAGGCGCTGGAGGATGTATCTCTCGCTTTGGA
CGCCCGTCGCCAACAGTCGTCGAATCACGACGAATCAGCGGCACACCCGTAGGGCCCAAT
GCAAATGTTTGTTGAGAACCAGCCGAGACAGGCGAGCGCGCGGAACCGGGGAGTGATGAT
CTTGACTCTCGCCGAGCTGGCGGTTTGGGTGCGGAGGCAGTGATAGTCTTCTTTTTCTTG
TCAACAGGCGGTTCCACGACATCAGGGCCTGGCACTTTATCGCATTGCTTCTGGAAAGCT
TTCTGCATCTCATTCGCCAACTTTGTGATGGAATGATCGGGGCCATTGAACGTGCGACAG
TTCTCCACTATGAGATTGAAATCCGTGACGAACGCGTCAACAGTGGGATATTTGTTGGCT
TTTAGGTTCTCCTCCAAAGTCTTTAGGTCCATTGGGGTTTTGACTATAGTAGGGTAGCTT
GGGATATTCAAAGCAACGTAATCGACGGGCTGTCTAAAAGGCAAGGAGCTCTGGACACGT
TTGACGTTCGCGACAACTCTCGTGAGAGCCTTGTATTGCGCCGACGTCATTGGCGTGTTG
TTTGGTGGCTGCTCTGCCTTCGCGCCGTTGACCTGAGTGTCAATTGCCGGCCTCTCAGGG
ACCTTAAAATCTGTTGCAG
>Combined_contig837
GCAGGGTTCTATGTCGATGCCACTAAAGAACCGTGGTCAAAGGAGTACAAGATGTACAGC
TATATCACAACCGAGCTGCCAAAGACTGTATTCGAAAATTTTAAAGAAATCGATGGCGAG
AGGGTCAGCATTTTTGGACATAGCATGGGTGGACATGGGGCTTTGACTTTGTTCTTGAAA
AATCCGGGAAAGTATAAGTCTGTGTCTGCTTTTGCGCCTATTGCGAACCCAATGAATTGT
GACTGGGGTAAGAAAGCGTTTGCAGGTTACTTTGGAGAAGAAAACAAGGAGAAATGGGCG
GAGCATGATGCGACTGAGTTGGTGAAGAAGTGGAAGGGCGAGCCGCTTGATATATTAATC
GATGTTGGCACAGCAGACAACTTTTACAAGCAAGGCCAACTCCTTCCTGAGAACTTCGTC
AAAGCCGCGGAGGGAAAGGGAAAGGTCAATGTCAGGTGGCAAGACGGTTATGACCATAGT
TACTTTACAATGGCGACTTTTGCGGATGATCACATTAATCATGCTGCGAGGTATCTTTTG
GAAAAGGCGTAAGTTTGCTCAGGCTCATCAATTGAGCAAAGGCAAAAGAATAGATTTTGC
TAAAGTATGTATATATCCAAAAGTACGAAATTACGAGCC
>Combined_contig838
GAGAGCAGCTTTGATCGGTGAGCGAGCTGGGAACTCATCTCCCCTTTCCTAGCAATCATT
CATATCCGCGATACATTCAGATTCACCAGGTACCGGATTTTCTTCTGTGTATCTTTGTTC
CTTTTTGTATTATACTTTATACCTGGCATATATGGTTGGCTATGGATATCAAAGAAGCAT
AATAGATGGAGCGCGGCGCTTTAGGTATACAAGATCCAACTCCTCCCTCTAAAAAAAAAA
AAAAAAAAAAANAAAAAAAAAAAAAAAAAAAAAAAAANAAAANAGANACA
>Combined_contig839
CCAAGGGTACTTGGCTATCATCTCAAGAGTAGGCGATGGGTAGAGTTGGATGTAGATAAA
GTCGGCGACATCGCAAAATTGAAAGACGAAAGTTCTTTCAATGATCTTCAACTTAATAAG
ACCCAAAAGGACTTGATTAAGCGGCTAGTAAATTGCCATGGCGTAACAGACGAGGATCGA
ACTATGAGGGATCTCATGAAAGGCAAAGGCAACGGCTTAGTGATACTTTTACATGGTCCA
CCGGGACGTTAAGGGA
>Combined_contig840
CATAAACTCTTGCTAGTCTATTCCGTTTCTCCTCGTCCCACTCGCTTCGGCGCTCTAAGT
AGTTTTGGTAGTGTAGCCTGCAGCTGATGGCACTGCGGCCGCGTAGTTTCTTGCTGATGT
CTTCCCATTTCATGCCAGAGCCTCGCAGTCGAATGATTTCAGCGTCCTCCGCTGGAGACC
ATTTTGACTGCTTCTTGGCAGGTGAGCTAAGAGGGCGCTCGTCCGAGGGTAGAGGTCGTT
TGGCTGGAGGAGGTGCAGCTGGATTCAAGTTCGGATTCTGCTCAAAGACTGCCTGTGATG
TTTTCGAAAGATAGATTGGCTGCGCTGGAGGTTGTTGCGACTGCTGCAGCTGATATTGGC
TGGACAGATTCGTAGCGGAAGTAGAAGTAGAGTGCTGAGATGCCGTAGAAGTGGGCGAGG
GGGAAGGAAGGGTAGGTAAATGGATTTGTGTAGATGGAATTGAGATGGATCTGGAGATTG
GCGGAGGCTGAATTATCCGA
>Combined_contig841
TATCTGTATGGGACACGAGATTGAGCATTTCTTTGAGGAGGTCTTTGGCTTCTGTTTCGA
[truncated: 20,931,183 more chars]
