# Supplementary material for: Characterization of a transcriptome from a non-model organism, Cladonia rangiferina, the grey reindeer lichen, using high-throughput next generation sequencing and EST sequence data
Source: BMC Genomics. 2012 Oct 30;13:575. doi: 10.1186/1471-2164-13-575 (PMC3534622; doi:10.1186/1471-2164-13-575)
Supplement: Additional file 2 — KEGGPathways.xlsx. The identified KEGG pathways associated with the sequences. [file 1471-2164-13-575-S2.xlsx]

## Sheet: Sheet1
Pathway	No of sequences in pathway	No of identified enzymes
Purine metabolism	696	47
Methane metabolism	239	27
Pyrimidine metabolism	218	25
Thiamine metabolism	209	6
Oxidative phosphorylation	203	9
Pyruvate metabolism	194	26
Glycolysis/Gluconeogenesis	187	25
Arginine and proline metabolism	182	37
Aminoacyl-tRNA biosynthesis	180	21
Propanoate metabolism	167	14
Carbon fixation pathways in prokaryotes	164	19
Amino sugar and nucleotide sugar metabolism	158	27
Citrate cycle (TCA cycle)	156	19
Alanine, aspartate and glutamate metabolism	152	27
Valine, leucine and isoleucine degradation	146	18
Fatty acid metabolism	138	17
Glycine, serine and threonine metabolism	132	26
Tryptophan metabolism	128	14
Starch and sucrose metabolism	124	32
Glutathione metabolism	120	16
Nitrogen metabolism	120	22
Pentose phosphate pathway	115	18
Carbon fixation in photosynthetic organisms	113	21
Beta-Alanine metabolism	110	11
Glyoxylate and dicarboxylate metabolism	98	15
Butanoate metabolism	97	20
Cysteine and methionine metabolism	94	24
Glycerophospholipid metabolism	93	23
Fatty acid biosynthesis	93	10
Phenylalanine metabolism	93	12
Lysine degradation	92	11
Porphyrine and chlorophyll metabolism	75	20
Fructose and mannose metabolism	73	16
Biosynthesis of unsaturated fatty acids	70	7
Valine, leucine and isoleucine biosynthesis	68	9
Glycerolipid metabolism	66	14
Aminobenzoate degradation	65	10
Phenylalanine, tyrosine and tryptophan biosynthesis	62	21
N-Glycan biosynthesis	61	8
Pantothenate and CoA biosynthesis	61	10
Galactose metabolism	59	15
Sulfur metabolism	59	13
Benzoate degradation	59	8
Tyrosine metabolism	58	12
Peptidoglycan biosynthesis	57	3
Drug metabolism Ð other enzymes	56	11
Phenylpropanoid biosynthesis	55	4
Drug metabolism Ð cytochrome P450	54	5
Pentose and glucuronate interconversions	52	15
Terpenoid backbone biosynthesis	51	17
Chloroalkane and chloroalkene degradation	49	5
Histidine metabolism	48	11
Phosphatidylinositol signaling system	47	13
One carbon pool by folate	46	13
Various types of N-glycan biosynthesis	46	4
Selenocompound metabolism	45	9
Riboflavin metabolism	45	9
Alpha-Linolenic acid metabolism	43	6
Fatty acid elongation	43	6
Inositol phosphate metabolism	41	17
Limonene and pinene degradation	40	2
Geraniol degradation	39	4
Cyanoamino acid metabolism	38	7
Metabolism of xenobiotics by cytochrome P450	38	7
Taurine and hypotaurine metabolism	36	5
T cell receptor signaling pathway	35	2
Toluene degradation	35	4
Arachidonic acid metabolism	33	7
Tropane, piperidine and pyridine alkaloid biosynthesis	33	5
Ascorbate and aldarate metabolism	32	7
C5-branched dibasic acid metabolism	32	3
Caprolactam degradation	28	3
Lysine biosynthesis	28	8
Streptomycin biosynthesis	25	7
Other glycan degradation	25	7
Steroid biosynthesis	24	11
Tetracycline biosynthesis	24	1
Isoquinoline alkaloid biosynthesis	23	5
Sphingolipid metabolism	22	8
Synthesis and degradation of ketone bodies	21	5
Primary bile acid biosynthesis	21	2
Nicotinate and nicotinamide metabolism	19	8
Novobiocin biosynthesis	19	4
Vitamin B6 metabolism	19	5
Ether lipid metabolism	18	5
Caffeine metabolism	17	3
Retinol metabolism	16	4
Ethylbenzene degradation	14	1
Steroid hormone biosynthesis	14	3
Biosynthesis of ansamycins	14	1
mTOR signaling pathway	14	2
Folate biosynthesis	12	4
Styrene degradation	11	4
Glucosinolate biosynthesis	11	1
Naphthalene degradation	11	1
